# Supplementary material for: Organ transcriptomes of the lucinid clam Loripes orbiculatus (Poli, 1791) provide insights into their specialised roles in the biology of a chemosymbiotic bivalve
Source: BMC Genomics. 2019 Nov 7;20:820. doi: 10.1186/s12864-019-6177-0 (PMC6836662; doi:10.1186/s12864-019-6177-0)
Supplement: Supplementary file 1 — Additional file 1. Assembly statistics – Assembly statistics for reference transcriptome [file 12864_2019_6177_MOESM1_ESM.csv]

n_seqs	104568
smallest	80
largest	9569
n_bases	21708430
mean_len	122.42858
n_under_200	78570
n_over_1k	1996
n_over_10k	0
n_with_orf	9296
mean_orf_percent	99.68698
n90	297
n70	559
n50	1365
n30	9569
n10	9569
gc	0.41001
gc_skew	0.3168
at_skew	-0.06428
cpg_ratio	1.93989
bases_n	17514987
proportion_n	0.80683
linguistic_complexity	0.00001
Complete BUSCOs (C)	97.1%
Complete and single-copy BUSCOs (S)	94.6%
Complete and duplicated BUSCOs (D)	2.5%
Fragmented BUSCOs (F)	1.8%
Missing BUSCOs (M)	1.1%
Total BUSCO groups searched	978
