# Supplementary material for: Organ transcriptomes of the lucinid clam Loripes orbiculatus (Poli, 1791) provide insights into their specialised roles in the biology of a chemosymbiotic bivalve
Source: BMC Genomics. 2019 Nov 7;20:820. doi: 10.1186/s12864-019-6177-0 (PMC6836662; doi:10.1186/s12864-019-6177-0)
Supplement: Supplementary file 2 — Additional file 2. Genes involved in immunity – Tables summarising the genes putatively involved in L. orbiculatus immunity [file 12864_2019_6177_MOESM2_ESM.xlsx]

## Sheet: TLR signalling
	Gene name	KEGG ID	Number in transcriptome	Transcript ID
	PIK3CA/B/D	K00922	5	Cluster-65961.0_evgidbaidbtk80Loc96888	Cluster-38088.0_evgidbaidbtk80Loc139784	Cluster-57817.0_evgidbaidbtk80Loc157973	Cluster-10225.0_evgidbad109173idbtk80Loc113254	Cluster-58070.0_evgidbad252002idbtk80Loc64815
	Pellino	K11964	1	Cluster-19111.0_evgidbaidbtk80Loc159439
	FADD	K02373	2	Cluster-68383.0_evgidbad1398940idbtk80Loc55839	Cluster-65582.0_evgidbad1402789idbtk80Loc59954
	NFKB1	K02580	1	Cluster-33632.0_evgidbad24492idbtk80Loc26890
	PIK3R1-3	K02649	3	Cluster-28892.0_evgidbaidbtk80Loc84570	Cluster-34584.0_evgidbad13188idbtk80Loc14388	Cluster-58992.0_evgidbad199425idbtk80Loc9919
	RIPK1	K02861	1	Cluster-31844.0_evgidbaidbtk80Loc46069
	TRAF3	K03174	3	Cluster-19979.1_evgidbad1500599idbtk80Loc39720	Cluster-38659.0_evgidbad209415idbtk80Loc20334	Cluster-19979.0_evgidbad230650idbtk80Loc42595
	TRAF6	K03175	1	Cluster-60359.0_evgidbad54087idbtk80Loc57592
	MAP2K1	K04368	1	Cluster-59058.0_evgidbaidbtk80Loc79332
	MAPK1,3	K04371	1	Cluster-43148.0_evgidbad304486idbtk80Loc117473
	RAC1	K04392	8	Cluster-58336.0_evgidbad576594idbtk80Loc22933	Cluster-34640.0_evgidbad682421idbtk80Loc28406	Cluster-30577.0_evgidbad1626286idbtk80Loc64824	Cluster-34640.1_evgidbad1629067idbtk80Loc67823	Cluster-67677.0_evgidbaidbtk80Loc26718	Cluster-23592.0_evgidbaidbtk80Loc95062	Cluster-59074.0_evgidbaidbtk80Loc175009	Cluster-59012.0_evgidbaidbtk80Loc193512
	CASP8	K04398	2	Cluster-47231.0_evgidbad599041idbtk80Loc46577	Cluster-62176.0_evgidbad34660idbtk80Loc37803
	TAB1	K04403	1	Cluster-46333.0_evgidbaidbtk80Loc108763
No transcript containing TAB2/3, CUE domain (IPR041911) and Zinc finger, RanBP2-type superfamily (IPR036443)	TAB2	K04404	1	Cluster-57289.0_evgidbad255910idbtk80Loc68739
No transcript containing ECSIT (IPR010418) or ECSIT, C-terminal domain (IPR029342)	ECSIT	K04405	0
	MAP3K8	K04415	1	Cluster-64550.0_evgidbaidbtk80Loc42983
	MAP3K7	K04427	1	Cluster-27901.0_evgidbad223958idbtk80Loc35565
	MAP2K4	K04430	1	Cluster-33284.0_evgidbaidbtk80Loc14632
	MAP2K7	K04431	1	Cluster-35844.0_evgidbad277033idbtk80Loc89936
	MAP2K3	K04433	1	Cluster-36829.0_evgidbaidbtk80Loc53621
	MAP2K6	K04440	1	Cluster-35595.0_evgidbaidbtk80Loc113276
	MAPK11-14	K04441	1	Cluster-38073.0_evgidbad14866idbtk80Loc16231
	JUN	K04448	1	Cluster-26854.0_evgidbad1216980idbtk80Loc584
	FOS	K04379	1	Cluster-51328.0_evgidbad441868idbtk80Loc6677
	AKT1-3	K04456	2	Cluster-39593.0_evgidbad1253777idbtk80Loc45381	Cluster-32903.0_evgidbaidbtk80Loc71300
	CHUK	K04467	1	Cluster-60659.0_evgidbad289521idbtk80Loc102447
	MyD88	K04729	4	Cluster-65775.0_evgidbaidbtk80Loc64211	Cluster-20294.0_evgidbaidbtk80Loc101360	Cluster-48126.0_evgidbaidbtk80Loc173348	Cluster-57308.0_evgidbad85501idbtk80Loc89295
	IRAK1	K04730	1	Cluster-31298.0_evgidbad30442idbtk80Loc33259
	IRAK4	K04733	1	Cluster-48321.0_evgidbad260327idbtk80Loc73176
	NFKBIA	K04734	4	Cluster-68238.0_evgidbad688573idbtk80Loc34887	Cluster-67717.0_evgidbaidbtk80Loc88246	Cluster-69393.0_evgidbaidbtk80Loc90056	Cluster-58721.0_evgidbad90360idbtk80Loc94205
Manual search - conserved domain structure (IPR011539 Rel homology domain (RHD), DNA-binding domain and IPR032397 Rel homology dimerisation domain)	RELA	K04735	2	Cluster-33632.0_evgidbad24492idbtk80Loc26890	Cluster-51158.0_evgidbaidbtk80Loc124874
See receptors	TLR3	K05401	4	Cluster-28414.0_evgidbaidbtk80Loc60270	Cluster-53884.0_evgidbaidbtk80Loc95318	Cluster-13092.0_evgidbad218777idbtk80Loc30123	Cluster-34563.0_evgidbad286600idbtk80Loc99522
	TOLLIP	K05402	1	Cluster-61730.0_evgidbaidbtk80Loc73047
	TIRAP (MAL)	K05403	1	Chordate innovation
	TRAM	K05409	1	Not conserved in mollusks
	TBK1/TANK-binding kinase 1	K05410	4	Cluster-56224.0_evgidbad35502idbtk80Loc38745	Cluster-59320.0_evgidbad65022idbtk80Loc68633	Cluster-27840.0_evgidbad74013idbtk80Loc77709	Cluster-60516.1_evgidbad333208idbtk80Loc146281
	TRIF	K05842	1	Not conserved in mollusks
															CXCL9	K05416
															IL12B	K05425
															TICAM1	K05842
															SPP1	K06250
															IKBKB	K07209
															IKBKG	K07210
															IKBKE	K07211
															IRF5	K09446
															IRF7	K09447
															CXCL8	K10030
															TLR2	K10159
															TLR4	K10160
															TLR9	K10161
															TLR5	K10168
															TLR6	K10169
															TLR8	K10170
															STAT1	K11220
															CCL5	K12499
															CXCL10	K12671
															CXCL11	K12672
															CCL4	K12964
															CCL4L2	K12964
															CCL4L1	K12964

## Sheet: TNF signalling
Comments	Gene name	KEGG ID	Number in transcriptome	Transcript ID
	PIK3CA-C	K00922	5	Cluster-65961.0_evgidbaidbtk80Loc96888	Cluster-38088.0_evgidbaidbtk80Loc139784	Cluster-57817.0_evgidbaidbtk80Loc157973	Cluster-10225.0_evgidbad109173idbtk80Loc113254	Cluster-58070.0_evgidbad252002idbtk80Loc64815
	CASP3	K02187	2	Cluster-8817.0_evgidbad909033idbtk80Loc39618	Cluster-8327.0_evgidbad286682idbtk80Loc99604
	FADD	K02373	2	Cluster-68383.0_evgidbad1398940idbtk80Loc55839	Cluster-65582.0_evgidbad1402789idbtk80Loc59954											MMP3	K01394
	NFKB1	K02580	1	Cluster-33632.0_evgidbad24492idbtk80Loc26890												MMP9	K01403
	PIK3R1-3	K02649	3	Cluster-28892.0_evgidbaidbtk80Loc84570	Cluster-34584.0_evgidbad13188idbtk80Loc14388	Cluster-58992.0_evgidbad199425idbtk80Loc9919
	RIPK1	K02861	1	Cluster-31844.0_evgidbaidbtk80Loc46069
	TNF	IPR006052	22	Cluster-47160.0_evgidbaidbtk80Loc51056, Cluster-39914.0_evgidbaidbtk80Loc75281, Cluster-55032.0_evgidbaidbtk80Loc177388, Cluster-31026.0_evgidbaidbtk80Loc186639, Cluster-10314.0_evgidbad115650idbtk80Loc119842, Cluster-45083.0_evgidbad466612idbtk80Loc36127, Cluster-63492.0_evgidbad574667idbtk80Loc20940, Cluster-36221.0_evgidbad1378382idbtk80Loc34498, Cluster-69082.0_evgidbaidbtk80Loc3593, Cluster-…
	TNFR	IPR001368	17	Cluster-57753.0_evgidbad28390idbtk80Loc31057, Cluster-60433.2_evgidbad925621idbtk80Loc57244, Cluster-42494.0_evgidbaidbtk80Loc45407, Cluster-27742.0_evgidbaidbtk80Loc45421, Cluster-31895.0_evgidbaidbtk80Loc39371, Cluster-60130.0_evgidbad60873idbtk80Loc64439, Cluster-57058.0_evgidbad325731idbtk80Loc138781, Cluster-45928.0_evgidbad340840idbtk80Loc153949, Cluster-29443.0_evgidbaidbtk80Loc41845, Clus…
IPR035712 TRADD, IPR009095 TRADD_N, IPR036729 TRADD_N_sf absent	TRADD	K03171	0
IPR027136 TRAF1, IPR037306 TRAF1_MATH absent	TRAF1	K03172	0
	TRAF2	K03173	1	Cluster-44636.0_evgidbad82370idbtk80Loc86141
	TRAF3	K03174	3	Cluster-19979.1_evgidbad1500599idbtk80Loc39720	Cluster-38659.0_evgidbad209415idbtk80Loc20334	Cluster-19979.0_evgidbad230650idbtk80Loc42595
	MAP2K1	K04368	1	Cluster-59058.0_evgidbaidbtk80Loc79332
	MAPK1,3	K04371	1	Cluster-43148.0_evgidbad304486idbtk80Loc117473
Manual search	ATF4	K04374	2	Cluster-17796.0_evgidbad198747idbtk80Loc9216	Cluster-48030.1_evgidbad496014idbtk80Loc66737
Manual search	FOS	K04379	2	Cluster-30560.0_evgidbad91704idbtk80Loc95561	Cluster-51328.0_evgidbad441868idbtk80Loc6677
IPR008063 Fas_rcpt, IPR033998 TNFRSF6_death, IPR033999 TNFRSF6_N absent	FAS	K04390	0
	CASP7	K04397	6	Cluster-69109.0_evgidbad586672idbtk80Loc33523	Cluster-21157.0_evgidbad1493318idbtk80Loc32075	Cluster-29995.0_evgidbaidbtk80Loc62097	Cluster-44984.0_evgidbaidbtk80Loc152797	Cluster-69.0_evgidbad293200idbtk80Loc106146	Cluster-19188.0_evgidbad360685idbtk80Loc173916
	CASP8	K04398	2	Cluster-47231.0_evgidbad599041idbtk80Loc46577	Cluster-62176.0_evgidbad34660idbtk80Loc37803
No gene with IPR001875 DED_dom and IPR015917 Pept_C14A combination	CASP10	K04400	0
	TAB1	K04403	1	Cluster-46333.0_evgidbaidbtk80Loc108763
	TAB2	K04404	1	Cluster-57289.0_evgidbad255910idbtk80Loc68739
	MAP3K5	K04426	1	Cluster-41948.0_evgidbad249767idbtk80Loc62574
	MAP3K7	K04427	1	Cluster-27901.0_evgidbad223958idbtk80Loc35565
	MAP2K4	K04430	1	Cluster-33284.0_evgidbaidbtk80Loc14632
	MAP2K7	K04431	1	Cluster-35844.0_evgidbad277033idbtk80Loc89936
Manual search	MAP2K3	K04432	2	Cluster-36829.0_evgidbaidbtk80Loc53621	Cluster-36829.1_evgidbad480006idbtk80Loc49942
	MAP2K6	K04433	1	Cluster-36829.0_evgidbaidbtk80Loc53621
	MAP2K6	K04440	1	Cluster-35595.0_evgidbaidbtk80Loc113276
	MAPK11-14	K04441	1	Cluster-38073.0_evgidbad14866idbtk80Loc16231
	RPS6KA5	K04445	1	Cluster-62065.0_evgidbad192779idbtk80Loc3041
	JUN	K04448	2	Cluster-26854.0_evgidbad1216980idbtk80Loc584	Cluster-32903.0_evgidbaidbtk80Loc71300
Manual search	ATF2	K04450	1	Cluster-55805.0_evgidbad268606idbtk80Loc81476
	AKT1-3	K04456	1	Cluster-39593.0_evgidbad1253777idbtk80Loc45381
IPR017425 absent	MAP3K14	K04466	0
	CHUK	K04467	4	Cluster-60659.0_evgidbad289521idbtk80Loc102447	Cluster-67717.0_evgidbaidbtk80Loc88246	Cluster-69393.0_evgidbaidbtk80Loc90056	Cluster-58721.0_evgidbad90360idbtk80Loc94205
	NFKBIA	K04734	3	Cluster-68238.0_evgidbad688573idbtk80Loc34887	Cluster-67497.0_evgidbaidbtk80Loc95375	Cluster-62437.0_evgidbad260036idbtk80Loc72885
	MMP14	K07763	2	Cluster-57711.0_evgidbaidbtk80Loc93976	Cluster-61908.0_evgidbad1707468idbtk80Loc33703
	CREB3L1-4	K09048	1	Cluster-66616.0_evgidbad588131idbtk80Loc35045
	ATF6B	K09049	1	Cluster-54073.0_evgidbad311548idbtk80Loc124546
	TNFAIP3	K11859	2	Cluster-37145.0_evgidbaidbtk80Loc28098	Cluster-50944.0_evgidbaidbtk80Loc185895
	PTGS2	K11987	1	Cluster-44465.0_evgidbaidbtk80Loc133322
	PGAM5	K15637	1	Cluster-5012.0_evgidbad374562idbtk80Loc187903
	BIRC2	K16060	1	Cluster-27115.0_evgidbad279334idbtk80Loc92240
	DNM1L	K17065	1	Cluster-40045.0_evgidbad271150idbtk80Loc84027
	DAB2IP	K19901	1	Cluster-54051.0_evgidbad32289idbtk80Loc35235

## Sheet: TGF-beta
Comments	Gene name	KEGG ID	Number in transcriptome	Transcript ID
	SKP1	K03094	Cluster-10254.0_evgidbad1151509idbtk80Loc39675	Cluster-37271.0_evgidbad1287043idbtk80Loc80787	Cluster-31127.0_evgidbad1701777idbtk80Loc27851
	CUL1	K03347	Cluster-14406.0_evgidbad1295414idbtk80Loc89792	Cluster-62814.0_evgidbaidbtk80Loc79180
	PPP2R1A,B	K03456	Cluster-22699.0_evgidbad1233902idbtk80Loc24427	Cluster-69408.0_evgidbad96602idbtk80Loc100518
	RBX1	K03868	Cluster-68964.0_evgidbad1521024idbtk80Loc61624	Cluster-47132.0_evgidbad1748880idbtk80Loc77192
	MAPK1,3	K04371	Cluster-43148.0_evgidbad304486idbtk80Loc117473
	MYC	K04377	Cluster-68851.0_evgidbad259155idbtk80Loc71998
	PPP2C	K04382	Cluster-52800.0_evgidbad1248274idbtk80Loc39568	Cluster-11417.0_evgidbad1263015idbtk80Loc55144	Cluster-3709.0_evgidbad1310367idbtk80Loc106177	Cluster-39770.0_evgidbad1581433idbtk80Loc17364
	CREBBP	K04498	Cluster-51172.0_evgidbaidbtk80Loc42412
	SMAD2/3	K04500	Cluster-50914.0_evgidbad340018idbtk80Loc153122
	SMAD4	K04501	Cluster-21520.0_evgidbaidbtk80Loc134734
	RHOA	K04513	Cluster-32086.0_evgidbaidbtk80Loc53008	Cluster-24904.0_evgidbad227691idbtk80Loc39472
	FST	K04661	Cluster-67203.0_evgidbad279415idbtk80Loc92321
	BMPR2	K04671	Cluster-54712.0_evgidbad245924idbtk80Loc58708
	TGFBR1	K04674	Cluster-45020.0_evgidbad221127idbtk80Loc32594
	ACVR1	K04675	Cluster-53276.0_evgidbad44911idbtk80Loc48328	Cluster-44098.0_evgidbad471340idbtk80Loc40974
	SMAD1	K04676	Cluster-55614.0_evgidbaidbtk80Loc27665
	SMAD6	K04677	Cluster-35519.0_evgidbaidbtk80Loc72978
	SMURF	K04678	Cluster-45444.0_evgidbaidbtk80Loc25572
	ZFYVE9/16	K04679	Cluster-40687.0_evgidbad197979idbtk80Loc8426
	RBL1	K04681	Cluster-58919.0_evgidbad23139idbtk80Loc25459
	E2F4/5	K04682	Cluster-60721.0_evgidbaidbtk80Loc152258
	TFDP1	K04683	Cluster-36665.0_evgidbad237332idbtk80Loc49691
	PITX2	K04686	Cluster-21923.0_evgidbad1057972idbtk80Loc85317
	RPS6KB1/2	K04688	Cluster-39339.0_evgidbad307358idbtk80Loc120348
	BAMBI	K10162	Cluster-39936.0_evgidbad211781idbtk80Loc22813
	BMPR1B	K13578	Cluster-65922.0_evgidbad293327idbtk80Loc106273
	ACVR2B	K13596	Cluster-33639.0_evgidbad32606idbtk80Loc35569
	BMP7	K16621	Cluster-30498.0_evgidbaidbtk80Loc127166
	BMP2	K21283	Cluster-30480.0_evgidbad1223777idbtk80Loc10597
	INHBB	K22687	Cluster-38359.0_evgidbad1154391idbtk80Loc42777
No BlastKOALA hits	SMAD7	K19631	0

## Sheet: Cytosolic DNA sensing
Comments	Gene name	KEGG ID	Number in transcriptome	Transcript ID
5 transcript with conserved CARD (IPR001315) and Caspase (IPR015917) domain structure but none is a blastKOALA match CASP1	CASP1	K01370	0
	NFKB1	K02580	Cluster-33632.0_evgidbad24492idbtk80Loc26890
multiple ANK repeat proteins in transcriptome	NFKBIB	K02581	unclear
	RIPK1	K02861	Cluster-31844.0_evgidbaidbtk80Loc46069
No transcripts containing DNA-directed RNA polymerase, subunit N/Rpb10 (IPR000268) domain\	POLR2L	K03007	0
No transcripts containing RNA polymerase archaeal subunit P/eukaryotic subunit RPABC4 (IPR006591)	POLR2K	K03009	0
	POLR2E	K03013	Cluster-5846.0_evgidbad1283412idbtk80Loc76885	Cluster-30106.0_evgidbad333876idbtk80Loc146951
	POLR2F	K03014	Cluster-6355.0_evgidbad1304362idbtk80Loc99575	Cluster-53800.0_evgidbad336004idbtk80Loc149091
	POLR2H	K03016	Cluster-29613.0_evgidbad1292779idbtk80Loc86926	Cluster-54422.0_evgidbad1683469idbtk80Loc4911
	POLR3A	K03018	Cluster-10730.0_evgidbad1140727idbtk80Loc28285	Cluster-3423.0_evgidbad1256281idbtk80Loc48035	Cluster-7206.0_evgidbaidbtk80Loc71540	Cluster-62829.0_evgidbaidbtk80Loc110083	Cluster-16807.0_evgidbad338831idbtk80Loc151929	Cluster-7206.1_evgidbad371850idbtk80Loc185169
	POLR3K	K03019	Cluster-28750.0_evgidbaidbtk80Loc158566
	POLR1D	K03020	Cluster-57457.0_evgidbad1325737idbtk80Loc123130	Cluster-27640.0_evgidbad414668idbtk80Loc228958
	POLR3B	K03021	Cluster-6724.0_evgidbad1239374idbtk80Loc30218utrorf	Cluster-61312.0_evgidbaidbtk80Loc41870
	POLR3H	K03022	Cluster-60027.0_evgidbad310727idbtk80Loc123725
	POLR3C	K03023	Cluster-39279.0_evgidbaidbtk80Loc96128
	POLR3G	K03024	Cluster-54011.0_evgidbad962818idbtk80Loc98090
	POLR3F	K03025	Cluster-67626.0_evgidbad1412812idbtk80Loc70585
	POLR3D	K03026	Cluster-47590.0_evgidbad1713875idbtk80Loc40353
	POLR1C	K03027	Cluster-32533.0_evgidbad516123idbtk80Loc88058	Cluster-62968.0_evgidbad604698idbtk80Loc52664	Cluster-43968.0_evgidbad1254230idbtk80Loc45865
	CHUK	K04467	Cluster-60659.0_evgidbad289521idbtk80Loc102447
	NFKBIA	K04734	Cluster-68238.0_evgidbad688573idbtk80Loc34887	Cluster-67717.0_evgidbaidbtk80Loc88246	Cluster-69393.0_evgidbaidbtk80Loc90056	Cluster-58721.0_evgidbad90360idbtk80Loc94205
	TBK1	K05410	Cluster-56224.0_evgidbad35502idbtk80Loc38745	Cluster-59320.0_evgidbad65022idbtk80Loc68633	Cluster-27840.0_evgidbad74013idbtk80Loc77709	Cluster-60516.1_evgidbad333208idbtk80Loc146281
	TREX1	K10790	Cluster-65562.0_evgidbad892647idbtk80Loc22362utrorf
	DDX58	K12646	Cluster-35594.0_evgidbad34703idbtk80Loc37849	Cluster-32422.0_evgidbad43388idbtk80Loc46799	Cluster-56642.0_evgidbad252529idbtk80Loc65343	Cluster-44433.0_evgidbad285855idbtk80Loc98777
	TMEM173	K12654	Cluster-61964.0_evgidbad206962idbtk80Loc17759
	ADAR	K12968	Cluster-60569.0_evgidbad280656idbtk80Loc93567	Cluster-52393.0_evgidbad310828idbtk80Loc123826
	POLR3E	K14721	Cluster-29757.0_evgidbad289509idbtk80Loc102435	Cluster-19965.0_evgidbad329366idbtk80Loc142430
	CGAS	K17834	Cluster-31667.0_evgidbaidbtk80Loc73538
	MAVS (IPS1)	K12648	68 card domain proteins
weak similarity - single Winged helix-like DNA-binding domain (IPR036388)	ZBP1	K12965	Cluster-5726.0_evgidbad306026idbtk80Loc119015
Three unigenes encoding IRFs but homology to IRF7 or IRF3 is unclear	IRF7	K09447	Cluster-25278.0_evgidbad201546idbtk80Loc12120	Cluster-34443.0_evgidbad257054idbtk80Loc69888	Cluster-36048.0_evgidbad275183idbtk80Loc88080
Manual search - conserved domain structure (IPR011539 Rel homology domain (RHD), DNA-binding domain and IPR032397 Rel homology dimerisation domain)	RELA	K04735	Cluster-33632.0_evgidbad24492idbtk80Loc26890	Cluster-51158.0_evgidbaidbtk80Loc124874
See IRF7 comments	IRF3	K05411

## Sheet: CARD domain (IPR001315)
	Tags	SeqName	Description	Length	#Hits	e-Value	sim mean	#GO	GO IDs	GO Names	Enzyme Codes	Enzyme Names	InterPro IDs	InterPro GO IDs	InterPro GO Names
TRUE	[INTERPRO, BLASTED, MAPPED, ANNOTATED]	Cluster-61809.0_evgidbaidbtk80Loc147861	XP_013414814.1 caspase-2-like	513	1	5.5e-28	43.94	3	F:GO:0004197; P:GO:0006508; P:GO:0042981	F:cysteine-type endopeptidase activity; P:proteolysis; P:regulation of apoptotic process	EC:3.4.22	Acting on peptide bonds (peptidases)	Coil (COILS); IPR015917 (PRINTS); IPR001315 (SMART); IPR015917 (SMART); G3DSA:3.40.50.1460 (GENE3D); PF00656 (PFAM); IPR001315 (PFAM); G3DSA:1.10.533.10 (GENE3D); mobidb-lite (MOBIDB_LITE); IPR033171 (PTHR10454:PANTHER); PTHR10454 (PANTHER); CYTOPLASMIC_DOMAIN (PHOBIUS); TRANSMEMBRANE (PHOBIUS); NON_CYTOPLASMIC_DOMAIN (PHOBIUS); IPR002138 (PROSITE_PROFILES); IPR001315 (PROSITE_PROFILES); IPR00130…	F:GO:0004197; P:GO:0006508; P:GO:0006915; F:GO:0008234; P:GO:0042981	F:cysteine-type endopeptidase activity; P:proteolysis; P:apoptotic process; F:cysteine-type peptidase activity; P:regulation of apoptotic process
TRUE	[INTERPRO, BLASTED, MAPPED, ANNOTATED]	Cluster-18390.0_evgidbad137528idbtk80Loc142168	EKC30657.1Caspase-2	33	1	3e-18	75.86	2	P:GO:0042981; F:GO:0097200	P:regulation of apoptotic process; F:cysteine-type endopeptidase activity involved in execution phase of apoptosis	EC:3.4.22	Acting on peptide bonds (peptidases)	IPR001315 (SMART); IPR001315 (PFAM); G3DSA:1.10.533.10 (GENE3D); PTHR10454 (PANTHER); IPR035702 (PTHR10454:PANTHER); IPR001315 (PROSITE_PROFILES); cd01671 (CDD); IPR011029 (SUPERFAMILY)	P:GO:0042981; F:GO:0097200	P:regulation of apoptotic process; F:cysteine-type endopeptidase activity involved in execution phase of apoptosis
TRUE	[INTERPRO, BLASTED, ANNOTATED]	Cluster-27724.0_evgidbad277520idbtk80Loc90423	XP_022345548.1caspase-2-like	451	1	6.5e-81	57.11	3	F:GO:0004197; P:GO:0006508; P:GO:0042981	F:cysteine-type endopeptidase activity; P:proteolysis; P:regulation of apoptotic process	EC:3.4.22	Acting on peptide bonds (peptidases)	IPR015917 (PRINTS); IPR015917 (SMART); IPR001315 (SMART); G3DSA:1.10.533.10 (GENE3D); PF00656 (PFAM); IPR001315 (PFAM); PIRSF038001 (PIRSF); G3DSA:3.40.50.1460 (GENE3D); G3DSA:3.30.70.1470 (GENE3D); PTHR10454:SF204 (PANTHER); PTHR10454 (PANTHER); IPR002138 (PROSITE_PROFILES); IPR001309 (PROSITE_PROFILES); IPR001315 (PROSITE_PROFILES); cd01671 (CDD); IPR015917 (CDD); IPR011029 (SUPERFAMILY); IPR02…	F:GO:0004197; P:GO:0006508; F:GO:0008234; P:GO:0042981	F:cysteine-type endopeptidase activity; P:proteolysis; F:cysteine-type peptidase activity; P:regulation of apoptotic process
TRUE	[INTERPRO, BLASTED, MAPPED, ANNOTATED]	Cluster-49636.0_evgidbad304014idbtk80Loc116995	EKC28851.1Caspase-2	814	1	3.9e-122	75.74	3	F:GO:0004197; P:GO:0006508; P:GO:0042981	F:cysteine-type endopeptidase activity; P:proteolysis; P:regulation of apoptotic process	EC:3.4.22	Acting on peptide bonds (peptidases)	IPR015917 (PRINTS); IPR001315 (SMART); IPR015917 (SMART); PF00656 (PFAM); IPR001315 (PFAM); G3DSA:3.40.50.1460 (GENE3D); G3DSA:1.10.533.10 (GENE3D); G3DSA:3.30.70.1470 (GENE3D); mobidb-lite (MOBIDB_LITE); PTHR10454:SF204 (PANTHER); PTHR10454 (PANTHER); IPR016129 (PROSITE_PATTERNS); IPR033139 (PROSITE_PATTERNS); IPR001315 (PROSITE_PROFILES); IPR001309 (PROSITE_PROFILES); IPR002138 (PROSITE_PROFILE…	F:GO:0004197; P:GO:0006508; F:GO:0008234; P:GO:0042981	F:cysteine-type endopeptidase activity; P:proteolysis; F:cysteine-type peptidase activity; P:regulation of apoptotic process
TRUE	[INTERPRO, BLASTED, ANNOTATED]	Cluster-38660.0_evgidbad298590idbtk80Loc111557	XP_021346856.1caspase-1-like isoform X3	446	1	1.4e-56	49.31	3	F:GO:0004197; P:GO:0006508; P:GO:0042981	F:cysteine-type endopeptidase activity; P:proteolysis; P:regulation of apoptotic process	EC:3.4.22	Acting on peptide bonds (peptidases)	IPR015917 (PRINTS); IPR015917 (SMART); IPR001315 (SMART); IPR001315 (PFAM); PF00656 (PFAM); G3DSA:3.40.50.1460 (GENE3D); PIRSF038001 (PIRSF); G3DSA:1.10.533.10 (GENE3D); mobidb-lite (MOBIDB_LITE); PTHR10454 (PANTHER); IPR033171 (PTHR10454:PANTHER); IPR001309 (PROSITE_PROFILES); IPR002138 (PROSITE_PROFILES); IPR001315 (PROSITE_PROFILES); IPR015917 (CDD); cd01671 (CDD); IPR029030 (SUPERFAMILY); IPR…	F:GO:0004197; P:GO:0006508; P:GO:0006915; F:GO:0008234; P:GO:0042981	F:cysteine-type endopeptidase activity; P:proteolysis; P:apoptotic process; F:cysteine-type peptidase activity; P:regulation of apoptotic process
TRUE	[INTERPRO, BLASTED, ANNOTATED]	Cluster-66295.0_evgidbad386559idbtk80Loc200064	XP_022345548.1caspase-2-like	438	1	2.6e-66	53.01	3	F:GO:0004197; P:GO:0006508; P:GO:0042981	F:cysteine-type endopeptidase activity; P:proteolysis; P:regulation of apoptotic process	EC:3.4.22	Acting on peptide bonds (peptidases)	IPR015917 (PRINTS); IPR001315 (SMART); IPR015917 (SMART); G3DSA:3.40.50.1460 (GENE3D); PF00656 (PFAM); PIRSF038001 (PIRSF); IPR001315 (PFAM); G3DSA:1.10.533.10 (GENE3D); mobidb-lite (MOBIDB_LITE); PTHR10454:SF204 (PANTHER); PTHR10454 (PANTHER); IPR001315 (PROSITE_PROFILES); IPR001309 (PROSITE_PROFILES); IPR002138 (PROSITE_PROFILES); cd01671 (CDD); IPR015917 (CDD); IPR029030 (SUPERFAMILY); IPR0110…	F:GO:0004197; P:GO:0006508; F:GO:0008234; P:GO:0042981	F:cysteine-type endopeptidase activity; P:proteolysis; F:cysteine-type peptidase activity; P:regulation of apoptotic process
TRUE	[INTERPRO, BLASTED, ANNOTATED]	Cluster-34832.0_evgidbad648831idbtk80Loc101317	XP_021342382.1uncharacterized protein LOC110442867 isoform X1	116	1	6e-31	78.45	3	F:GO:0004197; P:GO:0006508; P:GO:0042981	F:cysteine-type endopeptidase activity; P:proteolysis; P:regulation of apoptotic process	EC:3.4.22	Acting on peptide bonds (peptidases)	IPR001315 (SMART); IPR001315 (PFAM); G3DSA:1.10.533.10 (GENE3D); IPR033171 (PTHR10454:PANTHER); PTHR10454 (PANTHER); IPR001315 (PROSITE_PROFILES); cd01671 (CDD); IPR011029 (SUPERFAMILY)	F:GO:0004197; P:GO:0006508; P:GO:0006915; P:GO:0042981	F:cysteine-type endopeptidase activity; P:proteolysis; P:apoptotic process; P:regulation of apoptotic process
TRUE	[INTERPRO, BLASTED, ANNOTATED]	Cluster-41671.0_evgidbad1368884idbtk80Loc24631	XP_022329491.1uncharacterized protein LOC111128251	594	1	1.8e-14	46.42	2	P:GO:0042981; F:GO:0097200	P:regulation of apoptotic process; F:cysteine-type endopeptidase activity involved in execution phase of apoptosis	EC:3.4.22	Acting on peptide bonds (peptidases)	Coil (COILS); Coil (COILS); Coil (COILS); Coil (COILS); IPR001315 (SMART); IPR001315 (PFAM); G3DSA:1.10.533.10 (GENE3D); mobidb-lite (MOBIDB_LITE); mobidb-lite (MOBIDB_LITE); mobidb-lite (MOBIDB_LITE); IPR035702 (PTHR10454:PANTHER); PTHR10454 (PANTHER); IPR001315 (PROSITE_PROFILES); cd01671 (CDD); IPR011029 (SUPERFAMILY)	P:GO:0042981; F:GO:0097200	P:regulation of apoptotic process; F:cysteine-type endopeptidase activity involved in execution phase of apoptosis
TRUE	[INTERPRO, NO-BLAST, ANNOTATED]	Cluster-60252.0_evgidbaidbtk80Loc72428	---NA---	135				5	F:GO:0004197; F:GO:0005509; P:GO:0006508; C:GO:0016020; P:GO:0042981	F:cysteine-type endopeptidase activity; F:calcium ion binding; P:proteolysis; C:membrane; P:regulation of apoptotic process	EC:3.4.22	Acting on peptide bonds (peptidases)	Coil (COILS); IPR001315 (SMART); G3DSA:1.10.533.10 (GENE3D); IPR001315 (PFAM); G3DSA:2.60.40.60 (GENE3D); mobidb-lite (MOBIDB_LITE); mobidb-lite (MOBIDB_LITE); mobidb-lite (MOBIDB_LITE); PTHR10454 (PANTHER); PTHR10454 (PANTHER); IPR033171 (PTHR10454:PANTHER); IPR033171 (PTHR10454:PANTHER); SIGNAL_PEPTIDE_N_REGION (PHOBIUS); SIGNAL_PEPTIDE_H_REGION (PHOBIUS); SIGNAL_PEPTIDE_C_REGION (PHOBIUS); NON…	F:GO:0004197; F:GO:0005509; P:GO:0006508; P:GO:0006915; C:GO:0016020; P:GO:0042981	F:cysteine-type endopeptidase activity; F:calcium ion binding; P:proteolysis; P:apoptotic process; C:membrane; P:regulation of apoptotic process
TRUE	[INTERPRO, BLASTED, MAPPED, ANNOTATED]	Cluster-40782.0_evgidbaidbtk80Loc40612	OWF34790.1Sterile alpha motif domain-containing protein 9-like	1896	1	1.1e-119	44.36	2	F:GO:0005515; P:GO:0042981	F:protein binding; P:regulation of apoptotic process			Coil (COILS); IPR001315 (PFAM); IPR011990 (G3DSA:1.25.40.GENE3D); G3DSA:1.10.533.10 (GENE3D); mobidb-lite (MOBIDB_LITE); PTHR16155 (PANTHER); IPR019734 (PROSITE_PROFILES); cd01671 (CDD); IPR011029 (SUPERFAMILY)	F:GO:0005515; P:GO:0042981	F:protein binding; P:regulation of apoptotic process
TRUE	[INTERPRO, BLASTED, MAPPED, ANNOTATED]	Cluster-11852.0_evgidbaidbtk80Loc29930	OWF34790.1Sterile alpha motif domain-containing protein 9-like	659	1	2.8e-220	51.51	2	F:GO:0005515; P:GO:0042981	F:protein binding; P:regulation of apoptotic process			Coil (COILS); IPR011990 (G3DSA:1.25.40.GENE3D); G3DSA:1.10.533.10 (GENE3D); G3DSA:1.10.150.50 (GENE3D); IPR001315 (PFAM); IPR001315 (PROSITE_PROFILES); IPR011029 (SUPERFAMILY)	F:GO:0005515; P:GO:0042981	F:protein binding; P:regulation of apoptotic process
TRUE	[INTERPRO, BLASTED, MAPPED, ANNOTATED]	Cluster-60422.0_evgidbad206899idbtk80Loc17690	XP_011445671.1 trichohyalin	306	1	5e-08	53.81	1	P:GO:0042981	P:regulation of apoptotic process			Coil (COILS); Coil (COILS); G3DSA:1.10.533.10 (GENE3D); IPR001315 (PROSITE_PROFILES); cd01671 (CDD); IPR011029 (SUPERFAMILY)	P:GO:0042981	P:regulation of apoptotic process
TRUE	[INTERPRO, BLASTED, MAPPED, ANNOTATED]	Cluster-32212.0_evgidbad326639idbtk80Loc139693	EKC20032.1hypothetical protein CGI_10007113	516	1	2.1e-11	62.96	3	F:GO:0002020; P:GO:0042981; F:GO:0070513	F:protease binding; P:regulation of apoptotic process; F:death domain binding			Coil (COILS); Coil (COILS); Coil (COILS); Coil (COILS); IPR001315 (SMART); G3DSA:1.10.533.10 (GENE3D); IPR001315 (PFAM); mobidb-lite (MOBIDB_LITE); mobidb-lite (MOBIDB_LITE); mobidb-lite (MOBIDB_LITE); IPR037939 (PANTHER); IPR001315 (PROSITE_PROFILES); cd01671 (CDD); IPR011029 (SUPERFAMILY)	F:GO:0002020; P:GO:0042981; F:GO:0070513	F:protease binding; P:regulation of apoptotic process; F:death domain binding
TRUE	[INTERPRO, BLASTED, MAPPED, ANNOTATED]	Cluster-36807.0_evgidbad1006542idbtk80Loc31723	XP_014785511.1PREDICTED: uncharacterized protein LOC106880179	288	1	1.3e-41	45.01	1	P:GO:0042981	P:regulation of apoptotic process			IPR001315 (SMART); IPR001315 (PFAM); G3DSA:1.10.533.10 (GENE3D); mobidb-lite (MOBIDB_LITE); mobidb-lite (MOBIDB_LITE); IPR001315 (PROSITE_PROFILES); cd01671 (CDD); IPR011029 (SUPERFAMILY)	P:GO:0042981	P:regulation of apoptotic process
TRUE	[INTERPRO, BLASTED, ANNOTATED]	Cluster-63159.0_evgidbaidbtk80Loc43721	XP_021366334.1tight junction protein ZO-1-like isoform X4	522	1	0	69.08	3	F:GO:0005515; C:GO:0005923; P:GO:0042981	F:protein binding; C:bicellular tight junction; P:regulation of apoptotic process			IPR000906 (SMART); IPR001478 (SMART); IPR008145 (SMART); G3DSA:2.60.220.30 (GENE3D); G3DSA:1.10.533.10 (GENE3D); IPR000906 (PFAM); IPR008145 (PFAM); IPR001478 (PFAM); IPR001452 (PFAM); G3DSA:2.30.42.10 (GENE3D); IPR001315 (PFAM); G3DSA:2.30.42.10 (GENE3D); G3DSA:2.30.42.10 (GENE3D); mobidb-lite (MOBIDB_LITE); mobidb-lite (MOBIDB_LITE); mobidb-lite (MOBIDB_LITE); mobidb-lite (MOBIDB_LITE); mobidb-…	F:GO:0005515; C:GO:0005923; P:GO:0042981	F:protein binding; C:bicellular tight junction; P:regulation of apoptotic process
TRUE	[INTERPRO, BLASTED, ANNOTATED]	Cluster-68736.0_evgidbaidbtk80Loc57906	XP_019927195.1PREDICTED: uncharacterized protein LOC105338802	589	1	6.8e-10	43.79	1	P:GO:0042981	P:regulation of apoptotic process			G3DSA:1.10.533.10 (GENE3D); mobidb-lite (MOBIDB_LITE); mobidb-lite (MOBIDB_LITE); mobidb-lite (MOBIDB_LITE); mobidb-lite (MOBIDB_LITE); IPR001315 (PROSITE_PROFILES); cd01671 (CDD); IPR011029 (SUPERFAMILY)	P:GO:0042981	P:regulation of apoptotic process
TRUE	[INTERPRO, BLASTED, ANNOTATED]	Cluster-10110.0_evgidbaidbtk80Loc49774	XP_022292321.1uncharacterized protein LOC111103378	345	1	5.8e-36	57.76	2	F:GO:0005515; P:GO:0042981	F:protein binding; P:regulation of apoptotic process			Coil (COILS); PR00499 (PRINTS); IPR001452 (PRINTS); IPR001452 (SMART); G3DSA:1.10.533.10 (GENE3D); G3DSA:2.30.30.40 (GENE3D); G3DSA:1.10.533.10 (GENE3D); IPR001452 (PFAM); IPR031964 (PFAM); mobidb-lite (MOBIDB_LITE); mobidb-lite (MOBIDB_LITE); mobidb-lite (MOBIDB_LITE); mobidb-lite (MOBIDB_LITE); mobidb-lite (MOBIDB_LITE); mobidb-lite (MOBIDB_LITE); IPR001315 (PROSITE_PROFILES); IPR001452 (PROSIT…	F:GO:0005515; P:GO:0042981	F:protein binding; P:regulation of apoptotic process
TRUE	[INTERPRO, BLASTED, ANNOTATED]	Cluster-67553.0_evgidbaidbtk80Loc66157	XP_022329491.1uncharacterized protein LOC111128251	461	1	3.3e-64	58.43	1	P:GO:0042981	P:regulation of apoptotic process			Coil (COILS); Coil (COILS); Coil (COILS); Coil (COILS); IPR001315 (SMART); IPR001315 (PFAM); G3DSA:1.10.533.10 (GENE3D); mobidb-lite (MOBIDB_LITE); mobidb-lite (MOBIDB_LITE); IPR001315 (PROSITE_PROFILES); cd01671 (CDD); IPR011029 (SUPERFAMILY)	P:GO:0042981	P:regulation of apoptotic process
TRUE	[INTERPRO, BLASTED, ANNOTATED]	Cluster-68508.0_evgidbaidbtk80Loc112099	OWF44625.1 Death domain-containing protein CRADD	280	1	1.3e-10	45.56	1	P:GO:0042981	P:regulation of apoptotic process			Coil (COILS); IPR001315 (SMART); IPR001315 (PFAM); G3DSA:1.10.533.10 (GENE3D); IPR001315 (PROSITE_PROFILES); cd01671 (CDD); IPR011029 (SUPERFAMILY)	P:GO:0042981	P:regulation of apoptotic process
TRUE	[INTERPRO, BLASTED, ANNOTATED]	Cluster-39700.0_evgidbaidbtk80Loc82343	NP_001292234.1probable ATP-dependent RNA helicase DHX58	48	1	2.9e-19	56.22	1	P:GO:0042981	P:regulation of apoptotic process			Coil (COILS); G3DSA:1.10.533.10 (GENE3D); IPR031964 (PFAM); G3DSA:1.10.533.10 (GENE3D); mobidb-lite (MOBIDB_LITE); mobidb-lite (MOBIDB_LITE); PTHR14074 (PANTHER); PTHR14074:SF14 (PANTHER); IPR001315 (PROSITE_PROFILES); cd01671 (CDD); IPR011029 (SUPERFAMILY)	P:GO:0042981	P:regulation of apoptotic process
TRUE	[INTERPRO, BLASTED, ANNOTATED]	Cluster-65207.0_evgidbaidbtk80Loc141135	XP_022296416.1rootletin-like	386	1	3.9e-10	55.29	1	P:GO:0042981	P:regulation of apoptotic process			Coil (COILS); Coil (COILS); Coil (COILS); G3DSA:1.10.533.10 (GENE3D); IPR001315 (PFAM); mobidb-lite (MOBIDB_LITE); IPR001315 (PROSITE_PROFILES); cd01671 (CDD); IPR011029 (SUPERFAMILY)	P:GO:0042981	P:regulation of apoptotic process
TRUE	[INTERPRO, BLASTED, ANNOTATED]	Cluster-55893.0_evgidbaidbtk80Loc95698	XP_022341091.1uncharacterized protein LOC111135376 isoform X1	463	1	2.8e-252	61.96	1	P:GO:0042981	P:regulation of apoptotic process			SM00368 (SMART); G3DSA:3.40.50.300 (GENE3D); G3DSA:1.10.533.10 (GENE3D); PF05729 (PFAM); IPR032675 (G3DSA:3.80.10.GENE3D); mobidb-lite (MOBIDB_LITE); mobidb-lite (MOBIDB_LITE); PTHR24106:SF249 (PANTHER); PTHR24106 (PANTHER); NON_CYTOPLASMIC_DOMAIN (PHOBIUS); CYTOPLASMIC_DOMAIN (PHOBIUS); TRANSMEMBRANE (PHOBIUS); IPR001315 (PROSITE_PROFILES); cd01671 (CDD); IPR027417 (SUPERFAMILY); IPR011029 (SUPE…	P:GO:0042981	P:regulation of apoptotic process
TRUE	[INTERPRO, BLASTED, ANNOTATED]	Cluster-39748.0_evgidbaidbtk80Loc154749	XP_019927195.1PREDICTED: uncharacterized protein LOC105338802	228	1	7.4e-09	52.63	1	P:GO:0042981	P:regulation of apoptotic process			G3DSA:1.10.533.10 (GENE3D); IPR000095 (PROSITE_PROFILES); IPR001315 (PROSITE_PROFILES); cd01671 (CDD); IPR011029 (SUPERFAMILY)	P:GO:0042981	P:regulation of apoptotic process
TRUE	[INTERPRO, BLASTED, ANNOTATED]	Cluster-5806.0_evgidbad58993idbtk80Loc62537	XP_021341343.1amyloid protein-binding protein 2-like	548	1	9.1e-162	72.51	1	P:GO:0042981	P:regulation of apoptotic process			Coil (COILS); Coil (COILS); IPR001315 (PFAM); G3DSA:1.10.533.10 (GENE3D); PTHR19959:SF165 (PANTHER); PTHR19959 (PANTHER); IPR001315 (PROSITE_PROFILES); cd01671 (CDD); IPR011029 (SUPERFAMILY)	P:GO:0042981	P:regulation of apoptotic process
TRUE	[INTERPRO, BLASTED, ANNOTATED]	Cluster-66551.0_evgidbad43056idbtk80Loc46458	XP_021369121.1probable ATP-dependent RNA helicase DDX58	581	1	3.8e-17	54.4	1	P:GO:0042981	P:regulation of apoptotic process			Coil (COILS); G3DSA:1.10.533.10 (GENE3D); IPR031964 (PFAM); G3DSA:1.10.533.10 (GENE3D); mobidb-lite (MOBIDB_LITE); mobidb-lite (MOBIDB_LITE); mobidb-lite (MOBIDB_LITE); PTHR14074:SF14 (PANTHER); PTHR14074 (PANTHER); IPR001315 (PROSITE_PROFILES); cd01671 (CDD); IPR011029 (SUPERFAMILY)	P:GO:0042981	P:regulation of apoptotic process
TRUE	[INTERPRO, BLASTED, ANNOTATED]	Cluster-56744.0_evgidbad20261idbtk80Loc22360	XP_022296416.1rootletin-like	25	1	3.9e-09	59.84	1	P:GO:0042981	P:regulation of apoptotic process			G3DSA:1.10.533.10 (GENE3D); IPR001315 (PFAM); IPR001315 (PROSITE_PROFILES); cd01671 (CDD); IPR011029 (SUPERFAMILY)	P:GO:0042981	P:regulation of apoptotic process
TRUE	[INTERPRO, BLASTED, ANNOTATED]	Cluster-35643.0_evgidbad22759idbtk80Loc25043utrorf	XP_021343215.1centromere-associated protein E-like isoform X3	322	1	4.7e-09	63.16	1	P:GO:0042981	P:regulation of apoptotic process			Coil (COILS); G3DSA:1.10.533.10 (GENE3D); IPR001315 (PROSITE_PROFILES); cd01671 (CDD); IPR011029 (SUPERFAMILY)	P:GO:0042981	P:regulation of apoptotic process
TRUE	[INTERPRO, BLASTED, ANNOTATED]	Cluster-35594.0_evgidbad34703idbtk80Loc37849	XP_021369121.1probable ATP-dependent RNA helicase DDX58	714	1	4.7e-197	57.89	4	F:GO:0003677; F:GO:0005524; F:GO:0016787; P:GO:0042981	F:DNA binding; F:ATP binding; F:hydrolase activity; P:regulation of apoptotic process			Coil (COILS); IPR014001 (SMART); IPR001650 (SMART); G3DSA:1.10.533.10 (GENE3D); IPR001650 (PFAM); G3DSA:3.40.50.300 (GENE3D); IPR031964 (PFAM); G3DSA:1.10.533.10 (GENE3D); G3DSA:1.10.533.10 (GENE3D); IPR006935 (PFAM); IPR038557 (G3DSA:2.170.150.GENE3D); G3DSA:3.40.50.300 (GENE3D); G3DSA:1.20.1320.30 (GENE3D); IPR021673 (PFAM); mobidb-lite (MOBIDB_LITE); PTHR14074 (PANTHER); PTHR14074:SF28 (PANTHE…	F:GO:0003677; F:GO:0005524; F:GO:0016787; P:GO:0042981	F:DNA binding; F:ATP binding; F:hydrolase activity; P:regulation of apoptotic process
TRUE	[INTERPRO, BLASTED, MAPPED, ANNOTATED]	Cluster-21255.0_evgidbad28564idbtk80Loc31248	XP_013401297.1 probable ATP-dependent RNA helicase DDX58	448	1	2.1e-07	47.55	1	P:GO:0042981	P:regulation of apoptotic process			IPR001315 (PFAM); G3DSA:1.10.533.10 (GENE3D); G3DSA:1.10.533.10 (GENE3D); IPR001315 (PROSITE_PROFILES); cd01671 (CDD); IPR011029 (SUPERFAMILY)	P:GO:0042981	P:regulation of apoptotic process
TRUE	[INTERPRO, BLASTED, ANNOTATED]	Cluster-29159.0_evgidbad92229idbtk80Loc96089	XP_005095509.1 interferon-induced helicase C domain-containing protein 1-like	230	1	1.4e-07	53.38	1	P:GO:0042981	P:regulation of apoptotic process			G3DSA:1.10.533.10 (GENE3D); IPR001315 (PFAM); IPR001315 (PROSITE_PROFILES); cd01671 (CDD); IPR011029 (SUPERFAMILY)	P:GO:0042981	P:regulation of apoptotic process
TRUE	[INTERPRO, BLASTED, ANNOTATED]	Cluster-35643.1_evgidbad235460idbtk80Loc47686	XP_021343215.1centromere-associated protein E-like isoform X3	340	1	7.2e-08	59.29	1	P:GO:0042981	P:regulation of apoptotic process			Coil (COILS); Coil (COILS); G3DSA:1.10.533.10 (GENE3D); mobidb-lite (MOBIDB_LITE); mobidb-lite (MOBIDB_LITE); IPR001315 (PROSITE_PROFILES); cd01671 (CDD); IPR011029 (SUPERFAMILY)	P:GO:0042981	P:regulation of apoptotic process
TRUE	[INTERPRO, BLASTED, ANNOTATED]	Cluster-35049.0_evgidbad248080idbtk80Loc60876	XP_021369121.1probable ATP-dependent RNA helicase DDX58	805	1	4.9e-15	54.95	1	P:GO:0042981	P:regulation of apoptotic process			G3DSA:1.10.533.10 (GENE3D); IPR031964 (PFAM); mobidb-lite (MOBIDB_LITE); mobidb-lite (MOBIDB_LITE); mobidb-lite (MOBIDB_LITE); mobidb-lite (MOBIDB_LITE); PTHR14074:SF14 (PANTHER); PTHR14074 (PANTHER); IPR001315 (PROSITE_PROFILES); cd01671 (CDD); IPR011029 (SUPERFAMILY)	P:GO:0042981	P:regulation of apoptotic process
TRUE	[INTERPRO, BLASTED, ANNOTATED]	Cluster-27068.0_evgidbad244570idbtk80Loc57347	XP_021371465.1disks large homolog 5-like	1381	1	4.1e-300	62.83	2	F:GO:0005515; P:GO:0042981	F:protein binding; P:regulation of apoptotic process			Coil (COILS); Coil (COILS); Coil (COILS); Coil (COILS); Coil (COILS); Coil (COILS); Coil (COILS); Coil (COILS); IPR008145 (SMART); IPR001478 (SMART); G3DSA:3.40.50.300 (GENE3D); G3DSA:2.30.42.10 (GENE3D); G3DSA:2.30.42.10 (GENE3D); G3DSA:1.10.533.10 (GENE3D); IPR001315 (PFAM); IPR008145 (PFAM); G3DSA:2.30.30.40 (GENE3D); IPR001478 (PFAM); G3DSA:2.30.42.10 (GENE3D); mobidb-lite (MOBIDB_LITE); mobi…	F:GO:0005515; P:GO:0042981	F:protein binding; P:regulation of apoptotic process
TRUE	[INTERPRO, BLASTED, ANNOTATED]	Cluster-1349.0_evgidbad258222idbtk80Loc71058	XP_011420206.1 probable ATP-dependent RNA helicase DHX58	325	1	3.3e-10	50	1	P:GO:0042981	P:regulation of apoptotic process			G3DSA:1.10.533.10 (GENE3D); IPR031964 (PFAM); IPR001315 (PROSITE_PROFILES); cd01671 (CDD); IPR011029 (SUPERFAMILY)	P:GO:0042981	P:regulation of apoptotic process
TRUE	[INTERPRO, BLASTED, ANNOTATED]	Cluster-40941.0_evgidbad266389idbtk80Loc79254	XP_019644810.1PREDICTED: uncharacterized protein LOC109485563	312	1	1.2e-11	44.37	1	P:GO:0042981	P:regulation of apoptotic process			IPR001315 (SMART); IPR001315 (PFAM); G3DSA:1.10.533.10 (GENE3D); mobidb-lite (MOBIDB_LITE); IPR001315 (PROSITE_PROFILES); cd01671 (CDD); cd01671 (CDD); IPR011029 (SUPERFAMILY); IPR011029 (SUPERFAMILY)	P:GO:0042981	P:regulation of apoptotic process
TRUE	[INTERPRO, BLASTED, ANNOTATED]	Cluster-38807.0_evgidbad379923idbtk80Loc193314	OWF44625.1 Death domain-containing protein CRADD	270	1	7.4e-16	48	1	P:GO:0042981	P:regulation of apoptotic process			Coil (COILS); IPR001315 (SMART); G3DSA:1.10.533.10 (GENE3D); IPR001315 (PFAM); IPR001315 (PROSITE_PROFILES); cd01671 (CDD); IPR011029 (SUPERFAMILY)	P:GO:0042981	P:regulation of apoptotic process
TRUE	[INTERPRO, BLASTED, ANNOTATED]	Cluster-11776.0_evgidbad341724idbtk80Loc154838	XP_005107451.1 myosin-9-like isoform X2	207	1	2.6e-37	68.53	1	P:GO:0042981	P:regulation of apoptotic process			Coil (COILS); IPR001315 (SMART); G3DSA:1.10.533.10 (GENE3D); IPR001315 (PFAM); IPR001315 (PROSITE_PROFILES); cd01671 (CDD); IPR011029 (SUPERFAMILY)	P:GO:0042981	P:regulation of apoptotic process
TRUE	[INTERPRO, BLASTED, ANNOTATED]	Cluster-68211.0_evgidbad329166idbtk80Loc142228	XP_021374433.1caspase recruitment domain-containing protein 11-like	1055	1	2.9e-23	44.31	1	P:GO:0042981	P:regulation of apoptotic process			Coil (COILS); Coil (COILS); Coil (COILS); Coil (COILS); IPR001315 (PFAM); G3DSA:2.30.30.40 (GENE3D); G3DSA:1.10.533.10 (GENE3D); mobidb-lite (MOBIDB_LITE); mobidb-lite (MOBIDB_LITE); mobidb-lite (MOBIDB_LITE); PTHR14559 (PANTHER); IPR001315 (PROSITE_PROFILES); IPR011029 (SUPERFAMILY)	P:GO:0042981	P:regulation of apoptotic process
TRUE	[INTERPRO, BLASTED, MAPPED, ANNOTATED]	Cluster-2758.0_evgidbad412585idbtk80Loc226796	XP_013390646.1PREDICTED: uncharacterized protein LOC106159026	184	1	4.7e-22	48.4	1	P:GO:0042981	P:regulation of apoptotic process			IPR001315 (SMART); IPR001315 (PFAM); G3DSA:1.10.533.10 (GENE3D); mobidb-lite (MOBIDB_LITE); IPR001315 (PROSITE_PROFILES); cd01671 (CDD); IPR011029 (SUPERFAMILY)	P:GO:0042981	P:regulation of apoptotic process
TRUE	[INTERPRO, BLASTED, ANNOTATED]	Cluster-47724.0_evgidbad472725idbtk80Loc42407	XP_017944767.1 DNA topoisomerase 3-alpha	443	1	5e-09	37.04	3	F:GO:0003676; F:GO:0008270; P:GO:0042981	F:nucleic acid binding; F:zinc ion binding; P:regulation of apoptotic process			IPR001315 (PFAM); G3DSA:1.10.533.10 (GENE3D); IPR010666 (PFAM); mobidb-lite (MOBIDB_LITE); PTHR22993 (PANTHER); PTHR22993 (PANTHER); PTHR22993:SF10 (PANTHER); IPR001878 (PROSITE_PROFILES); cd01671 (CDD); IPR011029 (SUPERFAMILY); IPR036875 (SUPERFAMILY)	F:GO:0003676; F:GO:0008270; P:GO:0042981	F:nucleic acid binding; F:zinc ion binding; P:regulation of apoptotic process
TRUE	[INTERPRO, BLASTED, ANNOTATED]	Cluster-44799.0_evgidbad482079idbtk80Loc52084	XP_022321804.1uncharacterized protein LOC111123636	239	1	9.8e-12	48.95	1	P:GO:0042981	P:regulation of apoptotic process			G3DSA:1.10.533.10 (GENE3D); IPR001315 (PFAM); cd01671 (CDD); IPR011029 (SUPERFAMILY)	P:GO:0042981	P:regulation of apoptotic process
TRUE	[INTERPRO, BLASTED, ANNOTATED]	Cluster-53685.0_evgidbad783310idbtk80Loc36554	XP_022329491.1uncharacterized protein LOC111128251	424	1	3.7e-22	49.23	3	F:GO:0002020; P:GO:0042981; F:GO:0070513	F:protease binding; P:regulation of apoptotic process; F:death domain binding			Coil (COILS); Coil (COILS); Coil (COILS); IPR001315 (SMART); IPR001315 (PFAM); G3DSA:1.10.533.10 (GENE3D); mobidb-lite (MOBIDB_LITE); IPR037939 (PANTHER); IPR001315 (PROSITE_PROFILES); cd01671 (CDD); IPR011029 (SUPERFAMILY)	F:GO:0002020; P:GO:0042981; F:GO:0070513	F:protease binding; P:regulation of apoptotic process; F:death domain binding
TRUE	[INTERPRO, BLASTED, ANNOTATED]	Cluster-37167.0_evgidbad909368idbtk80Loc39972	XP_023668457.1death domain-containing protein CRADD isoform X1	353	1	1.7e-07	61.86	1	P:GO:0042981	P:regulation of apoptotic process			Coil (COILS); Coil (COILS); Coil (COILS); IPR001315 (SMART); G3DSA:1.10.533.10 (GENE3D); IPR001315 (PFAM); mobidb-lite (MOBIDB_LITE); IPR001315 (PROSITE_PROFILES); IPR011029 (SUPERFAMILY)	P:GO:0042981	P:regulation of apoptotic process
TRUE	[INTERPRO, BLASTED, MAPPED, ANNOTATED]	Cluster-40781.0_evgidbad1206672idbtk80Loc101201	EKC24145.1Fibrinolytic enzyme, isozyme C	153	1	4.2e-16	63.16	2	P:GO:0042981; P:GO:0051092	P:regulation of apoptotic process; P:positive regulation of NF-kappaB transcription factor activity			G3DSA:1.10.533.10 (GENE3D); IPR001315 (PFAM); mobidb-lite (MOBIDB_LITE); IPR033238 (PANTHER); IPR001315 (PROSITE_PROFILES); IPR011029 (SUPERFAMILY)	P:GO:0006915; P:GO:0042981; P:GO:0051092	P:apoptotic process; P:regulation of apoptotic process; P:positive regulation of NF-kappaB transcription factor activity
TRUE	[INTERPRO, BLASTED, ANNOTATED]	Cluster-66817.1_evgidbad1238316idbtk80Loc29104	XP_022330996.1uncharacterized protein LOC111129141	615	1	3e-36	54.73	3	F:GO:0005515; P:GO:0007165; P:GO:0042981	F:protein binding; P:signal transduction; P:regulation of apoptotic process			G3DSA:1.10.533.10 (GENE3D); IPR001315 (PFAM); IPR035897 (G3DSA:3.40.50.GENE3D); IPR001315 (PROSITE_PROFILES); IPR000157 (PROSITE_PROFILES); cd01671 (CDD); IPR035897 (SUPERFAMILY); IPR011029 (SUPERFAMILY)	F:GO:0005515; P:GO:0007165; P:GO:0042981	F:protein binding; P:signal transduction; P:regulation of apoptotic process
TRUE	[INTERPRO, BLASTED, MAPPED, ANNOTATED]	Cluster-60422.1_evgidbad1393853idbtk80Loc50569	XP_011445671.1 trichohyalin	382	1	8.1e-08	56.1	1	P:GO:0042981	P:regulation of apoptotic process			Coil (COILS); G3DSA:1.10.533.10 (GENE3D); mobidb-lite (MOBIDB_LITE); IPR001315 (PROSITE_PROFILES); cd01671 (CDD); IPR011029 (SUPERFAMILY)	P:GO:0042981	P:regulation of apoptotic process
TRUE	[INTERPRO, BLASTED, ANNOTATED]	Cluster-61342.0_evgidbad1439281idbtk80Loc99256	XP_022295871.1uncharacterized protein LOC111105778	242	1	4.5e-20	52	3	F:GO:0005515; P:GO:0007165; P:GO:0042981	F:protein binding; P:signal transduction; P:regulation of apoptotic process			IPR001315 (SMART); IPR000488 (PFAM); IPR001315 (PFAM); G3DSA:1.10.533.10 (GENE3D); G3DSA:1.10.533.10 (GENE3D); IPR001315 (PROSITE_PROFILES); IPR000488 (PROSITE_PROFILES); cd01671 (CDD); IPR011029 (SUPERFAMILY); IPR011029 (SUPERFAMILY)	F:GO:0005515; P:GO:0007165; P:GO:0042981	F:protein binding; P:signal transduction; P:regulation of apoptotic process
TRUE	[INTERPRO, NO-BLAST, ANNOTATED]	Cluster-48741.0_evgidbaidbtk80Loc42170	---NA---	401				3	C:GO:0005622; F:GO:0008270; P:GO:0042981	C:intracellular; F:zinc ion binding; P:regulation of apoptotic process			G3DSA:1.10.533.10 (GENE3D); IPR031964 (PFAM); mobidb-lite (MOBIDB_LITE); IPR000315 (PROSITE_PROFILES); IPR001315 (PROSITE_PROFILES); cd01671 (CDD); IPR011029 (SUPERFAMILY)	C:GO:0005622; F:GO:0008270; P:GO:0042981	C:intracellular; F:zinc ion binding; P:regulation of apoptotic process
TRUE	[INTERPRO, NO-BLAST, ANNOTATED]	Cluster-66817.0_evgidbaidbtk80Loc68356	---NA---	408				1	P:GO:0042981	P:regulation of apoptotic process			G3DSA:1.10.533.10 (GENE3D); IPR001315 (PFAM); IPR036860 (G3DSA:3.30.505.GENE3D); IPR001315 (PROSITE_PROFILES); IPR000980 (PROSITE_PROFILES); cd01671 (CDD); IPR011029 (SUPERFAMILY); IPR036860 (SUPERFAMILY)	P:GO:0042981	P:regulation of apoptotic process
TRUE	[INTERPRO, NO-BLAST, ANNOTATED]	Cluster-28545.0_evgidbaidbtk80Loc41116	---NA---	1025				1	P:GO:0042981	P:regulation of apoptotic process			G3DSA:1.10.533.10 (GENE3D); G3DSA:1.10.533.10 (GENE3D); IPR001315 (PFAM); G3DSA:1.10.533.10 (GENE3D); mobidb-lite (MOBIDB_LITE); mobidb-lite (MOBIDB_LITE); mobidb-lite (MOBIDB_LITE); IPR001315 (PROSITE_PROFILES); IPR001315 (PROSITE_PROFILES); cd01671 (CDD); cd01671 (CDD); cd01671 (CDD); IPR011029 (SUPERFAMILY); IPR011029 (SUPERFAMILY); IPR011029 (SUPERFAMILY)	P:GO:0042981	P:regulation of apoptotic process
TRUE	[INTERPRO, NO-BLAST, ANNOTATED]	Cluster-33665.0_evgidbaidbtk80Loc64235	---NA---	605				1	P:GO:0042981	P:regulation of apoptotic process			Coil (COILS); Coil (COILS); Coil (COILS); Coil (COILS); G3DSA:1.10.533.10 (GENE3D); IPR001315 (PFAM); mobidb-lite (MOBIDB_LITE); mobidb-lite (MOBIDB_LITE); mobidb-lite (MOBIDB_LITE); mobidb-lite (MOBIDB_LITE); IPR001315 (PROSITE_PROFILES); cd01671 (CDD); IPR011029 (SUPERFAMILY)	P:GO:0042981	P:regulation of apoptotic process
TRUE	[INTERPRO, NO-BLAST, ANNOTATED]	Cluster-66817.2_evgidbaidbtk80Loc117859	---NA---	401				1	P:GO:0042981	P:regulation of apoptotic process			IPR001315 (SMART); G3DSA:1.10.533.10 (GENE3D); IPR001315 (PFAM); IPR036860 (G3DSA:3.30.505.GENE3D); mobidb-lite (MOBIDB_LITE); IPR001315 (PROSITE_PROFILES); IPR000980 (PROSITE_PROFILES); cd01671 (CDD); cd00173 (CDD); IPR036860 (SUPERFAMILY); IPR011029 (SUPERFAMILY)	P:GO:0042981	P:regulation of apoptotic process
TRUE	[INTERPRO, NO-BLAST, ANNOTATED]	Cluster-56857.0_evgidbaidbtk80Loc76903	---NA---	259				1	P:GO:0042981	P:regulation of apoptotic process			IPR031964 (PFAM); G3DSA:1.10.533.10 (GENE3D); G3DSA:1.10.533.10 (GENE3D); mobidb-lite (MOBIDB_LITE); mobidb-lite (MOBIDB_LITE); PTHR14074:SF14 (PANTHER); PTHR14074 (PANTHER); IPR001315 (PROSITE_PROFILES); cd01671 (CDD); IPR011029 (SUPERFAMILY)	P:GO:0042981	P:regulation of apoptotic process
TRUE	[INTERPRO, NO-BLAST, ANNOTATED]	Cluster-39940.0_evgidbaidbtk80Loc73015	---NA---	624				1	P:GO:0042981	P:regulation of apoptotic process			Coil (COILS); Coil (COILS); Coil (COILS); Coil (COILS); G3DSA:1.10.533.10 (GENE3D); mobidb-lite (MOBIDB_LITE); PTHR34491 (PANTHER); IPR001315 (PROSITE_PROFILES); cd01671 (CDD); SSF57997 (SUPERFAMILY); IPR011029 (SUPERFAMILY)	P:GO:0042981	P:regulation of apoptotic process
TRUE	[INTERPRO, NO-BLAST, ANNOTATED]	Cluster-6557.0_evgidbaidbtk80Loc172312	---NA---	115				1	P:GO:0042981	P:regulation of apoptotic process			IPR031964 (PFAM); G3DSA:1.10.533.10 (GENE3D); IPR001315 (PROSITE_PROFILES); cd01671 (CDD); IPR011029 (SUPERFAMILY)	P:GO:0042981	P:regulation of apoptotic process
TRUE	[INTERPRO, NO-BLAST, ANNOTATED]	Cluster-2955.0_evgidbaidbtk80Loc144739	---NA---	154				1	P:GO:0042981	P:regulation of apoptotic process			IPR031964 (PFAM); G3DSA:1.10.533.10 (GENE3D); IPR001315 (PROSITE_PROFILES); IPR011029 (SUPERFAMILY)	P:GO:0042981	P:regulation of apoptotic process
TRUE	[INTERPRO, NO-BLAST, ANNOTATED]	Cluster-59811.0_evgidbad63399idbtk80Loc66981	---NA---	585				1	P:GO:0042981	P:regulation of apoptotic process			G3DSA:1.10.533.10 (GENE3D); IPR001315 (PFAM); mobidb-lite (MOBIDB_LITE); IPR000095 (PROSITE_PROFILES); IPR001315 (PROSITE_PROFILES); cd01671 (CDD); IPR011029 (SUPERFAMILY)	P:GO:0042981	P:regulation of apoptotic process
TRUE	[INTERPRO, NO-BLAST, ANNOTATED]	Cluster-61045.0_evgidbad31913idbtk80Loc34832	---NA---	34				1	P:GO:0042981	P:regulation of apoptotic process			IPR001315 (SMART); IPR001315 (PFAM); G3DSA:1.10.533.10 (GENE3D); IPR001315 (PROSITE_PROFILES); IPR011029 (SUPERFAMILY)	P:GO:0042981	P:regulation of apoptotic process
TRUE	[INTERPRO, NO-BLAST, ANNOTATED]	Cluster-65203.0_evgidbad261953idbtk80Loc74812	---NA---	426				1	P:GO:0042981	P:regulation of apoptotic process			G3DSA:1.10.533.10 (GENE3D); IPR001315 (PFAM); mobidb-lite (MOBIDB_LITE); IPR001315 (PROSITE_PROFILES); cd01671 (CDD); IPR011029 (SUPERFAMILY)	P:GO:0042981	P:regulation of apoptotic process
TRUE	[INTERPRO, NO-BLAST, ANNOTATED]	Cluster-43172.0_evgidbad304060idbtk80Loc117041	---NA---	46				1	P:GO:0042981	P:regulation of apoptotic process			Coil (COILS); IPR001315 (SMART); IPR001315 (PFAM); G3DSA:1.10.533.10 (GENE3D); G3DSA:1.10.533.10 (GENE3D); mobidb-lite (MOBIDB_LITE); IPR001315 (PROSITE_PROFILES); cd01671 (CDD); IPR011029 (SUPERFAMILY)	P:GO:0042981	P:regulation of apoptotic process
TRUE	[INTERPRO, NO-BLAST, ANNOTATED]	Cluster-19290.0_evgidbad322479idbtk80Loc135515	---NA---	441				1	P:GO:0042981	P:regulation of apoptotic process			G3DSA:1.10.533.10 (GENE3D); IPR001315 (PFAM); mobidb-lite (MOBIDB_LITE); mobidb-lite (MOBIDB_LITE); IPR001315 (PROSITE_PROFILES); IPR011029 (SUPERFAMILY)	P:GO:0042981	P:regulation of apoptotic process
TRUE	[INTERPRO, NO-BLAST, ANNOTATED]	Cluster-27345.0_evgidbad359210idbtk80Loc172424	---NA---	158				1	P:GO:0042981	P:regulation of apoptotic process			G3DSA:1.10.533.10 (GENE3D); IPR001315 (PFAM); mobidb-lite (MOBIDB_LITE); IPR001315 (PROSITE_PROFILES); cd01671 (CDD); IPR011029 (SUPERFAMILY)	P:GO:0042981	P:regulation of apoptotic process
TRUE	[INTERPRO, NO-BLAST, ANNOTATED]	Cluster-36247.0_evgidbad337445idbtk80Loc150539	---NA---	108				1	P:GO:0042981	P:regulation of apoptotic process			G3DSA:1.10.533.10 (GENE3D); IPR001315 (PFAM); IPR001315 (PROSITE_PROFILES); cd01671 (CDD); IPR011029 (SUPERFAMILY)	P:GO:0042981	P:regulation of apoptotic process
TRUE	[INTERPRO, NO-BLAST, ANNOTATED]	Cluster-60225.0_evgidbad879877idbtk80Loc5901	---NA---	521				3	C:GO:0005622; F:GO:0008270; P:GO:0042981	C:intracellular; F:zinc ion binding; P:regulation of apoptotic process			IPR031964 (PFAM); G3DSA:1.10.533.10 (GENE3D); PTHR43989 (PANTHER); IPR001315 (PROSITE_PROFILES); IPR000315 (PROSITE_PROFILES); cd01671 (CDD); IPR011029 (SUPERFAMILY)	C:GO:0005622; F:GO:0008270; P:GO:0042981	C:intracellular; F:zinc ion binding; P:regulation of apoptotic process
TRUE	[INTERPRO, NO-BLAST, ANNOTATED]	Cluster-36267.0_evgidbad909739idbtk80Loc40361	---NA---	348				1	P:GO:0042981	P:regulation of apoptotic process			IPR001315 (SMART); G3DSA:1.10.533.10 (GENE3D); IPR031964 (PFAM); G3DSA:1.10.533.10 (GENE3D); IPR001315 (PROSITE_PROFILES); cd01671 (CDD); IPR011029 (SUPERFAMILY)	P:GO:0042981	P:regulation of apoptotic process
TRUE	[INTERPRO, NO-BLAST, ANNOTATED]	Cluster-53331.0_evgidbad1381727idbtk80Loc37994	---NA---	319				1	P:GO:0042981	P:regulation of apoptotic process			Coil (COILS); Coil (COILS); Coil (COILS); G3DSA:1.10.533.10 (GENE3D); mobidb-lite (MOBIDB_LITE); mobidb-lite (MOBIDB_LITE); IPR001315 (PROSITE_PROFILES); cd01671 (CDD); IPR011029 (SUPERFAMILY)	P:GO:0042981	P:regulation of apoptotic process
TRUE	[INTERPRO, NO-BLAST, ANNOTATED]	Cluster-11951.0_evgidbad1391289idbtk80Loc47905	---NA---	350				1	P:GO:0042981	P:regulation of apoptotic process			Coil (COILS); Coil (COILS); Coil (COILS); IPR001315 (PFAM); G3DSA:1.10.533.10 (GENE3D); mobidb-lite (MOBIDB_LITE); IPR001315 (PROSITE_PROFILES); cd01671 (CDD); IPR011029 (SUPERFAMILY)	P:GO:0042981	P:regulation of apoptotic process
TRUE	[INTERPRO, NO-BLAST, ANNOTATED]	Cluster-2363.0_evgidbad1730415idbtk80Loc57657	---NA---	45				1	P:GO:0042981	P:regulation of apoptotic process			G3DSA:1.10.533.10 (GENE3D); IPR031964 (PFAM); mobidb-lite (MOBIDB_LITE); IPR001315 (PROSITE_PROFILES); IPR011029 (SUPERFAMILY)	P:GO:0042981	P:regulation of apoptotic process

## Sheet: Receptors
Domain	Domain structure (PFAM/IPR/CATH)	# of unique transcripts	Crassostrea gigas (genome)^	Bathymodiolus manusensis*	Bathymodiolus platifrons*	Modiolus kurilensis*	Perna viridis*
SRCR	PF00530	75	71	15	30	29	22
Fibrinogen_C	PF00147	94	190	38	29	51	53
PGRP	PF01510	8	9	5	7	8	10
Lectin_C	PF00059	241	266	46	41	51	66
Gal-bind_lectin	PF00337	10	11	6	4	8	3
Tir+LRR = TLR	PF01582/IPR000157(TIR) + G3DSA:3.80.10(LRR)	60	83	45	42	68	68
Gram neg binding protein (beta glucan recog prot)	CBM39 (PF15886) + Glyco_hydro_16 (PF00722)	1	5	4	1	4	4
LBP/BPI	PF02886/IPR001124 (c-terminal domain)	1	1	na	na	na	na
C terminal Rig I-like	PF11648	4	11	na	na	na	na
C1q	PF00386	299	321	132	146	323	197
Discoidin (F-type lectin)	PF00754	55	na	na	na	na	na
STING (TMEM173)	PF15009	6	5	6	5	3	4
NLR	PF05729 + G3DSA:3.80.10(LRR)	5	1	na	na	na	na
*Zheng et al 2017
^C gigas numbers from Zhang et al 2015
na - numbers not reported
