# Supplementary material for: Organ transcriptomes of the lucinid clam Loripes orbiculatus (Poli, 1791) provide insights into their specialised roles in the biology of a chemosymbiotic bivalve
Source: BMC Genomics. 2019 Nov 7;20:820. doi: 10.1186/s12864-019-6177-0 (PMC6836662; doi:10.1186/s12864-019-6177-0)
Supplement: Supplementary file 3 — Additional file 3. Differentially expressed genes lists – Lists of genes differentially expressed in pairwise comparisons of the four organs analysed in this study [file 12864_2019_6177_MOESM3_ESM.xlsx]

## Sheet: S3.1 Organ-specific DGE lists
1917 elements included exclusively in "Gill":	1064 elements included exclusively in "Vmass":	823 elements included exclusively in "Mantle":	999 elements included exclusively in "Foot":
Cluster-54094.0	Cluster-60722.0	Cluster-55706.0	Cluster-40558.0
Cluster-31477.0	Cluster-56393.0	Cluster-64139.0	Cluster-68726.21330
Cluster-42428.0	Cluster-63371.0	Cluster-68726.9126	Cluster-47300.0
Cluster-19440.0	Cluster-31642.0	Cluster-68726.2587	Cluster-68726.9424
Cluster-28688.0	Cluster-35581.0	Cluster-32272.0	Cluster-68726.19675
Cluster-32209.0	Cluster-68200.0	Cluster-68726.10722	Cluster-68726.8330
Cluster-51139.0	Cluster-27250.0	Cluster-68726.16945	Cluster-68726.8341
Cluster-60346.0	Cluster-52967.0	Cluster-58674.0	Cluster-68726.7087
Cluster-33800.0	Cluster-67306.0	Cluster-68726.9655	Cluster-43593.0
Cluster-28247.0	Cluster-68726.14525	Cluster-68726.20091	Cluster-62911.0
Cluster-50785.0	Cluster-27651.0	Cluster-68726.10950	Cluster-27089.0
Cluster-38044.0	Cluster-39194.0	Cluster-40287.0	Cluster-57964.0
Cluster-56029.0	Cluster-61831.0	Cluster-68726.11389	Cluster-40182.0
Cluster-58219.0	Cluster-68726.5749	Cluster-68726.10153	Cluster-55163.0
Cluster-35430.0	Cluster-32404.0	Cluster-68726.3647	Cluster-37908.0
Cluster-29708.0	Cluster-57814.0	Cluster-57016.0	Cluster-43876.0
Cluster-43662.0	Cluster-30756.0	Cluster-45817.0	Cluster-37252.0
Cluster-35310.0	Cluster-63709.0	Cluster-62006.0	Cluster-68726.16299
Cluster-66502.0	Cluster-67869.0	Cluster-44507.0	Cluster-34581.0
Cluster-61062.0	Cluster-37646.0	Cluster-50156.0	Cluster-61066.0
Cluster-45244.0	Cluster-33283.0	Cluster-68726.14041	Cluster-68726.16877
Cluster-63053.0	Cluster-68726.4710	Cluster-44557.0	Cluster-68726.4998
Cluster-56286.0	Cluster-53653.0	Cluster-50844.0	Cluster-68726.18358
Cluster-47677.0	Cluster-64342.1	Cluster-68726.10602	Cluster-68726.1360
Cluster-41810.0	Cluster-42632.0	Cluster-28076.0	Cluster-68726.9743
Cluster-54314.0	Cluster-68726.7882	Cluster-69058.0	Cluster-69222.0
Cluster-48976.0	Cluster-22063.0	Cluster-37820.0	Cluster-66084.0
Cluster-57533.0	Cluster-65208.0	Cluster-63909.0	Cluster-68726.21656
Cluster-64899.0	Cluster-58314.0	Cluster-68726.15694	Cluster-38075.1
Cluster-35433.0	Cluster-56844.0	Cluster-68726.789	Cluster-68726.14431
Cluster-36704.0	Cluster-68726.20464	Cluster-53236.0	Cluster-68726.16628
Cluster-51820.1	Cluster-27377.0	Cluster-68726.19115	Cluster-68726.14115
Cluster-48570.0	Cluster-68726.9767	Cluster-61386.0	Cluster-68726.2409
Cluster-34419.0	Cluster-33586.0	Cluster-40877.0	Cluster-68726.10975
Cluster-58209.0	Cluster-29633.0	Cluster-68726.4593	Cluster-68726.9888
Cluster-48541.0	Cluster-64254.0	Cluster-41486.0	Cluster-47507.0
Cluster-47587.0	Cluster-63404.0	Cluster-39635.0	Cluster-29592.0
Cluster-58137.0	Cluster-54726.0	Cluster-68726.13340	Cluster-47075.0
Cluster-67464.0	Cluster-63465.0	Cluster-50691.0	Cluster-62319.0
Cluster-34671.0	Cluster-49776.0	Cluster-68726.7778	Cluster-64652.0
Cluster-41916.0	Cluster-50134.0	Cluster-43280.0	Cluster-68726.13429
Cluster-52469.0	Cluster-55468.0	Cluster-32705.0	Cluster-65150.0
Cluster-68123.0	Cluster-54423.0	Cluster-42217.0	Cluster-49629.0
Cluster-56533.0	Cluster-61765.0	Cluster-68726.11186	Cluster-54512.0
Cluster-41587.0	Cluster-45325.0	Cluster-68726.363	Cluster-68726.19928
Cluster-50097.0	Cluster-59637.0	Cluster-68726.8636	Cluster-65375.0
Cluster-49252.0	Cluster-60737.0	Cluster-60485.0	Cluster-44057.0
Cluster-37655.0	Cluster-51564.0	Cluster-51489.0	Cluster-38130.0
Cluster-64493.0	Cluster-29798.0	Cluster-68726.3491	Cluster-68726.184
Cluster-64292.0	Cluster-46176.0	Cluster-63132.0	Cluster-68726.2813
Cluster-65815.0	Cluster-36227.0	Cluster-68726.10032	Cluster-68726.15939
Cluster-27807.0	Cluster-54553.0	Cluster-28003.0	Cluster-68726.11922
Cluster-32962.0	Cluster-29561.0	Cluster-44836.0	Cluster-68726.3190
Cluster-35643.0	Cluster-60494.0	Cluster-68962.0	Cluster-61042.0
Cluster-36100.0	Cluster-62897.0	Cluster-68726.16391	Cluster-68726.12346
Cluster-58274.0	Cluster-26843.0	Cluster-37023.0	Cluster-68726.21427
Cluster-59191.0	Cluster-22103.0	Cluster-56050.0	Cluster-68726.18333
Cluster-55192.0	Cluster-29492.0	Cluster-68726.8611	Cluster-68726.3844
Cluster-43398.0	Cluster-55114.0	Cluster-68726.18192	Cluster-68726.2153
Cluster-63600.0	Cluster-57172.0	Cluster-31605.0	Cluster-47909.0
Cluster-44379.0	Cluster-32819.0	Cluster-68726.2039	Cluster-68726.302
Cluster-67955.0	Cluster-58582.0	Cluster-68726.13562	Cluster-66333.0
Cluster-36474.0	Cluster-63472.0	Cluster-32178.0	Cluster-30788.0
Cluster-30019.0	Cluster-40753.0	Cluster-68726.13975	Cluster-69062.0
Cluster-32748.0	Cluster-32435.0	Cluster-50684.0	Cluster-39932.0
Cluster-58872.0	Cluster-40217.0	Cluster-68726.7954	Cluster-68726.11735
Cluster-28484.0	Cluster-67545.0	Cluster-68726.576	Cluster-66616.0
Cluster-68726.10794	Cluster-56944.0	Cluster-55459.0	Cluster-59086.0
Cluster-59009.1	Cluster-32360.0	Cluster-51679.0	Cluster-68726.13864
Cluster-43951.0	Cluster-51527.0	Cluster-68726.6506	Cluster-40774.0
Cluster-27028.0	Cluster-52979.0	Cluster-68726.10459	Cluster-36194.0
Cluster-58518.0	Cluster-37631.0	Cluster-68726.2963	Cluster-54842.0
Cluster-58448.0	Cluster-68047.0	Cluster-68726.16626	Cluster-62380.0
Cluster-61904.0	Cluster-67344.0	Cluster-49388.0	Cluster-68726.18158
Cluster-49560.0	Cluster-31566.0	Cluster-69233.0	Cluster-40169.0
Cluster-49219.0	Cluster-45813.0	Cluster-68726.9932	Cluster-26747.0
Cluster-55806.0	Cluster-36014.0	Cluster-47900.0	Cluster-68726.4419
Cluster-55047.0	Cluster-64483.0	Cluster-68726.10397	Cluster-50088.0
Cluster-43678.0	Cluster-47048.0	Cluster-27887.0	Cluster-51389.0
Cluster-62288.0	Cluster-68362.0	Cluster-32925.2	Cluster-27309.0
Cluster-61441.0	Cluster-16177.1	Cluster-52229.0	Cluster-68726.12631
Cluster-60553.0	Cluster-26012.1	Cluster-68726.19040	Cluster-34261.0
Cluster-59016.0	Cluster-64264.0	Cluster-48903.0	Cluster-68726.18038
Cluster-55834.0	Cluster-36629.0	Cluster-66308.0	Cluster-68726.9049
Cluster-41323.0	Cluster-31087.0	Cluster-57801.1	Cluster-32870.0
Cluster-34205.0	Cluster-68239.0	Cluster-34330.0	Cluster-41635.1
Cluster-67259.0	Cluster-31755.0	Cluster-61545.0	Cluster-68726.20808
Cluster-65559.0	Cluster-63302.0	Cluster-39861.0	Cluster-52585.0
Cluster-67135.0	Cluster-51468.0	Cluster-47673.0	Cluster-42651.0
Cluster-47623.0	Cluster-20007.0	Cluster-68726.19050	Cluster-41635.0
Cluster-61146.0	Cluster-52084.0	Cluster-68726.17290	Cluster-53847.0
Cluster-58493.0	Cluster-48456.0	Cluster-34717.0	Cluster-68726.11754
Cluster-28474.0	Cluster-33736.0	Cluster-42468.0	Cluster-68726.15478
Cluster-35232.0	Cluster-45369.0	Cluster-56352.0	Cluster-35804.0
Cluster-58524.0	Cluster-61755.0	Cluster-39981.0	Cluster-32832.0
Cluster-31039.0	Cluster-68872.0	Cluster-67034.0	Cluster-68726.3720
Cluster-37092.0	Cluster-35224.0	Cluster-65412.0	Cluster-45589.0
Cluster-57959.0	Cluster-27004.1	Cluster-28068.0	Cluster-37214.0
Cluster-60166.0	Cluster-51456.0	Cluster-32145.0	Cluster-32553.0
Cluster-41362.0	Cluster-58869.0	Cluster-48970.0	Cluster-68726.5386
Cluster-46374.0	Cluster-23395.0	Cluster-62226.0	Cluster-68726.15012
Cluster-34425.0	Cluster-27728.0	Cluster-68726.9710	Cluster-37693.0
Cluster-64986.0	Cluster-43446.0	Cluster-37257.0	Cluster-51302.0
Cluster-63152.0	Cluster-32560.0	Cluster-68726.10908	Cluster-34351.0
Cluster-62250.0	Cluster-28879.0	Cluster-68726.16352	Cluster-64606.0
Cluster-69413.0	Cluster-68726.18651	Cluster-41051.0	Cluster-68726.13612
Cluster-33241.0	Cluster-49317.0	Cluster-68726.3766	Cluster-64028.0
Cluster-65846.0	Cluster-42753.0	Cluster-29978.0	Cluster-36675.0
Cluster-52707.0	Cluster-30640.0	Cluster-43927.0	Cluster-49864.0
Cluster-68726.10985	Cluster-59246.0	Cluster-67488.0	Cluster-52109.0
Cluster-53333.0	Cluster-59630.0	Cluster-30325.0	Cluster-61799.0
Cluster-61684.0	Cluster-59199.0	Cluster-68726.577	Cluster-68726.19142
Cluster-43724.0	Cluster-68726.21030	Cluster-51192.0	Cluster-53135.0
Cluster-28749.0	Cluster-57399.0	Cluster-68726.10520	Cluster-68597.0
Cluster-63603.0	Cluster-54189.0	Cluster-54236.0	Cluster-63335.0
Cluster-53548.0	Cluster-41985.0	Cluster-68726.9115	Cluster-68704.0
Cluster-32758.0	Cluster-34213.0	Cluster-39005.0	Cluster-60799.0
Cluster-57334.0	Cluster-40794.0	Cluster-46895.0	Cluster-48725.0
Cluster-45349.0	Cluster-34170.0	Cluster-35457.0	Cluster-61050.0
Cluster-60115.0	Cluster-54395.0	Cluster-33660.0	Cluster-68799.0
Cluster-64080.0	Cluster-33658.0	Cluster-59215.0	Cluster-56593.0
Cluster-27692.0	Cluster-45234.0	Cluster-58650.0	Cluster-38898.0
Cluster-57746.0	Cluster-54421.0	Cluster-49330.0	Cluster-37929.0
Cluster-28009.0	Cluster-67611.1	Cluster-68726.18451	Cluster-33812.1
Cluster-51426.1	Cluster-35602.0	Cluster-66610.0	Cluster-68726.4652
Cluster-38970.0	Cluster-68726.9206	Cluster-28435.0	Cluster-68726.15686
Cluster-48849.0	Cluster-39866.0	Cluster-53223.0	Cluster-46742.0
Cluster-57875.0	Cluster-24664.0	Cluster-52220.0	Cluster-36304.0
Cluster-33905.0	Cluster-68726.21956	Cluster-29775.0	Cluster-50790.0
Cluster-55388.0	Cluster-31983.0	Cluster-43213.0	Cluster-41642.0
Cluster-40357.0	Cluster-19051.0	Cluster-68726.9702	Cluster-55417.0
Cluster-40642.0	Cluster-63624.0	Cluster-40431.0	Cluster-57193.0
Cluster-46604.0	Cluster-6171.1	Cluster-27116.0	Cluster-68726.22087
Cluster-69300.0	Cluster-20351.0	Cluster-60680.0	Cluster-68726.16500
Cluster-43028.0	Cluster-54871.0	Cluster-33051.0	Cluster-68726.21357
Cluster-37231.0	Cluster-33475.0	Cluster-27340.0	Cluster-52896.0
Cluster-56394.0	Cluster-39947.0	Cluster-67951.0	Cluster-37788.0
Cluster-46873.0	Cluster-62998.0	Cluster-68726.20193	Cluster-51940.0
Cluster-33815.0	Cluster-17681.0	Cluster-68726.8223	Cluster-68726.3830
Cluster-40998.0	Cluster-29152.0	Cluster-26761.0	Cluster-59649.0
Cluster-32868.0	Cluster-45126.0	Cluster-34103.0	Cluster-48428.0
Cluster-65207.0	Cluster-33236.0	Cluster-35834.0	Cluster-43422.2
Cluster-29349.0	Cluster-67508.0	Cluster-38781.0	Cluster-68726.5028
Cluster-68726.653	Cluster-44993.0	Cluster-35207.0	Cluster-63482.0
Cluster-57991.0	Cluster-52726.0	Cluster-38249.0	Cluster-47440.0
Cluster-42539.0	Cluster-43873.0	Cluster-31687.0	Cluster-59333.0
Cluster-68726.7416	Cluster-51658.0	Cluster-41007.0	Cluster-31003.0
Cluster-53586.0	Cluster-29765.0	Cluster-68726.15749	Cluster-68726.15439
Cluster-66300.0	Cluster-43390.0	Cluster-40160.0	Cluster-32772.0
Cluster-49228.0	Cluster-60848.0	Cluster-68726.10696	Cluster-27303.0
Cluster-45289.0	Cluster-54208.0	Cluster-53762.0	Cluster-68726.9705
Cluster-63382.0	Cluster-47723.0	Cluster-29611.0	Cluster-68726.11546
Cluster-44835.0	Cluster-61218.0	Cluster-61878.0	Cluster-52737.0
Cluster-34865.0	Cluster-55236.0	Cluster-61926.0	Cluster-69521.0
Cluster-50447.0	Cluster-43824.0	Cluster-62675.0	Cluster-28031.0
Cluster-52096.0	Cluster-49332.0	Cluster-67121.0	Cluster-68726.19417
Cluster-37986.0	Cluster-27789.0	Cluster-68726.20059	Cluster-57244.0
Cluster-39193.0	Cluster-52267.0	Cluster-52823.0	Cluster-33192.0
Cluster-57787.0	Cluster-64509.0	Cluster-68726.4319	Cluster-52951.0
Cluster-59338.0	Cluster-30787.0	Cluster-27308.0	Cluster-54596.0
Cluster-63052.0	Cluster-64363.0	Cluster-60837.0	Cluster-49667.0
Cluster-45366.0	Cluster-35405.0	Cluster-60919.0	Cluster-33978.0
Cluster-39154.0	Cluster-59347.0	Cluster-28236.0	Cluster-67773.0
Cluster-32567.0	Cluster-31573.0	Cluster-56991.0	Cluster-27173.0
Cluster-32787.0	Cluster-31764.0	Cluster-43629.0	Cluster-43432.0
Cluster-61364.0	Cluster-46180.0	Cluster-26335.0	Cluster-68726.10195
Cluster-51356.0	Cluster-62596.0	Cluster-25227.0	Cluster-53122.0
Cluster-60104.0	Cluster-46875.0	Cluster-55586.0	Cluster-35735.0
Cluster-54128.0	Cluster-28324.0	Cluster-68726.381	Cluster-68726.9879
Cluster-44847.0	Cluster-55689.0	Cluster-21691.0	Cluster-49481.0
Cluster-36744.0	Cluster-47299.1	Cluster-55063.0	Cluster-68726.8725
Cluster-35442.0	Cluster-33147.0	Cluster-58622.0	Cluster-68726.18159
Cluster-63942.0	Cluster-59282.0	Cluster-45921.0	Cluster-39388.0
Cluster-27670.0	Cluster-62741.0	Cluster-15289.1	Cluster-68726.9251
Cluster-66669.0	Cluster-28717.0	Cluster-20934.0	Cluster-46316.0
Cluster-44703.0	Cluster-68699.0	Cluster-49508.0	Cluster-53597.0
Cluster-66807.0	Cluster-69080.0	Cluster-53351.0	Cluster-41281.3
Cluster-62241.0	Cluster-24358.0	Cluster-21446.0	Cluster-50494.0
Cluster-55555.0	Cluster-14376.0	Cluster-28676.0	Cluster-56488.0
Cluster-33866.0	Cluster-69239.0	Cluster-56066.0	Cluster-62586.0
Cluster-31299.0	Cluster-31782.0	Cluster-20135.0	Cluster-40824.0
Cluster-38859.0	Cluster-34854.0	Cluster-54574.0	Cluster-43716.0
Cluster-57709.0	Cluster-41608.0	Cluster-68726.18785	Cluster-68726.18972
Cluster-43731.0	Cluster-33612.0	Cluster-39340.0	Cluster-26387.1
Cluster-27547.0	Cluster-23698.0	Cluster-65814.0	Cluster-68726.13953
Cluster-55140.0	Cluster-44658.0	Cluster-28164.0	Cluster-69043.0
Cluster-54414.0	Cluster-51612.0	Cluster-68726.21417	Cluster-66031.0
Cluster-40457.0	Cluster-41853.0	Cluster-42464.0	Cluster-63954.0
Cluster-65600.0	Cluster-56999.0	Cluster-40662.0	Cluster-49052.0
Cluster-62755.0	Cluster-49530.0	Cluster-35324.0	Cluster-56391.0
Cluster-37118.0	Cluster-66694.0	Cluster-68726.10512	Cluster-31045.0
Cluster-67598.0	Cluster-59824.0	Cluster-27862.0	Cluster-59253.0
Cluster-36988.0	Cluster-30027.0	Cluster-8751.1	Cluster-36086.0
Cluster-52746.0	Cluster-40509.0	Cluster-49567.0	Cluster-23088.0
Cluster-53821.0	Cluster-47594.0	Cluster-37568.0	Cluster-65235.0
Cluster-66737.0	Cluster-45070.0	Cluster-68726.16463	Cluster-19376.0
Cluster-2497.0	Cluster-43996.0	Cluster-68726.15080	Cluster-28455.0
Cluster-28271.0	Cluster-49374.0	Cluster-66941.1	Cluster-68688.0
Cluster-46898.0	Cluster-33376.0	Cluster-22529.0	Cluster-68726.11125
Cluster-36862.0	Cluster-53235.0	Cluster-68726.3228	Cluster-68851.0
Cluster-64456.0	Cluster-31785.0	Cluster-21244.0	Cluster-33248.0
Cluster-36872.0	Cluster-59677.0	Cluster-63937.0	Cluster-68726.20909
Cluster-56014.0	Cluster-45307.0	Cluster-68726.15537	Cluster-64543.0
Cluster-64928.0	Cluster-60700.0	Cluster-62168.0	Cluster-63680.0
Cluster-53371.0	Cluster-67076.0	Cluster-19677.1	Cluster-45501.0
Cluster-64286.0	Cluster-39991.0	Cluster-49020.0	Cluster-57125.0
Cluster-53786.0	Cluster-31343.0	Cluster-68726.10553	Cluster-27189.0
Cluster-38183.0	Cluster-64514.0	Cluster-68726.9669	Cluster-45793.0
Cluster-65893.0	Cluster-61505.0	Cluster-65999.0	Cluster-68726.7518
Cluster-38895.0	Cluster-65388.0	Cluster-58040.0	Cluster-43524.0
Cluster-42846.0	Cluster-68165.0	Cluster-53050.0	Cluster-69223.0
Cluster-47995.0	Cluster-57178.0	Cluster-62641.0	Cluster-60243.0
Cluster-34016.0	Cluster-27099.0	Cluster-51863.0	Cluster-42772.0
Cluster-64912.0	Cluster-51951.0	Cluster-43482.0	Cluster-33365.0
Cluster-53303.0	Cluster-65481.0	Cluster-56283.0	Cluster-30409.0
Cluster-43138.0	Cluster-15900.0	Cluster-53718.2	Cluster-22902.0
Cluster-27706.0	Cluster-50345.0	Cluster-44080.0	Cluster-28127.0
Cluster-48683.0	Cluster-40370.0	Cluster-60207.0	Cluster-22363.0
Cluster-65840.0	Cluster-58471.0	Cluster-28888.0	Cluster-68726.20471
Cluster-31906.0	Cluster-57321.0	Cluster-52248.0	Cluster-68003.0
Cluster-33461.0	Cluster-50749.0	Cluster-25265.0	Cluster-68726.8584
Cluster-57903.1	Cluster-60784.0	Cluster-68726.17979	Cluster-68726.6886
Cluster-46877.0	Cluster-50573.0	Cluster-49857.1	Cluster-30528.0
Cluster-67270.0	Cluster-49940.0	Cluster-51546.0	Cluster-58526.1
Cluster-36405.0	Cluster-43208.0	Cluster-25670.0	Cluster-68726.22584
Cluster-49943.0	Cluster-63922.0	Cluster-25552.0	Cluster-68726.10465
Cluster-51009.0	Cluster-49587.0	Cluster-56720.0	Cluster-40326.0
Cluster-56754.0	Cluster-64978.0	Cluster-24987.0	Cluster-68726.9520
Cluster-68726.7426	Cluster-34814.0	Cluster-68726.22189	Cluster-69371.0
Cluster-39145.0	Cluster-27710.0	Cluster-27958.0	Cluster-68726.18384
Cluster-40304.0	Cluster-29867.0	Cluster-62719.0	Cluster-57928.0
Cluster-61032.0	Cluster-15273.0	Cluster-21005.0	Cluster-68726.17913
Cluster-69186.0	Cluster-36079.0	Cluster-38018.0	Cluster-42210.0
Cluster-38521.0	Cluster-66820.0	Cluster-22687.0	Cluster-58999.0
Cluster-66237.0	Cluster-55119.0	Cluster-27251.0	Cluster-66875.0
Cluster-27494.0	Cluster-48204.0	Cluster-22447.0	Cluster-48645.0
Cluster-28345.0	Cluster-52040.0	Cluster-42370.0	Cluster-68726.15915
Cluster-45821.0	Cluster-31604.0	Cluster-52321.0	Cluster-68726.17622
Cluster-40862.0	Cluster-32863.0	Cluster-33697.0	Cluster-68726.13921
Cluster-47070.0	Cluster-40255.0	Cluster-68726.19788	Cluster-43192.0
Cluster-46925.0	Cluster-37428.0	Cluster-68726.21083	Cluster-68800.0
Cluster-67592.1	Cluster-41811.0	Cluster-39552.0	Cluster-53369.0
Cluster-52017.0	Cluster-33979.0	Cluster-46463.0	Cluster-56185.0
Cluster-56793.0	Cluster-49892.0	Cluster-53315.0	Cluster-64476.0
Cluster-31674.0	Cluster-52344.0	Cluster-23799.0	Cluster-21621.0
Cluster-44932.0	Cluster-35730.0	Cluster-37404.0	Cluster-68726.17943
Cluster-45809.1	Cluster-53835.0	Cluster-62540.0	Cluster-23883.0
Cluster-64147.0	Cluster-52653.0	Cluster-33367.0	Cluster-68726.3131
Cluster-38366.0	Cluster-40347.0	Cluster-22481.0	Cluster-45905.0
Cluster-51896.0	Cluster-33670.0	Cluster-68726.11776	Cluster-68726.1443
Cluster-51539.0	Cluster-48595.0	Cluster-47950.0	Cluster-24451.0
Cluster-59536.0	Cluster-39459.0	Cluster-20883.0	Cluster-20731.0
Cluster-52226.0	Cluster-46081.0	Cluster-32509.0	Cluster-68726.17411
Cluster-44810.0	Cluster-61520.0	Cluster-22218.0	Cluster-20518.0
Cluster-29517.0	Cluster-43145.0	Cluster-51186.0	Cluster-55111.0
Cluster-50242.0	Cluster-44966.0	Cluster-68726.16676	Cluster-68726.6566
Cluster-61241.0	Cluster-39020.0	Cluster-67949.0	Cluster-29043.0
Cluster-65717.0	Cluster-35104.0	Cluster-68726.8083	Cluster-58204.0
Cluster-54621.0	Cluster-57191.0	Cluster-68726.18077	Cluster-68726.13849
Cluster-69073.0	Cluster-23195.0	Cluster-68726.16171	Cluster-68726.17645
Cluster-57272.0	Cluster-29937.0	Cluster-31599.0	Cluster-25212.0
Cluster-47687.0	Cluster-63123.0	Cluster-21324.0	Cluster-68726.14642
Cluster-67836.1	Cluster-44400.0	Cluster-68376.0	Cluster-21828.2
Cluster-32739.0	Cluster-44004.0	Cluster-22277.0	Cluster-19553.0
Cluster-27880.0	Cluster-56640.0	Cluster-22256.0	Cluster-21716.0
Cluster-41360.0	Cluster-27001.0	Cluster-67357.0	Cluster-48221.0
Cluster-47155.0	Cluster-49972.0	Cluster-22085.0	Cluster-68896.1
Cluster-27854.0	Cluster-62545.0	Cluster-63030.0	Cluster-43565.0
Cluster-57902.0	Cluster-51440.0	Cluster-24085.0	Cluster-30910.0
Cluster-27765.0	Cluster-45006.0	Cluster-68726.991	Cluster-34265.1
Cluster-43981.0	Cluster-50522.0	Cluster-66209.0	Cluster-41170.0
Cluster-41155.0	Cluster-63242.0	Cluster-33167.0	Cluster-68726.19162
Cluster-60422.1	Cluster-50771.0	Cluster-68726.2063	Cluster-68726.2923
Cluster-9028.0	Cluster-62877.0	Cluster-29259.1	Cluster-57462.0
Cluster-68972.0	Cluster-41000.0	Cluster-32675.0	Cluster-57287.0
Cluster-39299.0	Cluster-47374.0	Cluster-20251.0	Cluster-49024.0
Cluster-50484.0	Cluster-64246.0	Cluster-49019.0	Cluster-42254.0
Cluster-46340.0	Cluster-62521.0	Cluster-34915.0	Cluster-25818.0
Cluster-41681.0	Cluster-55887.0	Cluster-40780.0	Cluster-22698.0
Cluster-67114.0	Cluster-42823.0	Cluster-24442.0	Cluster-24298.0
Cluster-62788.0	Cluster-39495.0	Cluster-24349.0	Cluster-50808.0
Cluster-47638.0	Cluster-35683.0	Cluster-29336.0	Cluster-66064.0
Cluster-29596.0	Cluster-67068.0	Cluster-26121.0	Cluster-33500.0
Cluster-42586.0	Cluster-49448.0	Cluster-26979.0	Cluster-38655.0
Cluster-65977.0	Cluster-63005.0	Cluster-48808.0	Cluster-45908.0
Cluster-40494.0	Cluster-39545.0	Cluster-22502.0	Cluster-62990.0
Cluster-46885.0	Cluster-35373.0	Cluster-22623.0	Cluster-43529.0
Cluster-63098.0	Cluster-52296.0	Cluster-68477.0	Cluster-68726.3993
Cluster-43091.0	Cluster-59521.0	Cluster-65813.0	Cluster-50552.2
Cluster-64146.0	Cluster-22158.0	Cluster-61564.1	Cluster-25914.0
Cluster-41693.0	Cluster-15730.0	Cluster-51624.0	Cluster-66118.0
Cluster-68346.0	Cluster-37585.0	Cluster-68471.0	Cluster-68726.9267
Cluster-58903.0	Cluster-58194.0	Cluster-68726.21525	Cluster-25838.0
Cluster-67836.0	Cluster-55333.0	Cluster-22125.0	Cluster-53129.0
Cluster-37934.0	Cluster-63877.0	Cluster-40215.0	Cluster-48075.0
Cluster-58859.0	Cluster-37565.0	Cluster-21251.0	Cluster-66863.0
Cluster-32664.0	Cluster-45266.0	Cluster-27770.0	Cluster-42298.0
Cluster-36326.0	Cluster-25566.0	Cluster-21118.0	Cluster-56424.0
Cluster-51243.0	Cluster-63800.0	Cluster-22812.0	Cluster-25542.0
Cluster-40940.0	Cluster-44929.0	Cluster-26068.0	Cluster-68726.17513
Cluster-62904.0	Cluster-56619.0	Cluster-53080.0	Cluster-68726.16745
Cluster-61269.0	Cluster-57126.0	Cluster-68726.19870	Cluster-21602.0
Cluster-68726.1199	Cluster-32153.0	Cluster-64932.0	Cluster-24366.0
Cluster-59707.0	Cluster-67879.0	Cluster-33421.0	Cluster-25477.0
Cluster-48014.0	Cluster-54849.0	Cluster-50446.0	Cluster-68726.13592
Cluster-52950.0	Cluster-69193.0	Cluster-25359.0	Cluster-21465.0
Cluster-53098.0	Cluster-32306.0	Cluster-68726.22548	Cluster-34576.0
Cluster-42602.0	Cluster-59099.0	Cluster-27530.0	Cluster-23322.0
Cluster-38152.0	Cluster-36113.0	Cluster-59449.0	Cluster-23564.0
Cluster-44047.0	Cluster-31313.0	Cluster-32022.0	Cluster-59287.0
Cluster-69045.0	Cluster-24066.0	Cluster-49967.0	Cluster-68726.18710
Cluster-40333.0	Cluster-13146.0	Cluster-24147.0	Cluster-53463.0
Cluster-54230.0	Cluster-61606.0	Cluster-20733.0	Cluster-68726.2033
Cluster-61716.0	Cluster-14535.0	Cluster-24413.0	Cluster-51330.0
Cluster-68609.0	Cluster-33504.0	Cluster-21339.0	Cluster-68726.7907
Cluster-51098.0	Cluster-57415.0	Cluster-40382.0	Cluster-68726.16053
Cluster-57706.0	Cluster-48800.0	Cluster-61564.0	Cluster-64789.0
Cluster-26936.0	Cluster-59776.0	Cluster-20095.0	Cluster-68726.10565
Cluster-42189.0	Cluster-13009.0	Cluster-46854.0	Cluster-20507.0
Cluster-35426.0	Cluster-31734.0	Cluster-48025.0	Cluster-26953.0
Cluster-55166.0	Cluster-29944.0	Cluster-52193.0	Cluster-52955.0
Cluster-65710.0	Cluster-32507.0	Cluster-48470.0	Cluster-52654.0
Cluster-54157.0	Cluster-60212.0	Cluster-52326.0	Cluster-68726.18149
Cluster-44549.0	Cluster-48957.0	Cluster-31911.0	Cluster-47948.0
Cluster-65362.0	Cluster-41419.0	Cluster-47319.0	Cluster-49044.0
Cluster-53335.0	Cluster-24463.0	Cluster-41637.0	Cluster-24336.1
Cluster-36448.0	Cluster-50250.0	Cluster-32136.0	Cluster-68726.15770
Cluster-33178.0	Cluster-57238.0	Cluster-57027.0	Cluster-34057.0
Cluster-53888.0	Cluster-54129.0	Cluster-68726.2259	Cluster-19807.0
Cluster-44978.0	Cluster-32287.0	Cluster-35569.0	Cluster-31213.0
Cluster-56015.0	Cluster-63233.0	Cluster-57392.0	Cluster-32152.0
Cluster-36237.0	Cluster-49240.0	Cluster-66935.0	Cluster-33818.0
Cluster-61665.0	Cluster-37989.0	Cluster-26235.0	Cluster-19968.0
Cluster-30217.0	Cluster-31713.0	Cluster-68726.13034	Cluster-20695.0
Cluster-58140.0	Cluster-58894.0	Cluster-21780.0	Cluster-23820.0
Cluster-48580.0	Cluster-48568.0	Cluster-68726.1115	Cluster-43845.0
Cluster-40672.0	Cluster-39198.0	Cluster-35810.0	Cluster-44597.0
Cluster-43241.0	Cluster-67800.0	Cluster-43572.0	Cluster-65471.1
Cluster-28409.0	Cluster-48644.0	Cluster-20639.0	Cluster-24940.0
Cluster-41895.0	Cluster-54939.0	Cluster-68726.22236	Cluster-21641.0
Cluster-58801.0	Cluster-68726.22341	Cluster-21266.0	Cluster-17652.0
Cluster-37326.0	Cluster-22742.0	Cluster-20017.0	Cluster-17151.0
Cluster-68725.0	Cluster-34315.0	Cluster-32574.0	Cluster-18402.0
Cluster-38893.0	Cluster-16776.0	Cluster-49419.0	Cluster-18698.0
Cluster-1494.0	Cluster-66104.0	Cluster-20653.0	Cluster-58368.0
Cluster-33857.0	Cluster-47084.0	Cluster-44548.0	Cluster-17902.0
Cluster-59087.0	Cluster-67100.0	Cluster-26416.0	Cluster-47882.0
Cluster-51050.0	Cluster-34353.0	Cluster-68726.21989	Cluster-50633.0
Cluster-39838.0	Cluster-35584.0	Cluster-22009.0	Cluster-41994.0
Cluster-31424.0	Cluster-21031.0	Cluster-61289.0	Cluster-64416.0
Cluster-37303.0	Cluster-58608.0	Cluster-52583.0	Cluster-17811.0
Cluster-42925.0	Cluster-50611.0	Cluster-54821.0	Cluster-47752.0
Cluster-50878.0	Cluster-47937.0	Cluster-25622.0	Cluster-40194.0
Cluster-66418.1	Cluster-50155.0	Cluster-26625.0	Cluster-54209.0
Cluster-49411.0	Cluster-20056.0	Cluster-26040.0	Cluster-37004.0
Cluster-61924.0	Cluster-15091.0	Cluster-25778.0	Cluster-25182.0
Cluster-41654.0	Cluster-27919.0	Cluster-27806.0	Cluster-55864.0
Cluster-64045.0	Cluster-53156.0	Cluster-62480.0	Cluster-68726.9657
Cluster-61922.0	Cluster-59052.0	Cluster-46413.0	Cluster-44560.0
Cluster-59491.0	Cluster-68190.0	Cluster-25614.0	Cluster-20629.1
Cluster-63377.0	Cluster-20978.0	Cluster-40298.0	Cluster-17679.0
Cluster-55082.0	Cluster-13519.0	Cluster-22987.0	Cluster-33063.0
Cluster-47599.0	Cluster-15249.0	Cluster-49612.0	Cluster-22358.0
Cluster-50072.0	Cluster-62924.0	Cluster-55796.0	Cluster-18558.0
Cluster-48928.0	Cluster-44036.0	Cluster-65073.0	Cluster-41845.0
Cluster-50461.0	Cluster-53733.0	Cluster-25883.0	Cluster-43194.0
Cluster-56055.0	Cluster-54650.0	Cluster-24711.0	Cluster-68726.11875
Cluster-32936.0	Cluster-38844.0	Cluster-20609.0	Cluster-39001.0
Cluster-47595.0	Cluster-16199.0	Cluster-27213.0	Cluster-17969.0
Cluster-60750.0	Cluster-50891.0	Cluster-58663.0	Cluster-55450.0
Cluster-40790.0	Cluster-23623.0	Cluster-23988.0	Cluster-33223.0
Cluster-67242.0	Cluster-49054.0	Cluster-24890.0	Cluster-18233.0
Cluster-64387.0	Cluster-42255.0	Cluster-25625.0	Cluster-47539.0
Cluster-49815.0	Cluster-44214.0	Cluster-42308.0	Cluster-16846.0
Cluster-30424.0	Cluster-27923.0	Cluster-58792.0	Cluster-49602.0
Cluster-65962.0	Cluster-22692.0	Cluster-37144.0	Cluster-25870.0
Cluster-46295.0	Cluster-27589.0	Cluster-25776.0	Cluster-68726.4987
Cluster-51807.0	Cluster-36215.0	Cluster-29914.0	Cluster-66411.0
Cluster-65664.0	Cluster-40149.1	Cluster-60662.0	Cluster-58624.0
Cluster-66636.1	Cluster-23780.0	Cluster-61650.0	Cluster-47334.0
Cluster-52685.0	Cluster-27685.0	Cluster-38613.0	Cluster-17024.0
Cluster-38142.0	Cluster-60434.0	Cluster-37179.0	Cluster-23500.0
Cluster-57753.0	Cluster-56628.0	Cluster-22959.0	Cluster-51932.1
Cluster-49463.0	Cluster-59115.0	Cluster-32939.0	Cluster-19506.1
Cluster-48376.0	Cluster-23938.0	Cluster-31813.0	Cluster-21862.0
Cluster-54579.0	Cluster-47484.0	Cluster-55874.0	Cluster-22179.0
Cluster-51223.0	Cluster-54778.0	Cluster-23902.0	Cluster-25905.0
Cluster-33358.0	Cluster-31218.0	Cluster-68726.15342	Cluster-26400.0
Cluster-38311.0	Cluster-37756.0	Cluster-21926.0	Cluster-54716.0
Cluster-33489.0	Cluster-49396.0	Cluster-23680.0	Cluster-21838.0
Cluster-63689.0	Cluster-20644.0	Cluster-19814.0	Cluster-22714.0
Cluster-35711.0	Cluster-58643.0	Cluster-68726.18772	Cluster-21616.0
Cluster-41193.1	Cluster-42763.0	Cluster-22561.0	Cluster-68650.0
Cluster-53884.0	Cluster-41396.0	Cluster-21527.0	Cluster-51032.0
Cluster-61423.0	Cluster-13022.0	Cluster-65721.0	Cluster-23382.0
Cluster-48885.0	Cluster-68726.19619	Cluster-57960.1	Cluster-36051.0
Cluster-50610.0	Cluster-51428.0	Cluster-23827.0	Cluster-22302.0
Cluster-43306.0	Cluster-54963.0	Cluster-49780.0	Cluster-59509.0
Cluster-41430.24	Cluster-41075.0	Cluster-68726.206	Cluster-21935.0
Cluster-34568.0	Cluster-62707.0	Cluster-39921.0	Cluster-19940.0
Cluster-34221.0	Cluster-26615.0	Cluster-24122.0	Cluster-20139.0
Cluster-39740.0	Cluster-22602.0	Cluster-26438.0	Cluster-27170.0
Cluster-34602.0	Cluster-46716.0	Cluster-64966.0	Cluster-57736.0
Cluster-67275.0	Cluster-37651.0	Cluster-68726.9341	Cluster-17830.0
Cluster-32432.0	Cluster-16210.0	Cluster-20162.0	Cluster-65550.0
Cluster-67550.0	Cluster-51558.0	Cluster-26473.0	Cluster-21637.0
Cluster-38972.0	Cluster-20831.0	Cluster-21852.0	Cluster-25433.0
Cluster-58120.0	Cluster-53508.0	Cluster-68262.0	Cluster-24852.0
Cluster-49092.0	Cluster-60555.0	Cluster-20619.0	Cluster-17633.0
Cluster-37339.0	Cluster-59018.0	Cluster-52839.0	Cluster-23732.0
Cluster-37803.0	Cluster-15136.0	Cluster-24155.0	Cluster-22511.0
Cluster-41078.0	Cluster-51854.0	Cluster-33679.0	Cluster-28196.0
Cluster-31008.0	Cluster-24565.0	Cluster-20505.0	Cluster-23049.0
Cluster-49643.0	Cluster-37015.0	Cluster-20373.0	Cluster-26138.0
Cluster-31689.0	Cluster-49268.0	Cluster-68726.17662	Cluster-19448.0
Cluster-29130.0	Cluster-31699.0	Cluster-68726.8452	Cluster-21106.1
Cluster-43750.0	Cluster-49009.0	Cluster-42831.0	Cluster-26052.0
Cluster-52830.1	Cluster-29568.0	Cluster-43334.0	Cluster-53551.0
Cluster-55901.0	Cluster-19846.0	Cluster-68726.3451	Cluster-17940.0
Cluster-53202.0	Cluster-66635.0	Cluster-25831.0	Cluster-31765.0
Cluster-52541.0	Cluster-12882.0	Cluster-30708.0	Cluster-18384.0
Cluster-27040.0	Cluster-15168.0	Cluster-23788.0	Cluster-19795.0
Cluster-37146.0	Cluster-13238.0	Cluster-20778.0	Cluster-22328.0
Cluster-56412.0	Cluster-56258.0	Cluster-59724.0	Cluster-34291.0
Cluster-39010.0	Cluster-60511.0	Cluster-66516.0	Cluster-48425.0
Cluster-57617.0	Cluster-19119.0	Cluster-21675.0	Cluster-48821.0
Cluster-29459.0	Cluster-20188.0	Cluster-23453.0	Cluster-44411.0
Cluster-55635.0	Cluster-44498.0	Cluster-68726.20410	Cluster-22101.0
Cluster-40148.0	Cluster-60008.0	Cluster-57059.0	Cluster-32084.0
Cluster-63782.0	Cluster-24487.0	Cluster-24120.0	Cluster-18573.0
Cluster-50442.0	Cluster-18507.0	Cluster-65440.0	Cluster-19235.0
Cluster-38423.0	Cluster-24911.0	Cluster-23205.0	Cluster-42881.0
Cluster-57949.0	Cluster-61554.0	Cluster-24275.0	Cluster-68726.6187
Cluster-60726.0	Cluster-26214.0	Cluster-65380.0	Cluster-68726.12907
Cluster-68470.0	Cluster-57501.0	Cluster-49004.0	Cluster-21807.0
Cluster-60366.0	Cluster-16739.0	Cluster-57280.0	Cluster-47574.0
Cluster-64811.0	Cluster-60477.0	Cluster-54530.0	Cluster-23756.0
Cluster-67309.0	Cluster-21931.0	Cluster-22109.1	Cluster-24055.0
Cluster-47252.0	Cluster-37065.0	Cluster-19710.0	Cluster-17574.0
Cluster-57445.0	Cluster-23889.0	Cluster-20516.0	Cluster-24322.0
Cluster-46018.0	Cluster-59459.0	Cluster-68174.0	Cluster-17665.0
Cluster-68632.0	Cluster-15333.0	Cluster-24289.0	Cluster-30231.0
Cluster-69090.0	Cluster-23268.0	Cluster-51811.0	Cluster-32041.3
Cluster-41023.0	Cluster-22741.0	Cluster-26131.0	Cluster-23122.0
Cluster-33945.0	Cluster-49681.0	Cluster-23697.0	Cluster-21610.0
Cluster-54253.0	Cluster-46363.0	Cluster-51933.0	Cluster-16951.0
Cluster-61751.0	Cluster-13964.0	Cluster-62925.0	Cluster-47540.0
Cluster-37051.0	Cluster-41143.0	Cluster-23655.0	Cluster-66026.0
Cluster-41083.0	Cluster-24751.0	Cluster-26420.0	Cluster-68726.1373
Cluster-50535.0	Cluster-61899.0	Cluster-26447.0	Cluster-21584.0
Cluster-52121.0	Cluster-61030.0	Cluster-23314.0	Cluster-19331.0
Cluster-39983.0	Cluster-59453.0	Cluster-37009.0	Cluster-22274.0
Cluster-67511.0	Cluster-43003.0	Cluster-67903.0	Cluster-60087.0
Cluster-36061.0	Cluster-17603.0	Cluster-23433.0	Cluster-23442.0
Cluster-68726.18561	Cluster-28607.0	Cluster-20260.0	Cluster-19987.0
Cluster-47434.0	Cluster-40783.0	Cluster-8105.3	Cluster-28196.1
Cluster-27973.0	Cluster-7043.0	Cluster-37811.0	Cluster-23467.0
Cluster-52115.0	Cluster-25904.0	Cluster-26557.0	Cluster-17724.0
Cluster-45774.0	Cluster-24354.0	Cluster-66004.0	Cluster-23425.0
Cluster-30819.0	Cluster-63985.0	Cluster-24240.0	Cluster-17091.0
Cluster-51560.0	Cluster-25999.0	Cluster-22319.0	Cluster-22638.0
Cluster-52419.0	Cluster-58287.0	Cluster-24209.0	Cluster-26345.0
Cluster-34746.0	Cluster-37215.0	Cluster-63669.0	Cluster-25634.1
Cluster-53528.0	Cluster-34654.0	Cluster-44439.0	Cluster-26525.0
Cluster-27884.0	Cluster-19128.0	Cluster-48245.0	Cluster-42833.0
Cluster-65390.0	Cluster-54935.0	Cluster-22594.0	Cluster-23162.0
Cluster-51819.0	Cluster-15689.0	Cluster-66363.0	Cluster-18671.0
Cluster-59763.1	Cluster-54809.0	Cluster-55755.0	Cluster-68726.170
Cluster-41769.0	Cluster-22541.0	Cluster-63564.0	Cluster-25525.0
Cluster-40623.0	Cluster-53174.0	Cluster-65261.0	Cluster-67751.1
Cluster-68692.0	Cluster-24482.0	Cluster-20168.0	Cluster-42274.0
Cluster-37779.0	Cluster-24941.0	Cluster-34505.0	Cluster-61000.1
Cluster-62781.0	Cluster-30012.0	Cluster-44112.0	Cluster-53920.0
Cluster-60998.0	Cluster-55294.0	Cluster-38748.0	Cluster-44679.0
Cluster-28469.0	Cluster-68434.0	Cluster-49106.0	Cluster-18510.0
Cluster-45267.0	Cluster-32025.0	Cluster-20970.0	Cluster-17810.0
Cluster-32412.0	Cluster-35204.0	Cluster-59827.0	Cluster-21180.0
Cluster-41825.1	Cluster-46875.1	Cluster-46863.0	Cluster-19653.0
Cluster-38956.0	Cluster-19996.0	Cluster-24432.0	Cluster-20658.0
Cluster-40035.0	Cluster-52307.0	Cluster-22228.0	Cluster-24355.0
Cluster-58757.0	Cluster-22634.0	Cluster-33671.0	Cluster-65652.0
Cluster-46076.0	Cluster-65649.0	Cluster-33143.0	Cluster-68726.8245
Cluster-56172.0	Cluster-13344.0	Cluster-25217.0	Cluster-17170.1
Cluster-54569.0	Cluster-18705.0	Cluster-21286.0	Cluster-22579.0
Cluster-32158.0	Cluster-13525.0	Cluster-24407.0	Cluster-17675.0
Cluster-45291.0	Cluster-60137.0	Cluster-68726.21550	Cluster-44110.0
Cluster-40820.0	Cluster-15474.0	Cluster-49243.0	Cluster-68726.16938
Cluster-43134.0	Cluster-53117.0	Cluster-43701.0	Cluster-16860.0
Cluster-50760.0	Cluster-23541.0	Cluster-60981.0	Cluster-24548.0
Cluster-37190.0	Cluster-21013.0	Cluster-68144.0	Cluster-22950.0
Cluster-41160.1	Cluster-53308.0	Cluster-65405.0	Cluster-68726.3213
Cluster-68974.0	Cluster-22880.0	Cluster-68726.8087	Cluster-26437.0
Cluster-61760.0	Cluster-24304.0	Cluster-24151.0	Cluster-19061.0
Cluster-65364.0	Cluster-59598.0	Cluster-26516.0	Cluster-27680.0
Cluster-68879.0	Cluster-25116.0	Cluster-20450.1	Cluster-19030.0
Cluster-43547.0	Cluster-28225.0	Cluster-22869.0	Cluster-18017.0
Cluster-27165.0	Cluster-68726.36	Cluster-22601.0	Cluster-23812.0
Cluster-43400.0	Cluster-14725.0	Cluster-26528.0	Cluster-20564.0
Cluster-39854.0	Cluster-21022.0	Cluster-24041.0	Cluster-25813.0
Cluster-27102.0	Cluster-39344.0	Cluster-21327.0	Cluster-23069.0
Cluster-59663.0	Cluster-10731.3	Cluster-50678.0	Cluster-22180.0
Cluster-29676.0	Cluster-18871.0	Cluster-65091.0	Cluster-23014.0
Cluster-35422.0	Cluster-17551.0	Cluster-29055.0	Cluster-49503.0
Cluster-62884.0	Cluster-49274.0	Cluster-52694.0	Cluster-20027.0
Cluster-40773.0	Cluster-20698.0	Cluster-23952.0	Cluster-25539.0
Cluster-65894.0	Cluster-55557.0	Cluster-54521.0	Cluster-17456.0
Cluster-30061.0	Cluster-13370.0	Cluster-24606.0	Cluster-19855.0
Cluster-68763.0	Cluster-23913.0	Cluster-20510.0	Cluster-18681.0
Cluster-61337.0	Cluster-58440.0	Cluster-67791.1	Cluster-33185.0
Cluster-45350.0	Cluster-64667.0	Cluster-24215.0	Cluster-23611.0
Cluster-43289.0	Cluster-15700.0	Cluster-38925.0	Cluster-45494.1
Cluster-42035.0	Cluster-68726.7537	Cluster-25306.0	Cluster-24157.0
Cluster-39664.0	Cluster-40367.0	Cluster-33200.0	Cluster-22621.0
Cluster-60259.0	Cluster-32667.0	Cluster-64611.0	Cluster-63324.0
Cluster-61301.0	Cluster-24059.0	Cluster-26598.0	Cluster-23215.0
Cluster-63629.2	Cluster-58587.0	Cluster-22313.0	Cluster-18484.0
Cluster-68726.6225	Cluster-26308.0	Cluster-39147.0	Cluster-18000.0
Cluster-30376.0	Cluster-21398.0	Cluster-19685.0	Cluster-18909.0
Cluster-42049.0	Cluster-5407.0	Cluster-42951.0	Cluster-19321.0
Cluster-35064.0	Cluster-23073.0	Cluster-20539.0	Cluster-20819.0
Cluster-56421.0	Cluster-22506.0	Cluster-63255.0	Cluster-22230.0
Cluster-66085.0	Cluster-45461.0	Cluster-23292.0	Cluster-49795.0
Cluster-48677.0	Cluster-13563.0	Cluster-42135.0	Cluster-46672.0
Cluster-28009.1	Cluster-2908.0	Cluster-42432.0	Cluster-19450.0
Cluster-45698.1	Cluster-14624.0	Cluster-23535.0	Cluster-18948.0
Cluster-36088.0	Cluster-31215.0	Cluster-20246.0	Cluster-59799.0
Cluster-68323.0	Cluster-14339.0	Cluster-25480.0	Cluster-19072.0
Cluster-57445.1	Cluster-20767.0	Cluster-25307.0	Cluster-23406.0
Cluster-26876.0	Cluster-20478.0	Cluster-24686.0	Cluster-18830.0
Cluster-40091.0	Cluster-36699.0	Cluster-30955.0	Cluster-54187.0
Cluster-39069.0	Cluster-20690.0	Cluster-22414.0	Cluster-21701.0
Cluster-46520.0	Cluster-42685.0	Cluster-45672.0	Cluster-68726.16649
Cluster-34685.0	Cluster-25546.0	Cluster-67634.0	Cluster-19817.0
Cluster-46308.0	Cluster-14262.0	Cluster-34545.0	Cluster-68726.21660
Cluster-68726.401	Cluster-15536.0	Cluster-20795.0	Cluster-54580.0
Cluster-35021.0	Cluster-14946.0	Cluster-31312.0	Cluster-23010.0
Cluster-63591.0	Cluster-14514.0	Cluster-21514.0	Cluster-26048.0
Cluster-67136.0	Cluster-24427.0	Cluster-21741.0	Cluster-22842.0
Cluster-68726.1635	Cluster-23645.0	Cluster-61795.0	Cluster-62673.0
Cluster-56443.0	Cluster-26389.0	Cluster-68726.20542	Cluster-33723.0
Cluster-64122.0	Cluster-29391.1	Cluster-26174.0	Cluster-68726.7377
Cluster-67395.0	Cluster-220.0	Cluster-23160.0	Cluster-22839.0
Cluster-42458.0	Cluster-6106.1	Cluster-38832.0	Cluster-68726.2400
Cluster-35609.0	Cluster-26308.1	Cluster-66206.0	Cluster-45848.0
Cluster-27461.0	Cluster-485.0	Cluster-20253.0	Cluster-39373.0
Cluster-30670.0	Cluster-261.0	Cluster-23245.0	Cluster-25478.0
Cluster-53869.0	Cluster-45.0	Cluster-53078.0	Cluster-22020.0
Cluster-68462.0	Cluster-3899.0	Cluster-21614.0	Cluster-49664.0
Cluster-37337.0	Cluster-4057.0	Cluster-28736.0	Cluster-22930.0
Cluster-68726.15861	Cluster-3293.0	Cluster-20431.0	Cluster-18335.0
Cluster-57492.0	Cluster-29.0	Cluster-24333.0	Cluster-49028.0
Cluster-40282.0	Cluster-45720.5	Cluster-25424.0	Cluster-68726.3578
Cluster-55154.0	Cluster-4316.0	Cluster-24138.0	Cluster-50219.0
Cluster-68726.237	Cluster-3743.0	Cluster-22300.0	Cluster-17803.0
Cluster-69034.0	Cluster-3217.0	Cluster-24603.0	Cluster-20426.0
Cluster-38701.0	Cluster-3810.0	Cluster-19808.0	Cluster-62559.1
Cluster-67911.0	Cluster-4085.0	Cluster-20231.0	Cluster-23207.0
Cluster-66440.0	Cluster-3707.0	Cluster-19776.0	Cluster-47441.0
Cluster-45382.0	Cluster-4884.0	Cluster-31716.0	Cluster-43040.0
Cluster-51654.0	Cluster-4850.0	Cluster-21349.0	Cluster-18911.0
Cluster-40253.0	Cluster-4035.0	Cluster-23982.0	Cluster-59289.0
Cluster-44420.0	Cluster-4073.0	Cluster-39175.0	Cluster-53005.0
Cluster-34872.0	Cluster-4176.0	Cluster-24071.0	Cluster-32041.1
Cluster-27582.0	Cluster-3154.0	Cluster-66056.0	Cluster-17860.0
Cluster-56597.0	Cluster-3356.0	Cluster-26421.0	Cluster-47272.0
Cluster-64828.0	Cluster-4166.0	Cluster-25709.0	Cluster-23970.0
Cluster-29837.0	Cluster-4425.0	Cluster-22293.0	Cluster-17787.0
Cluster-45295.0	Cluster-4186.0	Cluster-24517.0	Cluster-17997.0
Cluster-49500.0	Cluster-4494.0	Cluster-26595.0	Cluster-19455.0
Cluster-39026.1	Cluster-14880.0	Cluster-24062.0	Cluster-20582.0
Cluster-28218.0	Cluster-3894.0	Cluster-19714.0	Cluster-63660.2
Cluster-63379.0	Cluster-20277.0	Cluster-68726.2581	Cluster-18736.0
Cluster-68645.0	Cluster-3381.0	Cluster-36003.0	Cluster-18787.0
Cluster-41475.0	Cluster-3501.0	Cluster-68726.18157	Cluster-30987.0
Cluster-49098.0	Cluster-14995.0	Cluster-68726.2924	Cluster-22569.0
Cluster-39489.0	Cluster-57946.0	Cluster-21853.0	Cluster-65135.0
Cluster-46933.0	Cluster-55161.1	Cluster-20054.0	Cluster-26556.0
Cluster-68726.6665	Cluster-67137.0	Cluster-21902.0	Cluster-17054.0
Cluster-55386.0	Cluster-41937.0	Cluster-37165.0	Cluster-16895.0
Cluster-32776.0	Cluster-48991.0	Cluster-23586.0	Cluster-17143.0
Cluster-44359.0	Cluster-30224.1	Cluster-21151.0	Cluster-24815.0
Cluster-50765.0	Cluster-39357.0	Cluster-51405.0	Cluster-23858.0
Cluster-63771.0	Cluster-51322.0	Cluster-26109.1	Cluster-17327.0
Cluster-68698.1	Cluster-46314.0	Cluster-65100.0	Cluster-23813.0
Cluster-29626.0	Cluster-32104.0	Cluster-21079.0	Cluster-24310.0
Cluster-62471.0	Cluster-64839.0	Cluster-24178.0	Cluster-17335.0
Cluster-42602.1	Cluster-31147.0	Cluster-23516.1	Cluster-65729.0
Cluster-42345.0	Cluster-49641.0	Cluster-21345.0	Cluster-42847.0
Cluster-68102.0	Cluster-27556.0	Cluster-25685.0	Cluster-23099.0
Cluster-47129.0	Cluster-33839.0	Cluster-58831.0	Cluster-19201.0
Cluster-60421.0	Cluster-63920.0	Cluster-42676.0	Cluster-17214.0
Cluster-28743.0	Cluster-55223.0	Cluster-20866.0	Cluster-17512.0
Cluster-51216.0	Cluster-35200.0	Cluster-19747.0	Cluster-24493.0
Cluster-46422.0	Cluster-51234.0	Cluster-25803.0	Cluster-19845.0
Cluster-27005.0	Cluster-67403.0	Cluster-40156.0	Cluster-54361.0
Cluster-51884.0	Cluster-30890.0	Cluster-68082.0	Cluster-20603.0
Cluster-40257.0	Cluster-41488.0	Cluster-19903.0	Cluster-18950.0
Cluster-68726.1406	Cluster-59028.0	Cluster-37406.0	Cluster-19580.0
Cluster-67984.0	Cluster-60354.0	Cluster-24525.0	Cluster-17351.0
Cluster-32565.0	Cluster-46961.0	Cluster-27642.0	Cluster-19162.0
Cluster-42076.0	Cluster-29391.0	Cluster-26486.0	Cluster-32041.0
Cluster-27704.0	Cluster-46303.0	Cluster-62851.0	Cluster-26008.0
Cluster-27330.0	Cluster-68928.0	Cluster-26609.0	Cluster-55868.0
Cluster-64733.0	Cluster-66920.0	Cluster-47226.0	Cluster-23438.0
Cluster-28498.0	Cluster-51608.0	Cluster-23709.0	Cluster-38369.0
Cluster-59517.0	Cluster-56177.1	Cluster-21466.0	Cluster-19982.0
Cluster-47775.0	Cluster-56105.0	Cluster-25829.0	Cluster-22143.0
Cluster-33611.0	Cluster-33432.0	Cluster-26418.0	Cluster-32550.0
Cluster-66786.0	Cluster-36449.0	Cluster-57340.0	Cluster-68726.17533
Cluster-35931.0	Cluster-49150.0	Cluster-22600.0	Cluster-16875.0
Cluster-61017.0	Cluster-43125.0	Cluster-68726.20000	Cluster-22952.0
Cluster-50453.0	Cluster-59673.0	Cluster-22900.0	Cluster-36710.0
Cluster-59938.0	Cluster-29917.0	Cluster-65367.0	Cluster-17305.0
Cluster-47729.0	Cluster-63125.0	Cluster-24969.0	Cluster-68726.22061
Cluster-68726.15792	Cluster-33360.0	Cluster-46271.0	Cluster-67527.0
Cluster-53810.0	Cluster-37186.0	Cluster-23716.0	Cluster-59997.0
Cluster-68726.17368	Cluster-61103.0	Cluster-19835.0	Cluster-23880.0
Cluster-39940.0	Cluster-38597.0	Cluster-22883.0	Cluster-20174.0
Cluster-64943.0	Cluster-58249.0	Cluster-25331.0	Cluster-68726.906
Cluster-47844.0	Cluster-53072.1	Cluster-26161.0	Cluster-17729.0
Cluster-38869.0	Cluster-51377.0	Cluster-68726.21302	Cluster-62140.0
Cluster-41833.0	Cluster-42756.0	Cluster-26109.0	Cluster-18339.0
Cluster-51789.0	Cluster-27843.0	Cluster-68726.7617	Cluster-19424.0
Cluster-44153.0	Cluster-60791.0	Cluster-26199.0	Cluster-25850.0
Cluster-62204.0	Cluster-66622.3	Cluster-25016.0	Cluster-18117.0
Cluster-68726.5381	Cluster-40556.0	Cluster-20450.2	Cluster-45889.1
Cluster-34026.0	Cluster-40636.0	Cluster-21490.0	Cluster-17755.0
Cluster-31833.0	Cluster-52811.0	Cluster-66654.0	Cluster-18416.0
Cluster-39354.0	Cluster-50409.0	Cluster-26236.0	Cluster-67889.0
Cluster-68726.8016	Cluster-59542.0	Cluster-47082.0	Cluster-37714.0
Cluster-27047.0	Cluster-28299.0	Cluster-22519.0	Cluster-19490.0
Cluster-35095.0	Cluster-66537.0	Cluster-25412.0	Cluster-17225.0
Cluster-35455.0	Cluster-39647.0	Cluster-19719.0	Cluster-21291.0
Cluster-60136.0	Cluster-51090.0	Cluster-22879.0	Cluster-23723.0
Cluster-68726.19811	Cluster-52244.0	Cluster-47115.0	Cluster-24809.0
Cluster-8764.1	Cluster-42845.0	Cluster-24450.0	Cluster-19470.0
Cluster-67284.0	Cluster-36658.0	Cluster-38228.0	Cluster-21774.0
Cluster-63109.0	Cluster-49076.0	Cluster-25198.0	Cluster-58533.0
Cluster-57174.0	Cluster-60349.0	Cluster-24198.0	Cluster-24954.0
Cluster-68638.0	Cluster-32228.0	Cluster-21064.0	Cluster-23821.0
Cluster-36036.0	Cluster-45518.0	Cluster-23909.0	Cluster-17383.0
Cluster-62385.0	Cluster-67307.0	Cluster-24810.0	Cluster-24004.0
Cluster-48859.0	Cluster-44320.0	Cluster-56842.0	Cluster-68726.19439
Cluster-59096.0	Cluster-51315.0	Cluster-22792.0	Cluster-18677.1
Cluster-53388.0	Cluster-29436.0	Cluster-23294.0	Cluster-17987.1
Cluster-68354.0	Cluster-31496.0	Cluster-20705.0	Cluster-17729.1
Cluster-36998.0	Cluster-32673.0	Cluster-25935.0	Cluster-19468.0
Cluster-30298.0	Cluster-55075.0	Cluster-20075.0	Cluster-24166.0
Cluster-49536.0	Cluster-33071.0	Cluster-25205.0	Cluster-22646.0
Cluster-38094.1	Cluster-29822.0	Cluster-25647.0	Cluster-17612.0
Cluster-49565.0	Cluster-38076.0	Cluster-21841.0	Cluster-34327.0
Cluster-59675.0	Cluster-38288.0	Cluster-26677.0	Cluster-18061.0
Cluster-49133.0	Cluster-36694.0	Cluster-26228.0	Cluster-19228.0
Cluster-50685.0	Cluster-40109.0	Cluster-23617.0	Cluster-19367.0
Cluster-49053.0	Cluster-27044.0	Cluster-21627.0	Cluster-53744.0
Cluster-30753.0	Cluster-35163.0	Cluster-22937.0	Cluster-23082.0
Cluster-59311.0	Cluster-56229.0	Cluster-21444.0	Cluster-33464.0
Cluster-63699.0	Cluster-38214.0	Cluster-23360.0	Cluster-19328.0
Cluster-33993.0	Cluster-57844.0	Cluster-26640.1	Cluster-17095.0
Cluster-34516.0	Cluster-51709.0	Cluster-26581.0	Cluster-25896.0
Cluster-32053.0	Cluster-62452.0	Cluster-68726.22404	Cluster-18453.0
Cluster-68413.0	Cluster-60829.0	Cluster-23803.0	Cluster-18460.0
Cluster-55185.0	Cluster-63987.0	Cluster-18317.0	Cluster-26010.0
Cluster-67240.0	Cluster-55582.0	Cluster-20464.0	Cluster-21848.0
Cluster-37446.0	Cluster-52349.0	Cluster-18877.0	Cluster-22322.0
Cluster-40661.0	Cluster-40319.0	Cluster-6151.0	Cluster-17116.0
Cluster-62843.0	Cluster-50078.0	Cluster-19829.0	Cluster-68726.12732
Cluster-48791.0	Cluster-34049.0	Cluster-37185.0	Cluster-24915.0
Cluster-29955.0	Cluster-38476.0	Cluster-51880.0	Cluster-18584.0
Cluster-31824.0	Cluster-66602.0	Cluster-19927.0	Cluster-19456.0
Cluster-63597.0	Cluster-48810.0	Cluster-44250.0	Cluster-17471.0
Cluster-39606.0	Cluster-31704.0	Cluster-21477.0	Cluster-17888.0
Cluster-42297.0	Cluster-51450.0	Cluster-23548.0	Cluster-17418.0
Cluster-65648.0	Cluster-68571.0	Cluster-63546.0	Cluster-17957.0
Cluster-62761.0	Cluster-64759.0	Cluster-68726.5573	Cluster-21052.0
Cluster-68054.0	Cluster-41745.0	Cluster-68526.0	Cluster-68726.17164
Cluster-61261.0	Cluster-43705.0	Cluster-53201.1	Cluster-17042.0
Cluster-57364.0	Cluster-34485.0	Cluster-53201.0	Cluster-19170.0
Cluster-51810.0	Cluster-63055.0	Cluster-61095.0	Cluster-17747.0
Cluster-68726.8809	Cluster-46952.0	Cluster-10731.13	Cluster-48213.0
Cluster-29832.0	Cluster-68305.0	Cluster-60191.0	Cluster-18925.1
Cluster-42528.0	Cluster-37798.0	Cluster-45697.0	Cluster-18422.0
Cluster-41928.1	Cluster-46069.0	Cluster-62076.0	Cluster-17576.0
Cluster-47397.1	Cluster-49542.0	Cluster-50805.0	Cluster-17161.0
Cluster-68726.585	Cluster-66724.0	Cluster-60985.0	Cluster-17053.0
Cluster-28513.0	Cluster-63853.0	Cluster-25378.0	Cluster-17853.1
Cluster-34855.0	Cluster-50149.0	Cluster-68023.0	Cluster-68726.7401
Cluster-28623.0	Cluster-57851.0	Cluster-69271.0	Cluster-49348.0
Cluster-54501.0	Cluster-28964.0	Cluster-68726.21928	Cluster-18644.2
Cluster-44030.0	Cluster-26925.0	Cluster-56572.0	Cluster-30020.6
Cluster-62654.0	Cluster-27614.0	Cluster-19823.3	Cluster-23573.0
Cluster-55993.0	Cluster-33250.0	Cluster-39693.0	Cluster-18752.0
Cluster-52772.1	Cluster-58047.0	Cluster-41392.0	Cluster-50309.0
Cluster-33623.0	Cluster-58280.0	Cluster-42266.0	Cluster-50110.0
Cluster-30771.0	Cluster-63641.0	Cluster-41577.0	Cluster-19283.0
Cluster-34595.0	Cluster-30384.0	Cluster-66566.0	Cluster-19118.0
Cluster-67862.0	Cluster-64659.0	Cluster-56065.0	Cluster-17338.0
Cluster-40362.0	Cluster-65540.0	Cluster-55781.1	Cluster-18531.0
Cluster-47063.0	Cluster-41339.0	Cluster-28053.0	Cluster-37885.10
Cluster-66551.0	Cluster-44839.0	Cluster-61991.0	Cluster-68726.12318
Cluster-63867.0	Cluster-37587.0	Cluster-68726.21308	Cluster-26344.0
Cluster-42762.0	Cluster-53145.0	Cluster-46016.0	Cluster-18644.3
Cluster-34120.0	Cluster-26729.0	Cluster-44982.0	Cluster-24820.1
Cluster-68086.0	Cluster-58480.0	Cluster-30810.0	Cluster-18795.0
Cluster-68769.0	Cluster-63883.0	Cluster-30000.0	Cluster-17280.0
Cluster-28998.0	Cluster-34797.0	Cluster-51411.0	Cluster-41509.0
Cluster-28155.0	Cluster-47649.0	Cluster-27394.0	Cluster-17181.0
Cluster-51737.0	Cluster-55052.0	Cluster-10731.17	Cluster-27198.1
Cluster-47536.0	Cluster-49232.0	Cluster-26842.0	Cluster-67564.0
Cluster-52177.0	Cluster-49781.0	Cluster-21581.0	Cluster-28275.0
Cluster-38750.0	Cluster-50971.0	Cluster-57788.0	Cluster-27198.3
Cluster-39636.0	Cluster-47614.1	Cluster-45506.0	Cluster-26655.0
Cluster-27388.0	Cluster-34008.0	Cluster-36958.2	Cluster-18981.0
Cluster-49158.0	Cluster-28874.0	Cluster-45202.0	Cluster-17026.0
Cluster-39442.0	Cluster-47965.0	Cluster-21039.0	Cluster-20038.0
Cluster-68726.5379	Cluster-68726.21995	Cluster-28475.1	Cluster-26325.0
Cluster-45173.0	Cluster-68416.0	Cluster-36958.0	Cluster-17485.0
Cluster-68726.22602	Cluster-36966.0	Cluster-34332.0	Cluster-27198.0
Cluster-29086.0	Cluster-64247.0	Cluster-49663.0	Cluster-17503.2
Cluster-59758.0	Cluster-59990.0	Cluster-52973.0	Cluster-17713.0
Cluster-28600.0	Cluster-56009.0	Cluster-43743.0	Cluster-25187.0
Cluster-34386.0	Cluster-47925.0	Cluster-36649.0	Cluster-21504.0
Cluster-42602.2	Cluster-64206.0	Cluster-69414.0	Cluster-20348.0
Cluster-48480.0	Cluster-54864.0	Cluster-68726.21239	Cluster-18546.0
Cluster-30521.0	Cluster-45632.0	Cluster-30014.0	Cluster-16854.0
Cluster-45373.0	Cluster-43469.0	Cluster-37306.0	Cluster-19522.0
Cluster-55056.0	Cluster-66048.0	Cluster-60651.0	Cluster-17648.0
Cluster-62035.0	Cluster-36255.0	Cluster-39936.0	Cluster-18633.1
Cluster-49055.0	Cluster-63579.0	Cluster-68726.4500	Cluster-24429.0
Cluster-67406.0	Cluster-59143.0	Cluster-25697.0	Cluster-37885.4
Cluster-56548.0	Cluster-38218.0	Cluster-47284.0	Cluster-37885.9
Cluster-45816.0	Cluster-64675.0	Cluster-35116.0	Cluster-48721.0
Cluster-31860.0	Cluster-68726.15978	Cluster-68726.817	Cluster-18083.0
Cluster-33822.0	Cluster-56069.0	Cluster-28578.0	Cluster-25749.1
Cluster-64101.0	Cluster-54355.0	Cluster-65877.0	Cluster-24770.0
Cluster-35341.0	Cluster-38950.0	Cluster-41154.1	Cluster-68726.20826
Cluster-43477.0	Cluster-56336.0	Cluster-54049.0	Cluster-21992.0
Cluster-40717.0	Cluster-39208.0	Cluster-51805.0	Cluster-19765.0
Cluster-60001.0	Cluster-66458.0	Cluster-59393.1	Cluster-20924.1
Cluster-37224.0	Cluster-48354.0	Cluster-52105.0	Cluster-5617.0
Cluster-45199.0	Cluster-43685.0	Cluster-54673.0	Cluster-17170.4
Cluster-51529.0	Cluster-64182.0	Cluster-48006.0	Cluster-37885.0
Cluster-68726.19812	Cluster-46549.0	Cluster-29703.0	Cluster-18361.0
Cluster-68726.19083	Cluster-46274.0	Cluster-61366.0	Cluster-21887.1
Cluster-68726.12508	Cluster-58756.0	Cluster-66340.0	Cluster-18863.1
Cluster-44990.0	Cluster-59157.0	Cluster-47636.0	Cluster-6322.0
Cluster-59634.0	Cluster-64335.0	Cluster-54868.0	Cluster-7030.1
Cluster-52233.0	Cluster-62935.0	Cluster-64282.0	Cluster-22505.0
Cluster-69105.0	Cluster-23553.0	Cluster-54260.0	Cluster-17170.0
Cluster-67948.0	Cluster-47647.0	Cluster-68726.15161	Cluster-17503.0
Cluster-41563.1	Cluster-43431.0	Cluster-42894.0	Cluster-17503.1
Cluster-64133.0	Cluster-46718.0	Cluster-67156.0	Cluster-24277.0
Cluster-66078.0	Cluster-33484.0	Cluster-68726.337	Cluster-17874.0
Cluster-49432.0	Cluster-60606.0	Cluster-55930.2	Cluster-22435.0
Cluster-49939.0	Cluster-45218.0	Cluster-51194.0	Cluster-20859.0
Cluster-51439.0	Cluster-60683.0	Cluster-68148.1	Cluster-68726.2545
Cluster-67733.0	Cluster-42553.0	Cluster-19821.0	Cluster-20673.0
Cluster-29108.0	Cluster-69480.0	Cluster-35157.0	Cluster-25136.1
Cluster-68726.8354	Cluster-47488.0	Cluster-68726.8819	Cluster-34537.0
Cluster-38021.0	Cluster-37401.0	Cluster-49859.0	Cluster-18546.1
Cluster-57082.0	Cluster-51214.0	Cluster-68726.8767	Cluster-20924.0
Cluster-50489.0	Cluster-31861.0	Cluster-68826.0	Cluster-36509.1
Cluster-49165.0	Cluster-63437.0	Cluster-44602.0	Cluster-12881.0
Cluster-27914.0	Cluster-47532.0	Cluster-68726.14537	Cluster-25136.0
Cluster-68726.20378	Cluster-31933.0	Cluster-59729.0	Cluster-23248.0
Cluster-58265.0	Cluster-39301.0	Cluster-36958.4	Cluster-17550.0
Cluster-68726.17440	Cluster-40437.0	Cluster-68726.15261	Cluster-19117.0
Cluster-39450.0	Cluster-54725.0	Cluster-36155.0	Cluster-7092.0
Cluster-41928.0	Cluster-35464.0	Cluster-53056.0	Cluster-17106.0
Cluster-56163.0	Cluster-55541.0	Cluster-29575.0	Cluster-17812.0
Cluster-60887.0	Cluster-41861.0	Cluster-68831.0	Cluster-52915.0
Cluster-41671.0	Cluster-62413.0	Cluster-66247.0	Cluster-5425.2
Cluster-60355.0	Cluster-30733.0	Cluster-47632.0	Cluster-7522.0
Cluster-35393.0	Cluster-42380.0	Cluster-58511.0	Cluster-5807.0
Cluster-68726.1527	Cluster-61041.0	Cluster-30168.0	Cluster-18040.0
Cluster-68726.10447	Cluster-49089.0	Cluster-68952.0	Cluster-6099.0
Cluster-69160.0	Cluster-44975.0	Cluster-39578.0	Cluster-5301.0
Cluster-68726.12307	Cluster-69054.0	Cluster-66874.0	Cluster-5537.0
Cluster-45991.0	Cluster-60090.0	Cluster-52774.0	Cluster-5700.0
Cluster-38587.0	Cluster-65590.0	Cluster-68726.15218	Cluster-5592.0
Cluster-56650.0	Cluster-13438.0	Cluster-39747.0	Cluster-17837.0
Cluster-68726.4502	Cluster-32766.1	Cluster-40433.0	Cluster-5325.0
Cluster-69108.0	Cluster-68685.0	Cluster-31183.0	Cluster-17093.0
Cluster-69160.1	Cluster-43763.0	Cluster-68726.13798	Cluster-6140.0
Cluster-68726.539	Cluster-43103.0	Cluster-68726.15311	Cluster-5193.0
Cluster-63945.0	Cluster-38381.0	Cluster-60237.1	Cluster-7593.0
Cluster-30622.0	Cluster-68266.0	Cluster-39875.0	Cluster-32277.1
Cluster-45580.0	Cluster-59749.0	Cluster-51241.0	Cluster-37885.8
Cluster-46327.0	Cluster-44427.0	Cluster-68726.21024	Cluster-18711.0
Cluster-57019.0	Cluster-63749.0	Cluster-54222.0	Cluster-5333.1
Cluster-62895.0	Cluster-51669.0	Cluster-44771.0	Cluster-17979.0
Cluster-68726.17081	Cluster-68935.0	Cluster-44695.0	Cluster-5333.0
Cluster-64685.0	Cluster-27700.0	Cluster-68726.21869	Cluster-5212.0
Cluster-41060.0	Cluster-32433.0	Cluster-61759.0	Cluster-18090.4
Cluster-63552.0	Cluster-45269.0	Cluster-35860.0	Cluster-17170.3
Cluster-57342.0	Cluster-39728.0	Cluster-68726.10452	Cluster-5601.0
Cluster-38405.0	Cluster-53897.0	Cluster-64580.0	Cluster-19150.0
Cluster-67637.0	Cluster-47994.0	Cluster-64952.0	Cluster-19240.0
Cluster-62089.0	Cluster-53444.0	Cluster-39889.1	Cluster-1050.1
Cluster-37440.0	Cluster-43392.0	Cluster-30616.1	Cluster-632.0
Cluster-68110.0	Cluster-26743.0	Cluster-53916.0	Cluster-17702.1
Cluster-35698.0	Cluster-65553.0	Cluster-68726.6604	Cluster-5532.0
Cluster-65454.0	Cluster-64740.0	Cluster-68726.9922	Cluster-18107.0
Cluster-34256.0	Cluster-34352.0	Cluster-54943.0	Cluster-19584.0
Cluster-30836.0	Cluster-46700.0	Cluster-68726.14509	Cluster-6553.0
Cluster-58611.0	Cluster-45308.0	Cluster-25891.0	Cluster-17702.0
Cluster-68378.0	Cluster-67196.0	Cluster-64835.0	Cluster-638.0
Cluster-68726.13790	Cluster-33797.0	Cluster-68726.20055	Cluster-16870.0
Cluster-59969.0	Cluster-52666.0	Cluster-21469.0	Cluster-5071.0
Cluster-29959.0	Cluster-47418.0	Cluster-24213.0	Cluster-5034.0
Cluster-63565.0	Cluster-60830.0	Cluster-60283.0	Cluster-18547.1
Cluster-38080.0	Cluster-35896.0	Cluster-25168.0	Cluster-18633.0
Cluster-68726.3352	Cluster-16569.0	Cluster-51254.0	Cluster-17170.5
Cluster-65727.0	Cluster-44086.0	Cluster-26381.0	Cluster-5488.0
Cluster-44807.0	Cluster-68766.0	Cluster-45071.0	Cluster-18264.0
Cluster-41384.0	Cluster-44992.0	Cluster-47675.0	Cluster-18478.0
Cluster-46211.0	Cluster-42066.0	Cluster-53498.1	Cluster-19425.0
Cluster-30760.0	Cluster-53199.0	Cluster-68726.17818	Cluster-25187.1
Cluster-34017.0	Cluster-49814.0	Cluster-68726.16011	Cluster-768.0
Cluster-40596.0	Cluster-52060.0	Cluster-63675.0	Cluster-25187.2
Cluster-51081.0	Cluster-67161.0	Cluster-33641.0	Cluster-17170.2
Cluster-66232.0	Cluster-48832.0	Cluster-58232.0	Cluster-18304.0
Cluster-54182.0	Cluster-68607.0	Cluster-50237.0	Cluster-18863.0
Cluster-26482.1	Cluster-50558.0		Cluster-19124.0
Cluster-38766.0	Cluster-38533.0		Cluster-5543.0
Cluster-67661.1	Cluster-36800.0		Cluster-700.0
Cluster-61157.0	Cluster-46864.0		Cluster-19114.1
Cluster-68794.0	Cluster-45702.0		Cluster-648.0
Cluster-27244.0	Cluster-56922.0		Cluster-17995.0
Cluster-53934.6	Cluster-32324.0		Cluster-25187.3
Cluster-47661.0	Cluster-14120.0		Cluster-68726.4806
Cluster-43159.0	Cluster-57053.0		Cluster-28254.0
Cluster-59150.0	Cluster-55643.0		Cluster-47784.0
Cluster-55815.0	Cluster-57430.0		Cluster-68726.9301
Cluster-68879.1	Cluster-56781.0		Cluster-68726.11915
Cluster-60868.0	Cluster-51981.0		Cluster-54450.0
Cluster-50907.0	Cluster-52079.0		Cluster-28771.0
Cluster-68726.18408	Cluster-38497.0		Cluster-49545.0
Cluster-59933.0	Cluster-40698.0		Cluster-63416.0
Cluster-55976.0	Cluster-20254.0		Cluster-50454.0
Cluster-65782.0	Cluster-45283.0		Cluster-62347.0
Cluster-45603.0	Cluster-63279.0		Cluster-31132.0
Cluster-47654.0	Cluster-47153.0		Cluster-68726.15608
Cluster-68158.0	Cluster-27843.1		Cluster-43913.0
Cluster-33864.0	Cluster-55379.0		Cluster-43462.0
Cluster-68726.5158	Cluster-15623.0		Cluster-68726.12384
Cluster-57402.0	Cluster-42459.0		Cluster-68726.22010
Cluster-68726.1411	Cluster-38816.0		Cluster-62201.0
Cluster-57129.0	Cluster-33828.0		Cluster-68726.22069
Cluster-68726.1875	Cluster-61148.0		Cluster-68726.18228
Cluster-67825.0	Cluster-65008.0		Cluster-42493.0
Cluster-55688.0	Cluster-14899.0		Cluster-36047.0
Cluster-68145.0	Cluster-32732.0		Cluster-50131.0
Cluster-58002.0	Cluster-58074.0		Cluster-27904.0
Cluster-56948.0	Cluster-48784.0		Cluster-55893.0
Cluster-66419.2	Cluster-68697.0		Cluster-68726.9948
Cluster-27403.0	Cluster-51905.0		Cluster-44357.0
Cluster-32212.0	Cluster-32589.0		Cluster-61117.0
Cluster-32483.0	Cluster-59843.0		Cluster-55522.0
Cluster-47778.0	Cluster-31506.0		Cluster-39697.0
Cluster-33145.0	Cluster-68088.0		Cluster-44705.0
Cluster-34429.0	Cluster-51620.0		Cluster-68726.22150
Cluster-68726.7397	Cluster-56587.0		Cluster-60173.0
Cluster-28192.0	Cluster-46336.0		Cluster-68726.11490
Cluster-34126.0	Cluster-28742.0		Cluster-39998.0
Cluster-60670.0	Cluster-59448.0		Cluster-36038.0
Cluster-60333.0	Cluster-29291.0		Cluster-58554.0
Cluster-39251.0	Cluster-28784.0		Cluster-49012.0
Cluster-68726.15327	Cluster-40894.0		Cluster-59141.0
Cluster-41492.0	Cluster-62908.0		Cluster-33146.0
Cluster-63658.1	Cluster-20876.0		Cluster-29855.0
Cluster-68726.5997	Cluster-15865.0		Cluster-68726.13176
Cluster-49750.0	Cluster-31197.0		Cluster-62106.0
Cluster-40334.0	Cluster-27805.0		Cluster-59401.0
Cluster-43210.0	Cluster-55261.0		Cluster-58271.0
Cluster-43991.0	Cluster-29116.0		Cluster-38161.0
Cluster-66832.0	Cluster-54985.0		Cluster-68726.4342
Cluster-51301.0	Cluster-36490.0		Cluster-50655.0
Cluster-32549.0	Cluster-55913.0		Cluster-55908.0
Cluster-30143.0	Cluster-32886.0		Cluster-49637.0
Cluster-61351.0	Cluster-14385.0		Cluster-45449.0
Cluster-68061.0	Cluster-45872.0		Cluster-68726.20951
Cluster-55746.0	Cluster-62953.0		Cluster-68726.15334
Cluster-68726.21052	Cluster-47273.0		Cluster-50367.0
Cluster-61267.0	Cluster-61957.0		Cluster-68726.17611
Cluster-29576.0	Cluster-52700.0		Cluster-29238.0
Cluster-46727.1	Cluster-52091.0		Cluster-68726.20875
Cluster-68583.0	Cluster-41415.0		Cluster-36758.0
Cluster-54348.0	Cluster-26493.0		Cluster-67910.0
Cluster-27021.0	Cluster-13709.0		Cluster-58489.0
Cluster-38444.0	Cluster-68726.15244		Cluster-58466.0
Cluster-63353.0	Cluster-45363.0		Cluster-43671.0
Cluster-59000.0	Cluster-39916.0		Cluster-47227.0
Cluster-42863.0	Cluster-51191.0		Cluster-48560.0
Cluster-48414.36	Cluster-65093.0		Cluster-44425.0
Cluster-68726.14148	Cluster-58006.0		Cluster-30555.0
Cluster-65714.0	Cluster-45400.0		Cluster-17331.1
Cluster-57351.0	Cluster-55651.0		Cluster-54326.0
Cluster-33610.0	Cluster-50938.0		Cluster-42694.0
Cluster-59634.2	Cluster-63358.0		Cluster-43307.0
Cluster-60347.0	Cluster-35772.0		Cluster-17542.0
Cluster-33337.0	Cluster-61859.0		Cluster-68726.14952
Cluster-49633.0	Cluster-61822.0		Cluster-28226.0
Cluster-41920.0	Cluster-65482.0		Cluster-56843.0
Cluster-66668.0	Cluster-37685.0		Cluster-61911.0
Cluster-68726.5455	Cluster-59805.0		Cluster-51273.0
Cluster-38300.0	Cluster-68726.1407		Cluster-19391.0
Cluster-43150.0	Cluster-62858.0		Cluster-34982.0
Cluster-68726.1870	Cluster-16487.0		Cluster-68389.0
Cluster-68726.1827	Cluster-58363.0		Cluster-68726.122
Cluster-43114.0	Cluster-13527.0		Cluster-68726.12655
Cluster-58733.0	Cluster-13663.0		Cluster-32476.0
Cluster-22001.1	Cluster-56058.0		Cluster-58362.0
Cluster-60806.0	Cluster-36810.0		Cluster-47100.1
Cluster-51684.0	Cluster-44782.0		Cluster-27272.0
Cluster-31898.0	Cluster-59742.0		Cluster-18547.0
Cluster-43317.0	Cluster-35753.0		Cluster-18329.0
Cluster-27597.0	Cluster-60361.0		Cluster-60953.0
Cluster-31601.0	Cluster-30748.0		Cluster-18238.0
Cluster-42534.0	Cluster-52686.0		Cluster-8520.0
Cluster-40464.0	Cluster-41834.0		Cluster-17926.0
Cluster-45191.0	Cluster-60771.0		Cluster-11058.0
Cluster-52276.0	Cluster-58313.0		Cluster-19402.0
Cluster-57591.0	Cluster-62810.0		Cluster-7889.0
Cluster-61587.0	Cluster-14844.1		Cluster-8050.0
Cluster-46059.0	Cluster-37623.0		Cluster-9788.0
Cluster-47845.0	Cluster-50114.0		Cluster-9475.0
Cluster-68726.22024	Cluster-51756.0		Cluster-11550.0
Cluster-39507.0	Cluster-62502.0		Cluster-10480.0
Cluster-49822.0	Cluster-52389.0		Cluster-5440.1
Cluster-65894.1	Cluster-63574.0		Cluster-10897.0
Cluster-66735.0	Cluster-24273.0		Cluster-11846.0
Cluster-62692.0	Cluster-58257.0		Cluster-9601.0
Cluster-69510.0	Cluster-56858.0		Cluster-30532.0
Cluster-30301.0	Cluster-68457.0		Cluster-32935.0
Cluster-29545.0	Cluster-56023.0		Cluster-27406.0
Cluster-30925.0	Cluster-49384.0		Cluster-68726.6377
Cluster-64330.0	Cluster-29916.0		Cluster-65413.0
Cluster-50980.0	Cluster-48504.0		Cluster-68726.22533
Cluster-44136.0	Cluster-62018.0		Cluster-68726.10255
Cluster-59393.0	Cluster-43762.0		Cluster-60681.0
Cluster-68726.21832	Cluster-41001.0		Cluster-45596.0
Cluster-61844.0	Cluster-26828.0		Cluster-39657.0
Cluster-50245.0	Cluster-54834.0		Cluster-68881.0
Cluster-40103.0	Cluster-52024.0		Cluster-46804.0
Cluster-59680.0	Cluster-31591.1		Cluster-64073.0
Cluster-58603.0	Cluster-45227.0		Cluster-28909.0
Cluster-42639.0	Cluster-67540.0		Cluster-60903.0
Cluster-51102.0	Cluster-41673.0		Cluster-32925.4
Cluster-47947.0	Cluster-56921.0		Cluster-69070.0
Cluster-30653.0	Cluster-39346.0		Cluster-63201.0
Cluster-68156.0	Cluster-55618.0		Cluster-68726.15754
Cluster-38954.0	Cluster-41890.0		Cluster-68726.6145
Cluster-68726.13311	Cluster-49857.0		Cluster-41386.0
Cluster-68726.17426	Cluster-42093.0		Cluster-54171.0
Cluster-68726.4890	Cluster-67473.0		Cluster-68726.4521
Cluster-37593.0	Cluster-13832.1		Cluster-30247.0
Cluster-68726.5392	Cluster-50951.0		Cluster-33444.0
Cluster-63570.0	Cluster-36205.0		Cluster-60956.0
Cluster-45839.0	Cluster-40343.0		Cluster-68726.4508
Cluster-40926.0	Cluster-68726.15751		Cluster-68726.15014
Cluster-56178.0	Cluster-53819.0		Cluster-38585.0
Cluster-56006.0	Cluster-64485.0		Cluster-53016.0
Cluster-29958.0	Cluster-68726.13046		Cluster-62878.0
Cluster-69256.0	Cluster-52860.0		Cluster-64915.0
Cluster-39893.0	Cluster-53701.0		Cluster-46429.0
Cluster-26801.0	Cluster-52072.0		Cluster-20124.0
Cluster-59200.0	Cluster-53974.0		Cluster-42207.0
Cluster-60391.0	Cluster-64637.0		Cluster-58572.0
Cluster-42912.0	Cluster-32545.0		Cluster-46903.0
Cluster-68726.5306	Cluster-55061.0		Cluster-62585.0
Cluster-58138.0	Cluster-14017.0		Cluster-61961.0
Cluster-42541.0	Cluster-61574.0		Cluster-62900.0
Cluster-51659.0	Cluster-11551.1		Cluster-54063.0
Cluster-42090.0	Cluster-28557.0		Cluster-62479.0
Cluster-64984.0	Cluster-54898.0		Cluster-31399.0
Cluster-35320.0	Cluster-35517.0		Cluster-68726.19470
Cluster-30433.0	Cluster-41199.1		Cluster-63893.0
Cluster-58600.0	Cluster-41461.0		Cluster-68726.12079
Cluster-29627.0	Cluster-38057.0		Cluster-24985.0
Cluster-68726.20527	Cluster-64425.0		Cluster-28563.2
Cluster-68726.15238	Cluster-60948.0		Cluster-17552.0
Cluster-63885.0	Cluster-68726.4011		Cluster-41719.0
Cluster-53288.0	Cluster-54636.0		Cluster-42360.0
Cluster-65579.0	Cluster-37356.0		Cluster-62120.10
Cluster-30174.0	Cluster-38535.0		Cluster-27133.0
Cluster-65252.0	Cluster-68726.2126		Cluster-44752.0
Cluster-59926.0	Cluster-63769.0		Cluster-68726.2045
Cluster-68726.6693	Cluster-68726.18180		Cluster-25187.4
Cluster-27468.0	Cluster-65418.0		Cluster-25849.0
Cluster-36492.0	Cluster-35665.0		Cluster-12133.0
Cluster-44168.1	Cluster-32821.0		Cluster-8498.0
Cluster-42130.0	Cluster-49689.0		Cluster-7964.0
Cluster-28056.0	Cluster-68726.3777		Cluster-9688.0
Cluster-50709.0	Cluster-34394.0		Cluster-29622.0
Cluster-60178.0	Cluster-68726.6837		Cluster-11691.0
Cluster-40742.0	Cluster-30132.0		Cluster-68726.21150
Cluster-37697.0	Cluster-67256.0		Cluster-8054.0
Cluster-41930.0	Cluster-52828.0		Cluster-39956.0
Cluster-43296.0	Cluster-61173.0
Cluster-66828.0	Cluster-33080.0
Cluster-68460.0	Cluster-28251.0
Cluster-44332.0	Cluster-68726.3743
Cluster-68726.12985	Cluster-53706.0
Cluster-52361.0	Cluster-50605.0
Cluster-60594.0	Cluster-56484.0
Cluster-35529.0	Cluster-68726.13262
Cluster-35350.0	Cluster-68726.14483
Cluster-66286.0	Cluster-53572.0
Cluster-62988.0	Cluster-29874.0
Cluster-27668.0	Cluster-68726.17407
Cluster-58923.0	Cluster-50233.0
Cluster-61546.0	Cluster-51296.0
Cluster-68726.1500	Cluster-41945.0
Cluster-41030.0	Cluster-33811.0
Cluster-65704.0	Cluster-49209.0
Cluster-68726.7585	Cluster-26903.0
Cluster-61000.0	Cluster-65644.0
Cluster-44631.0	Cluster-69027.0
Cluster-33034.0	Cluster-53950.0
Cluster-68726.12424	Cluster-45310.0
Cluster-29860.0	Cluster-51011.0
Cluster-47927.0	Cluster-50594.0
Cluster-37005.0	Cluster-33303.0
Cluster-56662.0	Cluster-32347.0
Cluster-53250.0	Cluster-68726.21895
Cluster-31955.3	Cluster-33777.0
Cluster-68726.2783	Cluster-54755.0
Cluster-57062.0	Cluster-36425.0
Cluster-68420.2	Cluster-17178.0
Cluster-48720.0	Cluster-66622.1
Cluster-30459.0	Cluster-66373.0
Cluster-41505.0	Cluster-27100.0
Cluster-68726.19249	Cluster-47199.0
Cluster-60739.0	Cluster-34014.1
Cluster-65573.0	Cluster-43687.0
Cluster-57379.0	Cluster-51238.0
Cluster-68726.7959	Cluster-41753.0
Cluster-60558.0	Cluster-13724.0
Cluster-54772.0	Cluster-40028.0
Cluster-35089.0	Cluster-59075.0
Cluster-53931.0	Cluster-16363.0
Cluster-56657.0	Cluster-29054.0
Cluster-44675.0	Cluster-50628.0
Cluster-41029.0	Cluster-36764.0
Cluster-68726.20887	Cluster-55543.0
Cluster-56626.2	Cluster-54869.0
Cluster-35944.0	Cluster-60543.0
Cluster-27488.0	Cluster-14633.0
Cluster-57210.0	Cluster-43224.0
Cluster-47854.0	Cluster-67865.0
Cluster-62543.0	Cluster-42021.0
Cluster-58226.0	Cluster-31726.0
Cluster-27256.0	Cluster-38714.0
Cluster-68726.21659	Cluster-68816.0
Cluster-49295.0	Cluster-67084.0
Cluster-47737.1	Cluster-37703.0
Cluster-52734.0	Cluster-32773.0
Cluster-68726.523	Cluster-44912.0
Cluster-68726.9329	Cluster-38525.0
Cluster-68726.4311	Cluster-58637.0
Cluster-68726.9826	Cluster-12563.0
Cluster-68726.7645	Cluster-46701.0
Cluster-46518.0	Cluster-13675.0
Cluster-68726.10637
Cluster-47547.0
Cluster-68726.13616
Cluster-68726.20236
Cluster-32505.0
Cluster-29793.0
Cluster-47726.0
Cluster-63674.0
Cluster-68726.18435
Cluster-32395.0
Cluster-64040.0
Cluster-37472.0
Cluster-50206.0
Cluster-35926.0
Cluster-47171.0
Cluster-28119.0
Cluster-53685.0
Cluster-50354.0
Cluster-51371.2
Cluster-52848.0
Cluster-41738.0
Cluster-27980.0
Cluster-68726.15536
Cluster-68726.21255
Cluster-64823.2
Cluster-60754.0
Cluster-59327.0
Cluster-68726.5407
Cluster-34710.0
Cluster-68726.707
Cluster-68726.2753
Cluster-68726.16624
Cluster-68726.13418
Cluster-68726.10714
Cluster-67553.0
Cluster-68726.963
Cluster-41644.0
Cluster-68726.8505
Cluster-68726.16702
Cluster-69440.0
Cluster-47492.0
Cluster-68726.11672
Cluster-58426.0
Cluster-40372.0
Cluster-68804.0
Cluster-67333.0
Cluster-34134.0
Cluster-38241.0
Cluster-57757.0
Cluster-45405.0
Cluster-58771.0
Cluster-43497.0
Cluster-68726.6428
Cluster-68726.6266
Cluster-50294.0
Cluster-69350.0
Cluster-64163.0
Cluster-68726.8929
Cluster-68726.2166
Cluster-35461.0
Cluster-37846.0
Cluster-68726.11408
Cluster-54773.0
Cluster-40278.0
Cluster-38955.0
Cluster-68726.8131
Cluster-51036.0
Cluster-68726.8427
Cluster-68726.1003
Cluster-57990.0
Cluster-42440.0
Cluster-39199.0
Cluster-68726.3110
Cluster-35976.0
Cluster-68726.931
Cluster-68726.14096
Cluster-38857.0
Cluster-42785.0
Cluster-68726.7874
Cluster-26833.0
Cluster-38890.1
Cluster-46154.0
Cluster-60476.0
Cluster-68726.19932
Cluster-36394.0
Cluster-69389.0
Cluster-53297.0
Cluster-34539.0
Cluster-58695.0
Cluster-68726.16311
Cluster-61869.0
Cluster-38357.0
Cluster-33847.0
Cluster-40710.0
Cluster-68726.6568
Cluster-48681.0
Cluster-28441.0
Cluster-48698.0
Cluster-42599.0
Cluster-68726.4970
Cluster-68726.9937
Cluster-1723.0
Cluster-62582.0
Cluster-37848.0
Cluster-39572.0
Cluster-55372.1
Cluster-34273.0
Cluster-54905.0
Cluster-36069.0
Cluster-58972.0
Cluster-68726.4266
Cluster-67230.0
Cluster-61156.1
Cluster-64572.0
Cluster-68726.12163
Cluster-30416.0
Cluster-37597.0
Cluster-64396.0
Cluster-68726.1787
Cluster-43908.0
Cluster-64931.0
Cluster-61583.1
Cluster-47737.0
Cluster-68726.12054
Cluster-68726.8412
Cluster-36191.0
Cluster-33576.0
Cluster-48180.0
Cluster-27167.0
Cluster-66943.1
Cluster-66431.0
Cluster-58927.0
Cluster-42013.3
Cluster-68726.297
Cluster-65626.0
Cluster-31146.0
Cluster-49186.0
Cluster-62411.0
Cluster-44663.0
Cluster-68726.12847
Cluster-56239.0
Cluster-58760.1
Cluster-68726.10329
Cluster-45215.0
Cluster-68726.8634
Cluster-61892.0
Cluster-68726.2090
Cluster-63972.0
Cluster-36676.0
Cluster-62557.0
Cluster-67241.0
Cluster-68726.11231
Cluster-32340.0
Cluster-68155.0
Cluster-33201.0
Cluster-68726.8782
Cluster-67476.0
Cluster-56626.1
Cluster-29304.0
Cluster-35489.0
Cluster-68726.13370
Cluster-39280.0
Cluster-52495.0
Cluster-45746.0
Cluster-61361.0
Cluster-66628.0
Cluster-45430.0
Cluster-61334.0
Cluster-27301.0
Cluster-27051.0
Cluster-33865.0
Cluster-66417.0
Cluster-56951.0
Cluster-68726.20849
Cluster-49172.0
Cluster-68698.2
Cluster-58760.2
Cluster-59480.0
Cluster-62270.0
Cluster-37729.0
Cluster-58617.0
Cluster-68726.4648
Cluster-66639.0
Cluster-42805.0
Cluster-68726.4296
Cluster-68726.3180
Cluster-48049.0
Cluster-68726.18370
Cluster-68726.17399
Cluster-68726.12083
Cluster-66476.0
Cluster-68726.1706
Cluster-68726.1044
Cluster-68726.6002
Cluster-68726.17831
Cluster-50377.0
Cluster-64521.0
Cluster-68726.15995
Cluster-51671.0
Cluster-60181.0
Cluster-27773.0
Cluster-35234.0
Cluster-62912.0
Cluster-68726.18672
Cluster-46323.0
Cluster-68726.3695
Cluster-68726.19898
Cluster-68726.20194
Cluster-67691.0
Cluster-68726.4720
Cluster-56835.0
Cluster-55904.0
Cluster-40857.0
Cluster-28786.0
Cluster-68726.9298
Cluster-34596.0
Cluster-66709.0
Cluster-41943.0
Cluster-68726.4113
Cluster-68726.4121
Cluster-54422.0
Cluster-53934.1
Cluster-68726.10499
Cluster-37923.0
Cluster-68726.3503
Cluster-68726.10559
Cluster-66853.0
Cluster-49445.0
Cluster-68726.16994
Cluster-68726.19840
Cluster-53096.0
Cluster-29541.0
Cluster-68726.11241
Cluster-59097.0
Cluster-46776.0
Cluster-68726.4016
Cluster-68726.7860
Cluster-61656.0
Cluster-61143.0
Cluster-43808.0
Cluster-67138.0
Cluster-27373.0
Cluster-29431.0
Cluster-9658.0
Cluster-65223.0
Cluster-10774.0
Cluster-24473.0
Cluster-51768.0
Cluster-38287.0
Cluster-65090.0
Cluster-27396.0
Cluster-45535.0
Cluster-38725.0
Cluster-56230.0
Cluster-66381.0
Cluster-63270.0
Cluster-38940.0
Cluster-58347.0
Cluster-33624.0
Cluster-27091.0
Cluster-59425.2
Cluster-69385.0
Cluster-26959.0
Cluster-30565.0
Cluster-27920.0
Cluster-52225.0
Cluster-63044.0
Cluster-47833.0
Cluster-67501.0
Cluster-56433.0
Cluster-35023.0
Cluster-62209.0
Cluster-33830.0
Cluster-35734.0
Cluster-35947.0
Cluster-62426.0
Cluster-36358.0
Cluster-68726.5525
Cluster-42365.0
Cluster-9939.1
Cluster-28587.0
Cluster-28277.0
Cluster-27621.0
Cluster-31380.0
Cluster-45883.0
Cluster-57060.0
Cluster-66507.0
Cluster-32093.0
Cluster-50338.0
Cluster-45612.0
Cluster-51318.0
Cluster-56526.0
Cluster-61732.0
Cluster-35623.0
Cluster-65695.12
Cluster-62051.0
Cluster-33563.0
Cluster-47002.0
Cluster-30036.0
Cluster-63658.0
Cluster-16977.1
Cluster-27356.1
Cluster-48466.0
Cluster-44275.0
Cluster-29994.0
Cluster-68726.4066
Cluster-39135.0
Cluster-68726.12329
Cluster-59995.0
Cluster-62311.0
Cluster-31570.0
Cluster-65917.0
Cluster-62471.1
Cluster-54875.0
Cluster-40532.0
Cluster-55092.0
Cluster-38094.0
Cluster-50380.0
Cluster-34264.0
Cluster-68420.1
Cluster-52626.0
Cluster-37876.0
Cluster-38951.0
Cluster-52126.0
Cluster-68726.20908
Cluster-35394.0
Cluster-63820.5
Cluster-38003.0
Cluster-62703.0
Cluster-47853.0
Cluster-65960.0
Cluster-43504.0
Cluster-30520.0
Cluster-65552.0
Cluster-29293.0
Cluster-35695.0
Cluster-68726.8997
Cluster-37630.0
Cluster-39586.0
Cluster-35995.0
Cluster-28612.0
Cluster-41979.0
Cluster-33618.0
Cluster-62779.0
Cluster-37088.0
Cluster-52576.0
Cluster-65623.0
Cluster-37273.0
Cluster-30587.0
Cluster-59169.0
Cluster-45977.0
Cluster-46358.0
Cluster-52741.0
Cluster-69508.0
Cluster-46720.0
Cluster-55669.0
Cluster-61701.0
Cluster-40507.0
Cluster-41970.0
Cluster-42910.0
Cluster-33540.0
Cluster-37816.0
Cluster-36477.4
Cluster-67423.1
Cluster-38821.0
Cluster-46108.0
Cluster-63855.0
Cluster-47860.0
Cluster-52589.0
Cluster-42175.0
Cluster-34486.0
Cluster-31165.0
Cluster-45776.0
Cluster-27832.0
Cluster-37103.0
Cluster-56505.0
Cluster-57132.0
Cluster-43203.0
Cluster-54578.0
Cluster-39975.0
Cluster-57604.0
Cluster-63860.0
Cluster-51204.0
Cluster-64553.0
Cluster-41912.0
Cluster-64556.0
Cluster-30897.0
Cluster-68140.0
Cluster-47817.0
Cluster-53138.0
Cluster-53470.0
Cluster-58828.0
Cluster-37892.0
Cluster-67584.1
Cluster-35736.0
Cluster-68907.0
Cluster-34719.0
Cluster-57195.0
Cluster-29026.0
Cluster-48494.0
Cluster-34333.0
Cluster-62375.0
Cluster-49951.0
Cluster-67029.0
Cluster-29173.0
Cluster-32242.0
Cluster-62240.1
Cluster-36977.0
Cluster-30028.0
Cluster-28204.0
Cluster-53940.0
Cluster-52758.0
Cluster-37203.0
Cluster-56833.0
Cluster-36070.0
Cluster-66520.0
Cluster-34951.0
Cluster-31368.0
Cluster-67214.0
Cluster-48414.9
Cluster-27512.0
Cluster-59211.0
Cluster-49331.0
Cluster-56518.0
Cluster-34864.0
Cluster-34490.0
Cluster-55507.0
Cluster-44440.0
Cluster-41803.0
Cluster-36477.3
Cluster-36501.0
Cluster-66482.0
Cluster-57830.0
Cluster-40725.0
Cluster-38464.0
Cluster-55559.0
Cluster-27984.0
Cluster-33114.0
Cluster-45879.0
Cluster-40101.0
Cluster-36291.0
Cluster-56862.0
Cluster-53971.0
Cluster-42437.0
Cluster-61338.0
Cluster-69251.0
Cluster-45143.0
Cluster-39995.0
Cluster-43930.0
Cluster-69061.0
Cluster-33916.0
Cluster-49529.0
Cluster-51021.0
Cluster-69493.0
Cluster-57863.0
Cluster-58694.0
Cluster-66613.0
Cluster-43967.0
Cluster-35001.0
Cluster-33026.0
Cluster-68726.659
Cluster-38694.0
Cluster-63054.0
Cluster-68726.16350
Cluster-32882.0
Cluster-46810.0
Cluster-68726.10378
Cluster-45235.0
Cluster-49333.0
Cluster-51853.0
Cluster-65329.0
Cluster-61967.0
Cluster-46458.0
Cluster-26889.0
Cluster-51980.1
Cluster-32742.0
Cluster-30801.0
Cluster-52719.0
Cluster-65684.0
Cluster-48674.0
Cluster-31698.0
Cluster-26735.0
Cluster-68726.6384
Cluster-58299.0
Cluster-35355.0
Cluster-49100.0
Cluster-51264.0
Cluster-30466.0
Cluster-32480.0
Cluster-42077.0
Cluster-62913.0
Cluster-54688.0
Cluster-35681.0
Cluster-65857.0
Cluster-64125.0
Cluster-39853.0
Cluster-35473.0
Cluster-53373.0
Cluster-68726.8940
Cluster-67334.0
Cluster-68726.21789
Cluster-63112.0
Cluster-65441.0
Cluster-65696.1
Cluster-50311.0
Cluster-49711.0
Cluster-50263.0
Cluster-31373.0
Cluster-55699.0
Cluster-60911.0
Cluster-42848.0
Cluster-61045.0
Cluster-33674.0
Cluster-29209.0
Cluster-64934.0
Cluster-57842.0
Cluster-48554.0
Cluster-57838.0
Cluster-27778.0
Cluster-57214.0
Cluster-58098.0
Cluster-30549.0
Cluster-63523.0
Cluster-41485.0
Cluster-41328.0
Cluster-59869.0
Cluster-52034.0
Cluster-42711.0
Cluster-66662.0
Cluster-33059.0
Cluster-68726.2054
Cluster-39426.0
Cluster-55146.0
Cluster-49490.0
Cluster-29245.0
Cluster-31033.0
Cluster-60122.0
Cluster-35784.0
Cluster-48968.0
Cluster-31103.0
Cluster-68726.4269
Cluster-54829.0
Cluster-51113.0
Cluster-41991.0
Cluster-56569.0
Cluster-68726.16654
Cluster-68726.15579
Cluster-44175.0
Cluster-52085.0
Cluster-68726.9237
Cluster-39475.0
Cluster-60209.0
Cluster-48922.0
Cluster-68726.21485
Cluster-68726.21751
Cluster-34489.0
Cluster-45581.0
Cluster-53154.0
Cluster-62050.1
Cluster-46590.0
Cluster-18937.2
Cluster-33348.0
Cluster-53536.0
Cluster-61868.0
Cluster-51415.0
Cluster-48523.0
Cluster-68726.3588
Cluster-30058.0
Cluster-67023.0
Cluster-49983.0
Cluster-31620.0
Cluster-56184.0
Cluster-62736.0
Cluster-27304.0
Cluster-49949.0
Cluster-45570.0
Cluster-54302.1
Cluster-68726.560
Cluster-68726.17100
Cluster-51561.0
Cluster-69338.2
Cluster-34356.0
Cluster-49323.0
Cluster-65064.0
Cluster-14761.1
Cluster-68726.9228
Cluster-31306.0
Cluster-57115.0
Cluster-66938.0
Cluster-39672.0
Cluster-68726.16873
Cluster-66826.0
Cluster-57950.0
Cluster-68726.7215
Cluster-68726.13337
Cluster-68726.975
Cluster-57189.0
Cluster-68726.8020
Cluster-68726.14709
Cluster-33759.0
Cluster-68726.7434
Cluster-33397.0
Cluster-37026.0
Cluster-40080.0
Cluster-46302.0
Cluster-54060.0
Cluster-68726.11309
Cluster-40021.0
Cluster-50352.0
Cluster-58264.0
Cluster-51887.0
Cluster-35410.0
Cluster-35014.0
Cluster-68726.12505
Cluster-28825.0
Cluster-59419.0
Cluster-55822.0
Cluster-57204.0
Cluster-68726.9759
Cluster-26858.0
Cluster-61004.0
Cluster-38656.0
Cluster-41610.0
Cluster-39811.0
Cluster-51176.0
Cluster-8121.1
Cluster-39443.0
Cluster-68726.18142
Cluster-62643.0
Cluster-68726.15128
Cluster-61796.0
Cluster-36824.0
Cluster-28489.0
Cluster-57776.0
Cluster-34695.0
Cluster-47762.0
Cluster-57177.0
Cluster-51008.0
Cluster-63420.0
Cluster-59081.2
Cluster-62906.0
Cluster-68726.4892
Cluster-38292.0
Cluster-67400.2
Cluster-57103.0
Cluster-54081.0
Cluster-46472.1
Cluster-34830.0
Cluster-43689.0
Cluster-68726.3924
Cluster-13181.1
Cluster-27265.0
Cluster-68726.9128
Cluster-31917.0
Cluster-46518.1
Cluster-54698.0
Cluster-68726.3358
Cluster-45854.0
Cluster-68726.6864
Cluster-68726.20104
Cluster-68726.16959
Cluster-68726.12115
Cluster-52262.0
Cluster-54623.0
Cluster-63160.1
Cluster-53035.0
Cluster-68726.16790
Cluster-51380.0
Cluster-56326.0
Cluster-27433.0
Cluster-67477.0
Cluster-41036.0
Cluster-68726.8543
Cluster-68726.7924
Cluster-58451.0
Cluster-68726.10711
Cluster-41514.0
Cluster-68726.19895
Cluster-66618.0
Cluster-68726.19624
Cluster-68726.244
Cluster-59326.0
Cluster-68726.18364
Cluster-37168.0
Cluster-68726.14122
Cluster-48431.0
Cluster-38571.0
Cluster-68726.4253
Cluster-59163.0
Cluster-35958.0
Cluster-68295.0
Cluster-68726.7017
Cluster-68726.17838
Cluster-27249.0
Cluster-69305.0
Cluster-33628.0
Cluster-32427.0
Cluster-42547.0
Cluster-53357.0
Cluster-54653.0
Cluster-68726.22047
Cluster-51687.0
Cluster-42031.4
Cluster-59425.1
Cluster-68726.32
Cluster-48418.0
Cluster-68726.15951
Cluster-68726.19894
Cluster-68726.11431
Cluster-64693.0
Cluster-57806.0
Cluster-44253.1
Cluster-54769.0
Cluster-65300.0
Cluster-39391.0
Cluster-57686.0
Cluster-63277.1
Cluster-64773.5
Cluster-68726.14164
Cluster-68726.21562
Cluster-56176.0
Cluster-35033.0
Cluster-37293.0
Cluster-68726.602
Cluster-45739.0
Cluster-68726.9832
Cluster-39157.0
Cluster-68726.11264
Cluster-42961.0
Cluster-58158.0
Cluster-55687.0
Cluster-30611.0
Cluster-68726.13922
Cluster-59284.0
Cluster-57687.0
Cluster-61808.0
Cluster-68726.12514
Cluster-51935.0
Cluster-68726.11188
Cluster-68726.12977
Cluster-64985.0
Cluster-49310.0
Cluster-68726.18650
Cluster-68726.1671
Cluster-31624.0
Cluster-51355.0
Cluster-68726.13694
Cluster-55776.0
Cluster-68726.12630
Cluster-68726.15543
Cluster-63615.0
Cluster-68726.17244
Cluster-29975.0
Cluster-59408.0
Cluster-56077.0
Cluster-45319.0
Cluster-68726.8823
Cluster-68206.0
Cluster-60807.0
Cluster-68726.13554
Cluster-60529.0
Cluster-68726.4362
Cluster-48414.23
Cluster-49734.0
Cluster-51408.0
Cluster-68726.10791
Cluster-20809.1
Cluster-64734.0
Cluster-47065.0
Cluster-53851.0
Cluster-68726.11890
Cluster-68726.11230
Cluster-44279.0
Cluster-68726.18721
Cluster-68726.14487
Cluster-26806.0
Cluster-40567.0
Cluster-68726.4784
Cluster-49196.0
Cluster-57531.0
Cluster-68726.21852
Cluster-54335.0
Cluster-27164.0
Cluster-68429.0
Cluster-68726.2339
Cluster-68726.2717
Cluster-40108.0
Cluster-38108.0
Cluster-46469.0
Cluster-68726.13610
Cluster-38063.0
Cluster-68726.2746
Cluster-26617.0
Cluster-24684.1
Cluster-68726.2509
Cluster-33441.0
Cluster-27851.0
Cluster-44729.0
Cluster-55270.0
Cluster-50381.0
Cluster-61618.0
Cluster-65631.0
Cluster-68726.21986
Cluster-61996.0
Cluster-60893.0
Cluster-43443.0
Cluster-37157.0
Cluster-41711.0
Cluster-68726.16610
Cluster-28823.0
Cluster-32125.0
Cluster-35701.0
Cluster-49367.0
Cluster-68991.0
Cluster-67969.0
Cluster-51869.0
Cluster-52444.0
Cluster-68726.10672
Cluster-68726.16783
Cluster-32431.0
Cluster-69114.0
Cluster-39425.0
Cluster-23815.1
Cluster-30762.0
Cluster-57231.0
Cluster-42882.0
Cluster-68726.13059
Cluster-42460.0
Cluster-63891.0
Cluster-46036.0
Cluster-48039.0
Cluster-49181.0
Cluster-41347.0
Cluster-33986.0
Cluster-49285.0
Cluster-39887.0
Cluster-53752.0
Cluster-32276.0
Cluster-48712.0
Cluster-46958.0
Cluster-58388.0
Cluster-40745.0
Cluster-61457.0
Cluster-44753.0
Cluster-65075.0
Cluster-51702.0
Cluster-27546.0
Cluster-37871.0
Cluster-52134.0
Cluster-69517.4
Cluster-33518.1
Cluster-29845.0
Cluster-68726.21242

## Sheet: S3.2 Gill-specific annotations
SeqName	Description	Length	#Hits	e-Value	sim mean	#GO	GO IDs	GO Names	Enzyme Codes	Enzyme Names	InterPro IDs	InterPro GO IDs	InterPro GO Names
Cluster-49633.0_evgidbaidbtk80Loc60701	OWF56045.1Neuroligin-1	34	1	1.2e-85	54.12	1	F:GO:0016787	F:hydrolase activity			IPR002018 (PFAM); IPR029058 (G3DSA:3.40.50.GENE3D); PTHR43903 (PANTHER); IPR019826 (PROSITE_PATTERNS); IPR019819 (PROSITE_PATTERNS); NON_CYTOPLASMIC_DOMAIN (PHOBIUS); SIGNAL_PEPTIDE (PHOBIUS); SIGNAL_PEPTIDE_H_REGION (PHOBIUS); SIGNAL_PEPTIDE_N_REGION (PHOBIUS); SIGNAL_PEPTIDE_C_REGION (PHOBIUS); SignalP-noTM (SIGNALP_EUK); IPR029058 (SUPERFAMILY)	no GO terms	no GO terms
Cluster-40857.0_evgidbaidbtk80Loc42605	OWF53354.1Nesprin-1	1884	1	0	68.11	7	F:GO:0004820; F:GO:0005524; C:GO:0005737; P:GO:0006426; C:GO:0034993; F:GO:0051015; P:GO:0090286	F:glycine-tRNA ligase activity; F:ATP binding; C:cytoplasm; P:glycyl-tRNA aminoacylation; C:meiotic nuclear membrane microtubule tethering complex; F:actin filament binding; P:cytoskeletal anchoring at nuclear membrane			Coil (COILS); Coil (COILS); Coil (COILS); Coil (COILS); Coil (COILS); Coil (COILS); Coil (COILS); Coil (COILS); Coil (COILS); Coil (COILS); Coil (COILS); Coil (COILS); Coil (COILS); Coil (COILS); Coil (COILS); Coil (COILS); Coil (COILS); Coil (COILS); Coil (COILS); Coil (COILS); Coil (COILS); Coil (COILS); Coil (COILS); Coil (COILS); Coil (COILS); Coil (COILS); Coil (COILS); Coil (COILS); Coil (C…	F:GO:0000166; F:GO:0004820; F:GO:0005515; F:GO:0005524; C:GO:0005635; C:GO:0005737; P:GO:0006426; C:GO:0034993; F:GO:0051015; P:GO:0090286	F:nucleotide binding; F:glycine-tRNA ligase activity; F:protein binding; F:ATP binding; C:nuclear envelope; C:cytoplasm; P:glycyl-tRNA aminoacylation; C:meiotic nuclear membrane microtubule tethering complex; F:actin filament binding; P:cytoskeletal anchoring at nuclear membrane
Cluster-51081.0_evgidbaidbtk80Loc45637	XP_011449339.1 adenosine deaminase AGSA	642	1	1.1e-179	67.55	2	C:GO:0005615; F:GO:0019239	C:extracellular space; F:deaminase activity			IPR002909 (PFAM); IPR013783 (G3DSA:2.60.40.GENE3D); IPR001365 (PFAM); IPR013659 (PFAM); G3DSA:3.20.20.140 (GENE3D); PTHR11409 (PANTHER); PTHR11409:SF39 (PANTHER); SIGNAL_PEPTIDE_N_REGION (PHOBIUS); NON_CYTOPLASMIC_DOMAIN (PHOBIUS); SIGNAL_PEPTIDE (PHOBIUS); SIGNAL_PEPTIDE_C_REGION (PHOBIUS); SIGNAL_PEPTIDE_H_REGION (PHOBIUS); cd00603 (CDD); SignalP-noTM (SIGNALP_EUK); IPR014756 (SUPERFAMILY); IPR…	C:GO:0005615; F:GO:0019239	C:extracellular space; F:deaminase activity
Cluster-35698.0_evgidbaidbtk80Loc58900	OWF45126.1RNA-directed DNA polymerase from mobile element jockey	734	1	7.3e-125	55.04	2	F:GO:0003964; P:GO:0006278	F:RNA-directed DNA polymerase activity; P:RNA-dependent DNA biosynthetic process			IPR000477 (PFAM); PTHR45030 (PANTHER); IPR000477 (PROSITE_PROFILES); cd01650 (CDD); SSF56672 (SUPERFAMILY)	no GO terms	no GO terms
Cluster-68726.320_evgidbaidbtk80Loc59078	ANG56320.1tetraspanin	86	1	1.9e-67	68.84	1	C:GO:0016021	C:integral component of membrane			IPR000301 (PRINTS); IPR000301 (PIRSF); IPR018499 (PFAM); PTHR19282 (PANTHER); PTHR19282:SF283 (PANTHER); TRANSMEMBRANE (PHOBIUS); NON_CYTOPLASMIC_DOMAIN (PHOBIUS); TRANSMEMBRANE (PHOBIUS); TRANSMEMBRANE (PHOBIUS); CYTOPLASMIC_DOMAIN (PHOBIUS); TRANSMEMBRANE (PHOBIUS); CYTOPLASMIC_DOMAIN (PHOBIUS); NON_CYTOPLASMIC_DOMAIN (PHOBIUS); CYTOPLASMIC_DOMAIN (PHOBIUS); IPR008952 (SUPERFAMILY); TMhelix (TM…	C:GO:0016021	C:integral component of membrane
Cluster-45776.0_evgidbaidbtk80Loc53635	EKC33941.1 Protein hedgehog	653	1	2e-213	51.57	1	P:GO:0007267	P:cell-cell signaling			IPR009045 (G3DSA:3.30.1380.GENE3D); IPR009045 (G3DSA:3.30.1380.GENE3D); IPR000320 (PFAM); PTHR11889 (PANTHER); PTHR11889 (PANTHER); PTHR11889:SF39 (PANTHER); PTHR11889:SF39 (PANTHER); PTHR11889 (PANTHER); PTHR11889:SF39 (PANTHER); SIGNAL_PEPTIDE_H_REGION (PHOBIUS); SIGNAL_PEPTIDE_C_REGION (PHOBIUS); NON_CYTOPLASMIC_DOMAIN (PHOBIUS); SIGNAL_PEPTIDE_N_REGION (PHOBIUS); SIGNAL_PEPTIDE (PHOBIUS); Sig…	P:GO:0007267	P:cell-cell signaling
Cluster-54081.0_evgidbaidbtk80Loc66422	XP_013089744.1 steroid 17-alpha-hydroxylase/17,20 lyase-like isoform X1	500	1	3.6e-64	51.48	4	F:GO:0005506; F:GO:0016705; F:GO:0020037; P:GO:0055114	F:iron ion binding; F:oxidoreductase activity, acting on paired donors, with incorporation or reduction of molecular oxygen; F:heme binding; P:oxidation-reduction process			IPR002401 (PRINTS); IPR036396 (G3DSA:1.10.630.GENE3D); IPR001128 (PFAM); PTHR24299 (PANTHER); IPR017972 (PROSITE_PATTERNS); CYTOPLASMIC_DOMAIN (PHOBIUS); TRANSMEMBRANE (PHOBIUS); NON_CYTOPLASMIC_DOMAIN (PHOBIUS); IPR036396 (SUPERFAMILY); TMhelix (TMHMM)	F:GO:0005506; F:GO:0016705; F:GO:0020037; P:GO:0055114	F:iron ion binding; F:oxidoreductase activity, acting on paired donors, with incorporation or reduction of molecular oxygen; F:heme binding; P:oxidation-reduction process
Cluster-52121.0_evgidbaidbtk80Loc54801	AIA66467.1toll2	1194	1	1.9e-132	53.8	2	F:GO:0005515; P:GO:0007165	F:protein binding; P:signal transduction			Coil (COILS); IPR000483 (SMART); IPR003591 (SMART); IPR000157 (SMART); IPR032675 (G3DSA:3.80.10.GENE3D); IPR000157 (PFAM); IPR001611 (PFAM); IPR032675 (G3DSA:3.80.10.GENE3D); IPR035897 (G3DSA:3.40.50.GENE3D); PTHR45263 (PANTHER); CYTOPLASMIC_DOMAIN (PHOBIUS); SIGNAL_PEPTIDE_N_REGION (PHOBIUS); SIGNAL_PEPTIDE_H_REGION (PHOBIUS); NON_CYTOPLASMIC_DOMAIN (PHOBIUS); SIGNAL_PEPTIDE (PHOBIUS); SIGNAL_PE…	F:GO:0005515; P:GO:0007165	F:protein binding; P:signal transduction
Cluster-42175.0_evgidbaidbtk80Loc104637	EKC35398.1Menaquinone biosynthesis methyltransferase ubiE	119	1	2e-35	50.19	2	P:GO:0008152; F:GO:0008168	P:metabolic process; F:methyltransferase activity			G3DSA:3.40.50.150 (GENE3D); IPR013216 (PFAM); PTHR43464 (PANTHER); PTHR43464:SF19 (PANTHER); cd02440 (CDD); IPR029063 (SUPERFAMILY)	P:GO:0008152; F:GO:0008168	P:metabolic process; F:methyltransferase activity
Cluster-61457.0_evgidbaidbtk80Loc95202	XP_011432565.1 calmodulin isoform X1	192	1	2.8e-17	62.86	1	F:GO:0005509	F:calcium ion binding			IPR002048 (SMART); G3DSA:1.10.238.10 (GENE3D); G3DSA:1.10.238.10 (GENE3D); IPR002048 (PFAM); IPR002048 (PFAM); PTHR23064 (PANTHER); IPR018247 (PROSITE_PATTERNS); IPR002048 (PROSITE_PROFILES); IPR002048 (PROSITE_PROFILES); IPR002048 (PROSITE_PROFILES); IPR002048 (CDD); IPR011992 (SUPERFAMILY)	F:GO:0005509	F:calcium ion binding
Cluster-58158.0_evgidbaidbtk80Loc72024	OWF50643.1Neuropilin-2	85	1	3.5e-32	61.41	1	F:GO:0005515	F:protein binding			Coil (COILS); IPR000859 (SMART); IPR000859 (PFAM); IPR035914 (G3DSA:2.60.120.GENE3D); mobidb-lite (MOBIDB_LITE); CYTOPLASMIC_DOMAIN (PHOBIUS); TRANSMEMBRANE (PHOBIUS); NON_CYTOPLASMIC_DOMAIN (PHOBIUS); IPR002172 (PROSITE_PROFILES); IPR000859 (PROSITE_PROFILES); IPR002172 (CDD); IPR000859 (CDD); IPR036055 (SUPERFAMILY); IPR035914 (SUPERFAMILY); TMhelix (TMHMM)	F:GO:0005515	F:protein binding
Cluster-56650.0_evgidbaidbtk80Loc95075	XP_011422172.1 tripartite motif-containing protein 2	668	1	1.3e-93	52.51	2	C:GO:0005622; F:GO:0008270	C:intracellular; F:zinc ion binding			IPR001841 (SMART); IPR000315 (SMART); IPR013083 (G3DSA:3.30.40.GENE3D); G3DSA:3.30.40.90 (GENE3D); IPR000315 (PFAM); G3DSA:3.30.40.200 (GENE3D); IPR018957 (PFAM); IPR011042 (G3DSA:2.120.10.GENE3D); mobidb-lite (MOBIDB_LITE); PTHR44635 (PANTHER); IPR017907 (PROSITE_PATTERNS); IPR001841 (PROSITE_PROFILES); IPR000315 (PROSITE_PROFILES); IPR000315 (PROSITE_PROFILES); IPR013017 (PROSITE_PROFILES); IPR…	C:GO:0005622; F:GO:0008270; F:GO:0046872	C:intracellular; F:zinc ion binding; F:metal ion binding
Cluster-34017.0_evgidbaidbtk80Loc81455	OWF41344.1Neurotactin	513	1	8.3e-133	67.7	1	F:GO:0016787	F:hydrolase activity			IPR002018 (PFAM); IPR029058 (G3DSA:3.40.50.GENE3D); PTHR43142 (PANTHER); PTHR43142:SF1 (PANTHER); IPR019819 (PROSITE_PATTERNS); IPR019826 (PROSITE_PATTERNS); CYTOPLASMIC_DOMAIN (PHOBIUS); TRANSMEMBRANE (PHOBIUS); NON_CYTOPLASMIC_DOMAIN (PHOBIUS); IPR029058 (SUPERFAMILY); TMhelix (TMHMM)	no GO terms	no GO terms
Cluster-31306.0_evgidbaidbtk80Loc87355	OWF48289.1Nephrin	756	1	6.4e-33	41.79	2	C:GO:0016020; C:GO:0016021	C:membrane; C:integral component of membrane			Coil (COILS); IPR003599 (SMART); IPR003598 (SMART); IPR003597 (SMART); IPR013162 (PFAM); IPR013783 (G3DSA:2.60.40.GENE3D); IPR013783 (G3DSA:2.60.40.GENE3D); IPR013783 (G3DSA:2.60.40.GENE3D); IPR013783 (G3DSA:2.60.40.GENE3D); mobidb-lite (MOBIDB_LITE); PTHR11640 (PANTHER); SIGNAL_PEPTIDE_N_REGION (PHOBIUS); NON_CYTOPLASMIC_DOMAIN (PHOBIUS); SIGNAL_PEPTIDE (PHOBIUS); TRANSMEMBRANE (PHOBIUS); CYTOPL…	no GO terms	no GO terms
Cluster-56015.0_evgidbaidbtk80Loc83965	XP_013062298.1 carbohydrate sulfotransferase 14-like	447	1	1.4e-51	54.79	3	F:GO:0008146; C:GO:0016021; P:GO:0016051	F:sulfotransferase activity; C:integral component of membrane; P:carbohydrate biosynthetic process			IPR005331 (PFAM); IPR018011 (PANTHER); CYTOPLASMIC_DOMAIN (PHOBIUS); TRANSMEMBRANE (PHOBIUS); NON_CYTOPLASMIC_DOMAIN (PHOBIUS); TMhelix (TMHMM)	F:GO:0008146; C:GO:0016021; P:GO:0016051	F:sulfotransferase activity; C:integral component of membrane; P:carbohydrate biosynthetic process
Cluster-55688.0_evgidbaidbtk80Loc71998	EKC22196.1Cytosolic carboxypeptidase 2	51	1	2.6e-305	78.7	3	F:GO:0004181; P:GO:0006508; F:GO:0008270	F:metallocarboxypeptidase activity; P:proteolysis; F:zinc ion binding			Coil (COILS); Coil (COILS); G3DSA:3.40.630.10 (GENE3D); G3DSA:2.60.40.3120 (GENE3D); IPR000834 (PFAM); mobidb-lite (MOBIDB_LITE); mobidb-lite (MOBIDB_LITE); mobidb-lite (MOBIDB_LITE); mobidb-lite (MOBIDB_LITE); PTHR12756:SF19 (PANTHER); PTHR12756 (PANTHER); cd06907 (CDD); SSF53187 (SUPERFAMILY)	F:GO:0004181; P:GO:0006508; F:GO:0008270	F:metallocarboxypeptidase activity; P:proteolysis; F:zinc ion binding
Cluster-58757.0_evgidbaidbtk80Loc90937	XP_016281485.1 calmodulin-alpha-like	157	1	3.6e-31	67.95	1	F:GO:0005509	F:calcium ion binding			IPR002048 (SMART); IPR002048 (PFAM); G3DSA:1.10.238.10 (GENE3D); PTHR23050:SF335 (PANTHER); PTHR23050 (PANTHER); IPR018247 (PROSITE_PATTERNS); IPR018247 (PROSITE_PATTERNS); IPR002048 (PROSITE_PROFILES); IPR002048 (PROSITE_PROFILES); IPR002048 (PROSITE_PROFILES); IPR002048 (CDD); IPR011992 (SUPERFAMILY)	F:GO:0005509	F:calcium ion binding
Cluster-34264.0_evgidbaidbtk80Loc84404	OII73052.1hypothetical protein cubi_02283	391	1	3e-58	61.64	2	F:GO:0005509; F:GO:0017110	F:calcium ion binding; F:nucleoside-diphosphatase activity			IPR036258 (G3DSA:2.120.10.GENE3D); IPR009283 (PFAM); mobidb-lite (MOBIDB_LITE); mobidb-lite (MOBIDB_LITE); IPR009283 (PANTHER); PTHR13023:SF3 (PANTHER); NON_CYTOPLASMIC_DOMAIN (PHOBIUS); SIGNAL_PEPTIDE_C_REGION (PHOBIUS); SIGNAL_PEPTIDE_N_REGION (PHOBIUS); SIGNAL_PEPTIDE_H_REGION (PHOBIUS); SIGNAL_PEPTIDE (PHOBIUS); SignalP-TM (SIGNALP_GRAM_POSITIVE); SignalP-noTM (SIGNALP_GRAM_NEGATIVE); SignalP…	F:GO:0005509; F:GO:0017110	F:calcium ion binding; F:nucleoside-diphosphatase activity
Cluster-68645.0_evgidbaidbtk80Loc84924	ALS30887.1frizzled1/2/7	427	1	1.3e-43	72.86	3	F:GO:0005515; P:GO:0016055; F:GO:0042813	F:protein binding; P:Wnt signaling pathway; F:Wnt-activated receptor activity			IPR020067 (SMART); IPR020067 (PFAM); IPR036790 (G3DSA:1.10.2000.GENE3D); IPR015526 (PANTHER); IPR026548 (PTHR11309:PANTHER); CYTOPLASMIC_DOMAIN (PHOBIUS); NON_CYTOPLASMIC_DOMAIN (PHOBIUS); TRANSMEMBRANE (PHOBIUS); CYTOPLASMIC_DOMAIN (PHOBIUS); TRANSMEMBRANE (PHOBIUS); IPR020067 (PROSITE_PROFILES); IPR036790 (SUPERFAMILY); TMhelix (TMHMM)	F:GO:0005515; P:GO:0016055; F:GO:0042813	F:protein binding; P:Wnt signaling pathway; F:Wnt-activated receptor activity
Cluster-41475.0_evgidbaidbtk80Loc165627	XP_958218.3efhand domain-containing protein	126	1	7.3e-22	61.49	1	F:GO:0005509	F:calcium ion binding			IPR002048 (SMART); G3DSA:1.10.238.10 (GENE3D); IPR002048 (PFAM); mobidb-lite (MOBIDB_LITE); PTHR23050 (PANTHER); PTHR23050:SF263 (PANTHER); IPR018247 (PROSITE_PATTERNS); IPR018247 (PROSITE_PATTERNS); IPR018247 (PROSITE_PATTERNS); IPR002048 (PROSITE_PROFILES); IPR002048 (PROSITE_PROFILES); IPR002048 (PROSITE_PROFILES); IPR002048 (PROSITE_PROFILES); IPR002048 (CDD); IPR011992 (SUPERFAMILY)	F:GO:0005509	F:calcium ion binding
Cluster-65600.0_evgidbaidbtk80Loc182834	ABR21759.1calmodulin	159	1	5.3e-38	76.35	1	F:GO:0005509	F:calcium ion binding			IPR002048 (SMART); G3DSA:1.10.238.10 (GENE3D); IPR002048 (PFAM); G3DSA:1.10.238.10 (GENE3D); PTHR23050:SF306 (PANTHER); PTHR23050 (PANTHER); IPR018247 (PROSITE_PATTERNS); IPR018247 (PROSITE_PATTERNS); IPR002048 (PROSITE_PROFILES); IPR002048 (PROSITE_PROFILES); IPR002048 (PROSITE_PROFILES); IPR002048 (PROSITE_PROFILES); IPR002048 (CDD); IPR011992 (SUPERFAMILY)	F:GO:0005509	F:calcium ion binding
Cluster-57492.0_evgidbaidbtk80Loc148983	XP_013379887.1 tartrate-resistant acid phosphatase type 5-like isoform X1	322	1	1.3e-96	73.27	1	F:GO:0003993	F:acid phosphatase activity			IPR004843 (PFAM); IPR024927 (PIRSF); IPR029052 (G3DSA:3.60.21.GENE3D); PTHR10161:SF27 (PANTHER); PTHR10161 (PANTHER); SIGNAL_PEPTIDE_N_REGION (PHOBIUS); SIGNAL_PEPTIDE_H_REGION (PHOBIUS); NON_CYTOPLASMIC_DOMAIN (PHOBIUS); SIGNAL_PEPTIDE (PHOBIUS); SIGNAL_PEPTIDE_C_REGION (PHOBIUS); IPR024927 (CDD); SignalP-noTM (SIGNALP_EUK); SSF56300 (SUPERFAMILY)	F:GO:0003993; F:GO:0016787	F:acid phosphatase activity; F:hydrolase activity
Cluster-65710.0_evgidbaidbtk80Loc193569	EKC28092.1hypothetical protein CGI_10012830	348	1	1.8e-14	57.54	2	P:GO:0009607; C:GO:0016021	P:response to biotic stimulus; C:integral component of membrane			Coil (COILS); mobidb-lite (MOBIDB_LITE); CYTOPLASMIC_DOMAIN (PHOBIUS); TRANSMEMBRANE (PHOBIUS); NON_CYTOPLASMIC_DOMAIN (PHOBIUS); TRANSMEMBRANE (PHOBIUS); CYTOPLASMIC_DOMAIN (PHOBIUS); TMhelix (TMHMM); TMhelix (TMHMM)	no GO terms	no GO terms
Cluster-61868.0_evgidbad48652idbtk80Loc52116	XP_011449844.1 tripartite motif-containing protein 2	545	1	2.6e-23	43.81	2	C:GO:0005622; F:GO:0008270	C:intracellular; F:zinc ion binding			IPR001841 (SMART); IPR013083 (G3DSA:3.30.40.GENE3D); IPR027370 (PFAM); PTHR43989 (PANTHER); NON_CYTOPLASMIC_DOMAIN (PHOBIUS); CYTOPLASMIC_DOMAIN (PHOBIUS); TRANSMEMBRANE (PHOBIUS); IPR000315 (PROSITE_PROFILES); IPR001841 (PROSITE_PROFILES); SSF57850 (SUPERFAMILY); SSF57845 (SUPERFAMILY); TMhelix (TMHMM)	C:GO:0005622; F:GO:0008270	C:intracellular; F:zinc ion binding
Cluster-26482.1_evgidbad26493idbtk80Loc29061	ALC76387.1fatty acyl desaturase	253	1	1.1e-165	78.06	3	P:GO:0006629; C:GO:0016021; F:GO:0016491	P:lipid metabolic process; C:integral component of membrane; F:oxidoreductase activity			IPR001199 (PRINTS); IPR001199 (SMART); IPR005804 (PFAM); IPR012171 (PIRSF); IPR036400 (G3DSA:3.10.120.GENE3D); IPR001199 (PFAM); PTHR19353 (PANTHER); PTHR19353:SF11 (PANTHER); TRANSMEMBRANE (PHOBIUS); NON_CYTOPLASMIC_DOMAIN (PHOBIUS); CYTOPLASMIC_DOMAIN (PHOBIUS); TRANSMEMBRANE (PHOBIUS); TRANSMEMBRANE (PHOBIUS); CYTOPLASMIC_DOMAIN (PHOBIUS); NON_CYTOPLASMIC_DOMAIN (PHOBIUS); IPR001199 (PROSITE_P…	P:GO:0006629; C:GO:0016021; F:GO:0016491	P:lipid metabolic process; C:integral component of membrane; F:oxidoreductase activity
Cluster-57753.0_evgidbad28390idbtk80Loc31057	ALG64488.1NGFR protein	469	1	2.8e-10	55.88	2	F:GO:0005515; P:GO:0007165	F:protein binding; P:signal transduction			Coil (COILS); IPR001368 (SMART); IPR001368 (PFAM); G3DSA:1.10.533.10 (GENE3D); G3DSA:2.10.50.10 (GENE3D); IPR000488 (PFAM); mobidb-lite (MOBIDB_LITE); PTHR23097 (PANTHER); PTHR23097 (PANTHER); PTHR23097:SF106 (PANTHER); IPR001368 (PROSITE_PATTERNS); NON_CYTOPLASMIC_DOMAIN (PHOBIUS); SIGNAL_PEPTIDE (PHOBIUS); SIGNAL_PEPTIDE_H_REGION (PHOBIUS); TRANSMEMBRANE (PHOBIUS); SIGNAL_PEPTIDE_N_REGION (PHOB…	F:GO:0005515; P:GO:0007165	F:protein binding; P:signal transduction
Cluster-57062.0_evgidbad39211idbtk80Loc42576	XP_011440889.1 2-amino-3-carboxymuconate-6-semialdehyde decarboxylase	343	1	1.4e-160	86.57	2	F:GO:0016787; F:GO:0016831	F:hydrolase activity; F:carboxy-lyase activity			IPR006680 (PFAM); G3DSA:3.20.20.140 (GENE3D); IPR032465 (PANTHER); IPR032466 (SUPERFAMILY)	F:GO:0016787; F:GO:0016831	F:hydrolase activity; F:carboxy-lyase activity
Cluster-50352.0_evgidbad7673idbtk80Loc8377	EKC18231.1Cytochrome P450 2D14	360	1	1e-66	52.25	4	F:GO:0005506; F:GO:0016705; F:GO:0020037; P:GO:0055114	F:iron ion binding; F:oxidoreductase activity, acting on paired donors, with incorporation or reduction of molecular oxygen; F:heme binding; P:oxidation-reduction process			IPR001128 (PRINTS); IPR002401 (PRINTS); IPR036396 (G3DSA:1.10.630.GENE3D); IPR001128 (PFAM); PTHR24300 (PANTHER); PTHR24300:SF130 (PANTHER); IPR017972 (PROSITE_PATTERNS); SIGNAL_PEPTIDE_N_REGION (PHOBIUS); NON_CYTOPLASMIC_DOMAIN (PHOBIUS); SIGNAL_PEPTIDE (PHOBIUS); SIGNAL_PEPTIDE_H_REGION (PHOBIUS); SIGNAL_PEPTIDE_C_REGION (PHOBIUS); IPR036396 (SUPERFAMILY); TMhelix (TMHMM)	F:GO:0005506; F:GO:0016705; F:GO:0020037; P:GO:0055114	F:iron ion binding; F:oxidoreductase activity, acting on paired donors, with incorporation or reduction of molecular oxygen; F:heme binding; P:oxidation-reduction process
Cluster-59284.0_evgidbad24662idbtk80Loc27071	OWF36531.1A disintegrin and metalloproteinase with thrombospondin motifs 18	1087	1	3.9e-116	49.21	2	F:GO:0004222; P:GO:0006508	F:metalloendopeptidase activity; P:proteolysis			Coil (COILS); Coil (COILS); IPR000884 (SMART); G3DSA:2.60.120.830 (GENE3D); IPR000884 (PFAM); IPR024079 (G3DSA:3.40.390.GENE3D); IPR001590 (PFAM); IPR002870 (PFAM); IPR036383 (G3DSA:2.20.100.GENE3D); mobidb-lite (MOBIDB_LITE); mobidb-lite (MOBIDB_LITE); mobidb-lite (MOBIDB_LITE); PTHR13723:SF247 (PANTHER); PTHR13723 (PANTHER); PTHR13723 (PANTHER); SIGNAL_PEPTIDE_H_REGION (PHOBIUS); SIGNAL_PEPTIDE…	F:GO:0004222; P:GO:0006508; F:GO:0008237	F:metalloendopeptidase activity; P:proteolysis; F:metallopeptidase activity
Cluster-68879.1_evgidbad31041idbtk80Loc33890	EKC31891.1Deleted in malignant brain tumors 1 protein	741	1	8.1e-97	54.7	2	F:GO:0005044; C:GO:0016020	F:scavenger receptor activity; C:membrane			IPR001190 (PRINTS); IPR017448 (SMART); IPR001507 (SMART); IPR001507 (PFAM); IPR036772 (G3DSA:3.10.250.GENE3D); G3DSA:2.60.40.3210 (GENE3D); IPR001190 (PFAM); G3DSA:2.60.40.4100 (GENE3D); mobidb-lite (MOBIDB_LITE); mobidb-lite (MOBIDB_LITE); PTHR19331 (PANTHER); PTHR19331 (PANTHER); PTHR19331:SF22 (PANTHER); IPR001190 (PROSITE_PATTERNS); SIGNAL_PEPTIDE (PHOBIUS); SIGNAL_PEPTIDE_N_REGION (PHOBIUS);…	F:GO:0005044; C:GO:0016020	F:scavenger receptor activity; C:membrane
Cluster-42440.0_evgidbad34955idbtk80Loc38130	ACY00391.1calmodulin	147	1	1.6e-33	72.6	1	F:GO:0005509	F:calcium ion binding			IPR002048 (SMART); IPR002048 (PFAM); G3DSA:1.10.238.10 (GENE3D); PTHR23050 (PANTHER); PTHR23050:SF236 (PANTHER); IPR018247 (PROSITE_PATTERNS); IPR018247 (PROSITE_PATTERNS); IPR002048 (PROSITE_PROFILES); IPR002048 (PROSITE_PROFILES); IPR002048 (PROSITE_PROFILES); IPR002048 (PROSITE_PROFILES); IPR002048 (CDD); IPR011992 (SUPERFAMILY)	F:GO:0005509	F:calcium ion binding
Cluster-27388.0_evgidbad60661idbtk80Loc64227	XP_015794870.1 probable serine/threonine-protein kinase DDB_G0282963	512	1	1.2e-27	64.12	3	F:GO:0003700; P:GO:0006355; F:GO:0043565	F:DNA binding transcription factor activity; P:regulation of transcription, DNA-templated; F:sequence-specific DNA binding			IPR000418 (PRINTS); IPR000418 (SMART); IPR000418 (PFAM); IPR036388 (G3DSA:1.10.10.GENE3D); mobidb-lite (MOBIDB_LITE); PTHR11849:SF190 (PANTHER); PTHR11849 (PANTHER); PTHR11849 (PANTHER); PTHR11849:SF190 (PANTHER); IPR000418 (PROSITE_PATTERNS); IPR000418 (PROSITE_PROFILES); IPR036390 (SUPERFAMILY)	F:GO:0003700; P:GO:0006355; F:GO:0043565	F:DNA binding transcription factor activity; P:regulation of transcription, DNA-templated; F:sequence-specific DNA binding
Cluster-60333.0_evgidbad53619idbtk80Loc57117	OWF36901.1Neuronal acetylcholine receptor subunit alpha-6	439	1	1.4e-67	62.65	4	F:GO:0004888; F:GO:0005230; C:GO:0016021; P:GO:0034220	F:transmembrane signaling receptor activity; F:extracellular ligand-gated ion channel activity; C:integral component of membrane; P:ion transmembrane transport			IPR006201 (PRINTS); IPR006029 (PFAM); IPR006202 (PFAM); IPR036734 (G3DSA:2.70.170.GENE3D); PTHR18945:SF577 (PANTHER); IPR006201 (PANTHER); IPR018000 (PROSITE_PATTERNS); SIGNAL_PEPTIDE_C_REGION (PHOBIUS); TRANSMEMBRANE (PHOBIUS); TRANSMEMBRANE (PHOBIUS); TRANSMEMBRANE (PHOBIUS); NON_CYTOPLASMIC_DOMAIN (PHOBIUS); SIGNAL_PEPTIDE (PHOBIUS); NON_CYTOPLASMIC_DOMAIN (PHOBIUS); NON_CYTOPLASMIC_DOMAIN (PH…	F:GO:0004888; F:GO:0005216; F:GO:0005230; P:GO:0006811; C:GO:0016021; P:GO:0034220	F:transmembrane signaling receptor activity; F:ion channel activity; F:extracellular ligand-gated ion channel activity; P:ion transport; C:integral component of membrane; P:ion transmembrane transport
Cluster-27704.0_evgidbad34377idbtk80Loc37494	OWF43777.1Urea-proton symporter DUR3	616	1	2.4e-229	70.21	3	F:GO:0015204; C:GO:0016021; P:GO:0071918	F:urea transmembrane transporter activity; C:integral component of membrane; P:urea transmembrane transport			IPR001734 (PFAM); PTHR11819 (PANTHER); IPR031155 (PTHR11819:PANTHER); CYTOPLASMIC_DOMAIN (PHOBIUS); NON_CYTOPLASMIC_DOMAIN (PHOBIUS); TRANSMEMBRANE (PHOBIUS); TRANSMEMBRANE (PHOBIUS); NON_CYTOPLASMIC_DOMAIN (PHOBIUS); TRANSMEMBRANE (PHOBIUS); TRANSMEMBRANE (PHOBIUS); NON_CYTOPLASMIC_DOMAIN (PHOBIUS); TRANSMEMBRANE (PHOBIUS); TRANSMEMBRANE (PHOBIUS); TRANSMEMBRANE (PHOBIUS); CYTOPLASMIC_DOMAIN (PH…	F:GO:0015204; C:GO:0016020; C:GO:0016021; F:GO:0022857; P:GO:0055085; P:GO:0071918	F:urea transmembrane transporter activity; C:membrane; C:integral component of membrane; F:transmembrane transporter activity; P:transmembrane transport; P:urea transmembrane transport
Cluster-30653.0_evgidbad42798idbtk80Loc46199	XP_009043702.1hypothetical protein LOTGIDRAFT_227836	245	1	2.4e-103	66.15	1	P:GO:0007165	P:signal transduction			IPR011022 (SMART); IPR014752 (G3DSA:2.60.40.GENE3D); IPR011021 (PFAM); IPR011022 (PFAM); IPR014752 (G3DSA:2.60.40.GENE3D); PTHR11188:SF125 (PANTHER); PTHR11188 (PANTHER); IPR014756 (SUPERFAMILY); IPR014756 (SUPERFAMILY)	P:GO:0007165	P:signal transduction
Cluster-63377.0_evgidbad73760idbtk80Loc77451	ELU17603.1hypothetical protein CAPTEDRAFT_226009	217	1	3.4e-80	84.76	2	F:GO:0003924; F:GO:0005525	F:GTPase activity; F:GTP binding			PR00449 (PRINTS); SM00175 (SMART); SM00174 (SMART); SM00173 (SMART); SM00176 (SMART); IPR005225 (TIGRFAM); G3DSA:3.40.50.300 (GENE3D); IPR001806 (PFAM); PTHR24073 (PANTHER); PTHR24073:SF581 (PANTHER); PS51419 (PROSITE_PROFILES); cd01868 (CDD); IPR027417 (SUPERFAMILY)	F:GO:0003924; F:GO:0005525	F:GTPase activity; F:GTP binding
Cluster-57838.0_evgidbad142031idbtk80Loc146806	OWF45126.1RNA-directed DNA polymerase from mobile element jockey	131	1	2.1e-16	64.04	2	F:GO:0003964; P:GO:0006278	F:RNA-directed DNA polymerase activity; P:RNA-dependent DNA biosynthetic process	EC:2.7.7.49	RNA-directed DNA polymerase	PTHR19446 (PANTHER)	no GO terms	no GO terms
Cluster-63152.0_evgidbad80092idbtk80Loc83831	EOB14885.1Ras-related protein Rab-5A	215	1	1.6e-32	63.73	2	F:GO:0003924; F:GO:0005525	F:GTPase activity; F:GTP binding			PR00449 (PRINTS); SM00173 (SMART); SM00175 (SMART); SM00176 (SMART); SM00174 (SMART); IPR005225 (TIGRFAM); IPR001806 (PFAM); G3DSA:3.40.50.300 (GENE3D); PTHR24073:SF87 (PANTHER); PTHR24073 (PANTHER); PS51419 (PROSITE_PROFILES); cd00154 (CDD); IPR027417 (SUPERFAMILY)	F:GO:0003924; F:GO:0005525	F:GTPase activity; F:GTP binding
Cluster-56833.0_evgidbad71453idbtk80Loc75126	XP_013413670.1 tripartite motif-containing protein 2-like	424	1	4.4e-07	47.43	3	C:GO:0005622; F:GO:0008270; F:GO:0046872	C:intracellular; F:zinc ion binding; F:metal ion binding			IPR011042 (G3DSA:2.120.10.GENE3D); SSF101898 (SUPERFAMILY)	no GO terms	no GO terms
Cluster-39443.0_evgidbad96788idbtk80Loc100706	XP_013388501.1 indolethylamine N-methyltransferase-like	257	1	2e-42	55.04	1	F:GO:0008168	F:methyltransferase activity			IPR000940 (PFAM); G3DSA:3.40.50.150 (GENE3D); IPR000940 (PANTHER); IPR000940 (PROSITE_PROFILES); IPR029063 (SUPERFAMILY)	F:GO:0008168	F:methyltransferase activity
Cluster-59327.0_evgidbad81152idbtk80Loc84904	GAV01396.1hypothetical protein RvY_12118	108	1	1.6e-57	66.95	2	P:GO:0005975; F:GO:0016757	P:carbohydrate metabolic process; F:transferase activity, transferring glycosyl groups			IPR003859 (PRINTS); IPR027791 (PFAM); IPR027995 (PFAM); IPR029044 (G3DSA:3.90.550.GENE3D); IPR003859 (PANTHER); TRANSMEMBRANE (PHOBIUS); CYTOPLASMIC_DOMAIN (PHOBIUS); NON_CYTOPLASMIC_DOMAIN (PHOBIUS); IPR029044 (SUPERFAMILY); TMhelix (TMHMM)	P:GO:0005975; F:GO:0016757	P:carbohydrate metabolic process; F:transferase activity, transferring glycosyl groups
Cluster-64080.0_evgidbad252685idbtk80Loc65499	OWF50257.1hypothetical protein KP79_PYT16096	423	1	5.2e-16	49.61	2	F:GO:0005515; P:GO:0042981	F:protein binding; P:regulation of apoptotic process			Coil (COILS); Coil (COILS); IPR001875 (SMART); G3DSA:1.10.533.10 (GENE3D); IPR001875 (PFAM); mobidb-lite (MOBIDB_LITE); TRANSMEMBRANE (PHOBIUS); CYTOPLASMIC_DOMAIN (PHOBIUS); NON_CYTOPLASMIC_DOMAIN (PHOBIUS); IPR001875 (PROSITE_PROFILES); IPR011029 (SUPERFAMILY); TMhelix (TMHMM)	F:GO:0005515; P:GO:0042981	F:protein binding; P:regulation of apoptotic process
Cluster-41810.0_evgidbad211240idbtk80Loc22248	XP_013089081.1 plexin domain-containing protein 1-like isoform X7	399	1	1.6e-35	46.25	2	C:GO:0016020; C:GO:0016021	C:membrane; C:integral component of membrane			IPR031152 (PANTHER); PTHR13055:SF12 (PANTHER); SIGNAL_PEPTIDE_H_REGION (PHOBIUS); TRANSMEMBRANE (PHOBIUS); CYTOPLASMIC_DOMAIN (PHOBIUS); SIGNAL_PEPTIDE_N_REGION (PHOBIUS); NON_CYTOPLASMIC_DOMAIN (PHOBIUS); SIGNAL_PEPTIDE_C_REGION (PHOBIUS); SIGNAL_PEPTIDE (PHOBIUS); SignalP-noTM (SIGNALP_EUK); TMhelix (TMHMM)	no GO terms	no GO terms
Cluster-46590.0_evgidbad178810idbtk80Loc184944	OWF45126.1RNA-directed DNA polymerase from mobile element jockey	180	1	4.8e-35	69.89	2	F:GO:0003964; P:GO:0006278	F:RNA-directed DNA polymerase activity; P:RNA-dependent DNA biosynthetic process	EC:2.7.7.49	RNA-directed DNA polymerase	IPR000477 (PFAM); PTHR45030 (PANTHER); IPR000477 (PROSITE_PROFILES); SSF56672 (SUPERFAMILY)	no GO terms	no GO terms
Cluster-39135.0_evgidbad249371idbtk80Loc62174	ALA99937.1Toll-like receptor 4	955	1	1.9e-45	41.15	2	F:GO:0005515; P:GO:0007165	F:protein binding; P:signal transduction			IPR000157 (SMART); IPR003591 (SMART); IPR026906 (PFAM); IPR032675 (G3DSA:3.80.10.GENE3D); IPR001611 (PFAM); IPR000157 (PFAM); IPR035897 (G3DSA:3.40.50.GENE3D); IPR032675 (G3DSA:3.80.10.GENE3D); IPR032675 (G3DSA:3.80.10.GENE3D); IPR032675 (G3DSA:3.80.10.GENE3D); SIGNAL_PEPTIDE (PHOBIUS); NON_CYTOPLASMIC_DOMAIN (PHOBIUS); SIGNAL_PEPTIDE_C_REGION (PHOBIUS); CYTOPLASMIC_DOMAIN (PHOBIUS); SIGNAL_PEPTI…	F:GO:0005515; P:GO:0007165	F:protein binding; P:signal transduction
Cluster-37326.0_evgidbad318049idbtk80Loc131077	EKC24090.1Calmodulin-like protein 12	251	1	4.3e-10	53.19	1	F:GO:0005509	F:calcium ion binding			IPR002048 (SMART); IPR002048 (PFAM); G3DSA:1.10.238.10 (GENE3D); PTHR23064 (PANTHER); IPR018247 (PROSITE_PATTERNS); IPR018247 (PROSITE_PATTERNS); IPR018247 (PROSITE_PATTERNS); IPR002048 (PROSITE_PROFILES); IPR002048 (PROSITE_PROFILES); IPR002048 (PROSITE_PROFILES); IPR002048 (PROSITE_PROFILES); IPR002048 (CDD); IPR002048 (CDD); IPR011992 (SUPERFAMILY)	F:GO:0005509	F:calcium ion binding
Cluster-61261.0_evgidbad283968idbtk80Loc96890	XP_013089081.1 plexin domain-containing protein 1-like isoform X7	390	1	2.3e-42	47.65	2	C:GO:0016020; C:GO:0016021	C:membrane; C:integral component of membrane			PTHR13055:SF12 (PANTHER); IPR031152 (PANTHER); PTHR13055:SF12 (PANTHER); IPR031152 (PANTHER); SIGNAL_PEPTIDE_H_REGION (PHOBIUS); CYTOPLASMIC_DOMAIN (PHOBIUS); SIGNAL_PEPTIDE_N_REGION (PHOBIUS); NON_CYTOPLASMIC_DOMAIN (PHOBIUS); SIGNAL_PEPTIDE (PHOBIUS); SIGNAL_PEPTIDE_C_REGION (PHOBIUS); TRANSMEMBRANE (PHOBIUS); SignalP-noTM (SIGNALP_EUK); TMhelix (TMHMM)	no GO terms	no GO terms
Cluster-60104.0_evgidbad302109idbtk80Loc115087	XP_013387208.1 receptor-type tyrosine-protein phosphatase eta-like isoform X1	685	1	8.6e-77	68.08	2	F:GO:0004725; P:GO:0006470	F:protein tyrosine phosphatase activity; P:protein dephosphorylation			IPR000242 (PRINTS); IPR000242 (SMART); IPR000436 (SMART); IPR003595 (SMART); G3DSA:2.10.70.10 (GENE3D); G3DSA:2.10.70.10 (GENE3D); IPR000242 (PFAM); IPR029021 (G3DSA:3.90.190.GENE3D); G3DSA:2.10.70.10 (GENE3D); IPR000436 (PFAM); PTHR19134:SF288 (PANTHER); PTHR19134 (PANTHER); IPR016130 (PROSITE_PATTERNS); SIGNAL_PEPTIDE (PHOBIUS); NON_CYTOPLASMIC_DOMAIN (PHOBIUS); TRANSMEMBRANE (PHOBIUS); SIGNAL_…	F:GO:0004725; P:GO:0006470; P:GO:0016311; F:GO:0016791	F:protein tyrosine phosphatase activity; P:protein dephosphorylation; P:dephosphorylation; F:phosphatase activity
Cluster-51702.0_evgidbad299073idbtk80Loc112040	AGM14599.1Bcl-2 like 1 protein	183	1	8e-14	53.33	1	P:GO:0042981	P:regulation of apoptotic process			SM00337 (SMART); IPR026298 (PFAM); IPR036834 (G3DSA:1.10.437.GENE3D); IPR026298 (PANTHER); CYTOPLASMIC_DOMAIN (PHOBIUS); NON_CYTOPLASMIC_DOMAIN (PHOBIUS); TRANSMEMBRANE (PHOBIUS); IPR002475 (PROSITE_PROFILES); IPR036834 (SUPERFAMILY); TMhelix (TMHMM)	P:GO:0042981	P:regulation of apoptotic process
Cluster-35461.0_evgidbad310639idbtk80Loc123637	XP_004365897.1hypothetical protein CAOG_01026	14	1	6.7e-10	69.23	2	F:GO:0003676; F:GO:0008270	F:nucleic acid binding; F:zinc ion binding			IPR000433 (SMART); IPR000504 (SMART); IPR000504 (PFAM); G3DSA:3.30.60.90 (GENE3D); IPR000433 (PFAM); IPR012677 (G3DSA:3.30.70.GENE3D); mobidb-lite (MOBIDB_LITE); IPR037830 (PTHR22705:PANTHER); PTHR22705 (PANTHER); IPR000433 (PROSITE_PATTERNS); IPR000504 (PROSITE_PROFILES); IPR000433 (PROSITE_PROFILES); cd02249 (CDD); SSF57850 (SUPERFAMILY); IPR035979 (SUPERFAMILY)	F:GO:0003676; F:GO:0008270	F:nucleic acid binding; F:zinc ion binding
Cluster-38183.0_evgidbad286268idbtk80Loc99190	ALA99937.1Toll-like receptor 4	857	1	5.8e-30	40.28	1	F:GO:0005515	F:protein binding			IPR003591 (SMART); SM00365 (SMART); IPR032675 (G3DSA:3.80.10.GENE3D); IPR001611 (PFAM); IPR032675 (G3DSA:3.80.10.GENE3D); IPR032675 (G3DSA:3.80.10.GENE3D); SIGNAL_PEPTIDE_C_REGION (PHOBIUS); CYTOPLASMIC_DOMAIN (PHOBIUS); NON_CYTOPLASMIC_DOMAIN (PHOBIUS); SIGNAL_PEPTIDE_N_REGION (PHOBIUS); SIGNAL_PEPTIDE (PHOBIUS); SIGNAL_PEPTIDE_H_REGION (PHOBIUS); TRANSMEMBRANE (PHOBIUS); IPR001611 (PROSITE_PROF…	F:GO:0005515	F:protein binding
Cluster-45570.0_evgidbad301017idbtk80Loc113993	OWF48289.1Nephrin	80	1	2.7e-32	42.02	2	C:GO:0016020; C:GO:0016021	C:membrane; C:integral component of membrane			IPR003599 (SMART); IPR003598 (SMART); IPR013783 (G3DSA:2.60.40.GENE3D); PIRSF000615 (PIRSF); IPR013783 (G3DSA:2.60.40.GENE3D); IPR013783 (G3DSA:2.60.40.GENE3D); IPR013783 (G3DSA:2.60.40.GENE3D); PF13927 (PFAM); IPR013162 (PFAM); mobidb-lite (MOBIDB_LITE); PTHR11640 (PANTHER); CYTOPLASMIC_DOMAIN (PHOBIUS); NON_CYTOPLASMIC_DOMAIN (PHOBIUS); SIGNAL_PEPTIDE_C_REGION (PHOBIUS); SIGNAL_PEPTIDE (PHOBIUS…	no GO terms	no GO terms
Cluster-30587.0_evgidbad263829idbtk80Loc76689	XP_011422377.1 cytochrome P450 2J6	496	1	2.5e-94	58.5	4	F:GO:0005506; F:GO:0016705; F:GO:0020037; P:GO:0055114	F:iron ion binding; F:oxidoreductase activity, acting on paired donors, with incorporation or reduction of molecular oxygen; F:heme binding; P:oxidation-reduction process			IPR001128 (PRINTS); IPR002401 (PRINTS); IPR001128 (PFAM); IPR036396 (G3DSA:1.10.630.GENE3D); PTHR24300 (PANTHER); IPR017972 (PROSITE_PATTERNS); NON_CYTOPLASMIC_DOMAIN (PHOBIUS); SIGNAL_PEPTIDE (PHOBIUS); SIGNAL_PEPTIDE_H_REGION (PHOBIUS); SIGNAL_PEPTIDE_C_REGION (PHOBIUS); SIGNAL_PEPTIDE_N_REGION (PHOBIUS); IPR036396 (SUPERFAMILY); TMhelix (TMHMM); TMhelix (TMHMM)	F:GO:0005506; F:GO:0016705; F:GO:0020037; P:GO:0055114	F:iron ion binding; F:oxidoreductase activity, acting on paired donors, with incorporation or reduction of molecular oxygen; F:heme binding; P:oxidation-reduction process
Cluster-52034.0_evgidbad255895idbtk80Loc68724	XP_011449844.1 tripartite motif-containing protein 2	680	1	2e-62	46.42	2	C:GO:0005622; F:GO:0008270	C:intracellular; F:zinc ion binding			Coil (COILS); IPR000315 (SMART); IPR001841 (SMART); IPR027370 (PFAM); IPR013083 (G3DSA:3.30.40.GENE3D); IPR011042 (G3DSA:2.120.10.GENE3D); G3DSA:3.30.40.200 (GENE3D); IPR013658 (PFAM); IPR011042 (G3DSA:2.120.10.GENE3D); PTHR44028 (PANTHER); IPR017907 (PROSITE_PATTERNS); IPR001841 (PROSITE_PROFILES); IPR000315 (PROSITE_PROFILES); IPR000315 (PROSITE_PROFILES); IPR000315 (CDD); SSF57850 (SUPERFAMILY…	C:GO:0005622; F:GO:0008270	C:intracellular; F:zinc ion binding
Cluster-68145.0_evgidbad273636idbtk80Loc86517	AFV13815.1cytochrome P450 family 1-like 1 protein	503	1	1.2e-78	54.44	4	F:GO:0005506; F:GO:0016705; F:GO:0020037; P:GO:0055114	F:iron ion binding; F:oxidoreductase activity, acting on paired donors, with incorporation or reduction of molecular oxygen; F:heme binding; P:oxidation-reduction process			IPR002401 (PRINTS); IPR001128 (PRINTS); IPR001128 (PFAM); IPR036396 (G3DSA:1.10.630.GENE3D); PTHR24299 (PANTHER); IPR017972 (PROSITE_PATTERNS); CYTOPLASMIC_DOMAIN (PHOBIUS); NON_CYTOPLASMIC_DOMAIN (PHOBIUS); TRANSMEMBRANE (PHOBIUS); IPR036396 (SUPERFAMILY); TMhelix (TMHMM)	F:GO:0005506; F:GO:0016705; F:GO:0020037; P:GO:0055114	F:iron ion binding; F:oxidoreductase activity, acting on paired donors, with incorporation or reduction of molecular oxygen; F:heme binding; P:oxidation-reduction process
Cluster-53250.0_evgidbad292898idbtk80Loc105841	AKG97526.1homeodomain transcription factor BarH1	348	1	6.6e-49	65	2	P:GO:0006355; F:GO:0043565	P:regulation of transcription, DNA-templated; F:sequence-specific DNA binding			IPR020479 (PRINTS); IPR001356 (SMART); G3DSA:1.10.10.60 (GENE3D); IPR001356 (PFAM); mobidb-lite (MOBIDB_LITE); mobidb-lite (MOBIDB_LITE); PTHR24330:SF8 (PANTHER); PTHR24330 (PANTHER); PTHR24330:SF8 (PANTHER); PTHR24330 (PANTHER); IPR017970 (PROSITE_PATTERNS); IPR001356 (PROSITE_PROFILES); IPR001356 (CDD); IPR009057 (SUPERFAMILY)	F:GO:0003677; P:GO:0006355; F:GO:0043565	F:DNA binding; P:regulation of transcription, DNA-templated; F:sequence-specific DNA binding
Cluster-35422.0_evgidbad317553idbtk80Loc130579	EKC20328.1Plexin-A2	418	1	8.5e-19	36.06	2	F:GO:0017154; P:GO:0071526	F:semaphorin receptor activity; P:semaphorin-plexin signaling pathway			IPR012674 (G3DSA:2.40.128.GENE3D); IPR012674 (G3DSA:2.40.128.GENE3D); IPR000566 (PFAM); IPR022272 (PROSITE_PATTERNS); NON_CYTOPLASMIC_DOMAIN (PHOBIUS); TRANSMEMBRANE (PHOBIUS); CYTOPLASMIC_DOMAIN (PHOBIUS); SIGNAL_PEPTIDE_C_REGION (PHOBIUS); SIGNAL_PEPTIDE_N_REGION (PHOBIUS); SIGNAL_PEPTIDE (PHOBIUS); SIGNAL_PEPTIDE_H_REGION (PHOBIUS); IPR012674 (SUPERFAMILY); IPR012674 (SUPERFAMILY); TMhelix (TM…	no GO terms	no GO terms
Cluster-32565.0_evgidbad259906idbtk80Loc72754	XP_011425734.1 E3 ubiquitin-protein ligase TRIM71	718	1	1.9e-196	64.84	2	C:GO:0005622; F:GO:0008270	C:intracellular; F:zinc ion binding			Coil (COILS); IPR001841 (SMART); IPR000315 (SMART); IPR018957 (PFAM); IPR013083 (G3DSA:3.30.40.GENE3D); IPR000315 (PFAM); IPR011042 (G3DSA:2.120.10.GENE3D); G3DSA:3.30.40.200 (GENE3D); mobidb-lite (MOBIDB_LITE); PTHR43989 (PANTHER); IPR017907 (PROSITE_PATTERNS); IPR000315 (PROSITE_PROFILES); IPR000315 (PROSITE_PROFILES); IPR001841 (PROSITE_PROFILES); IPR000315 (CDD); SSF57850 (SUPERFAMILY); SSF10…	C:GO:0005622; F:GO:0008270; F:GO:0046872	C:intracellular; F:zinc ion binding; F:metal ion binding
Cluster-57060.0_evgidbad368524idbtk80Loc181811	XP_009047066.1hypothetical protein LOTGIDRAFT_238066	199	1	8.1e-36	75	1	P:GO:0006950	P:response to stress			IPR006015 (PRINTS); IPR006016 (PFAM); IPR014729 (G3DSA:3.40.50.GENE3D); PTHR31964:SF117 (PANTHER); PTHR31964 (PANTHER); cd00293 (CDD); SSF52402 (SUPERFAMILY)	P:GO:0006950	P:response to stress
Cluster-32212.0_evgidbad326639idbtk80Loc139693	EKC20032.1hypothetical protein CGI_10007113	516	1	2.1e-11	62.96	3	F:GO:0002020; P:GO:0042981; F:GO:0070513	F:protease binding; P:regulation of apoptotic process; F:death domain binding			Coil (COILS); Coil (COILS); Coil (COILS); Coil (COILS); IPR001315 (SMART); G3DSA:1.10.533.10 (GENE3D); IPR001315 (PFAM); mobidb-lite (MOBIDB_LITE); mobidb-lite (MOBIDB_LITE); mobidb-lite (MOBIDB_LITE); IPR037939 (PANTHER); IPR001315 (PROSITE_PROFILES); cd01671 (CDD); IPR011029 (SUPERFAMILY)	F:GO:0002020; P:GO:0042981; F:GO:0070513	F:protease binding; P:regulation of apoptotic process; F:death domain binding
Cluster-30376.0_evgidbad344888idbtk80Loc158015	XP_002589871.1hypothetical protein BRAFLDRAFT_235822	466	1	2e-40	48.2	3	F:GO:0004930; P:GO:0007186; C:GO:0016020	F:G-protein coupled receptor activity; P:G-protein coupled receptor signaling pathway; C:membrane			IPR000436 (SMART); G3DSA:2.10.70.10 (GENE3D); G3DSA:2.10.70.10 (GENE3D); IPR000436 (PFAM); G3DSA:2.10.70.10 (GENE3D); G3DSA:2.10.70.10 (GENE3D); G3DSA:2.10.70.10 (GENE3D); mobidb-lite (MOBIDB_LITE); CYTOPLASMIC_DOMAIN (PHOBIUS); TRANSMEMBRANE (PHOBIUS); NON_CYTOPLASMIC_DOMAIN (PHOBIUS); TRANSMEMBRANE (PHOBIUS); CYTOPLASMIC_DOMAIN (PHOBIUS); IPR000436 (PROSITE_PROFILES); IPR000436 (PROSITE_PROFILE…	no GO terms	no GO terms
Cluster-52707.0_evgidbad324793idbtk80Loc137839	OWF54686.1hypothetical protein KP79_PYT04408	38	1	3.3e-87	49.51	2	C:GO:0016020; C:GO:0016021	C:membrane; C:integral component of membrane			TRANSMEMBRANE (PHOBIUS); NON_CYTOPLASMIC_DOMAIN (PHOBIUS); TRANSMEMBRANE (PHOBIUS); TRANSMEMBRANE (PHOBIUS); TRANSMEMBRANE (PHOBIUS); SIGNAL_PEPTIDE (PHOBIUS); CYTOPLASMIC_DOMAIN (PHOBIUS); CYTOPLASMIC_DOMAIN (PHOBIUS); NON_CYTOPLASMIC_DOMAIN (PHOBIUS); TRANSMEMBRANE (PHOBIUS); TRANSMEMBRANE (PHOBIUS); TRANSMEMBRANE (PHOBIUS); CYTOPLASMIC_DOMAIN (PHOBIUS); SIGNAL_PEPTIDE_N_REGION (PHOBIUS); NON_C…	no GO terms	no GO terms
Cluster-63160.1_evgidbad382730idbtk80Loc196153	XP_009065250.1hypothetical protein LOTGIDRAFT_229619	101	1	1.1e-20	68.32	2	F:GO:0004869; C:GO:0005622	F:cysteine-type endopeptidase inhibitor activity; C:intracellular			IPR001713 (PRINTS); IPR000010 (SMART); G3DSA:3.10.450.10 (GENE3D); IPR000010 (PFAM); mobidb-lite (MOBIDB_LITE); IPR001713 (PANTHER); IPR018073 (PROSITE_PATTERNS); IPR000010 (CDD); SSF54403 (SUPERFAMILY)	F:GO:0004866; F:GO:0004869; C:GO:0005622	F:endopeptidase inhibitor activity; F:cysteine-type endopeptidase inhibitor activity; C:intracellular
Cluster-50377.0_evgidbad330333idbtk80Loc143400	XP_009062081.1hypothetical protein LOTGIDRAFT_183527	456	1	8.1e-140	74.29	2	F:GO:0004185; P:GO:0006508	F:serine-type carboxypeptidase activity; P:proteolysis			IPR001563 (PRINTS); IPR029058 (G3DSA:3.40.50.GENE3D); IPR001563 (PFAM); PTHR11802:SF3 (PANTHER); IPR001563 (PANTHER); IPR018202 (PROSITE_PATTERNS); NON_CYTOPLASMIC_DOMAIN (PHOBIUS); SIGNAL_PEPTIDE_N_REGION (PHOBIUS); SIGNAL_PEPTIDE_H_REGION (PHOBIUS); SIGNAL_PEPTIDE_C_REGION (PHOBIUS); SIGNAL_PEPTIDE (PHOBIUS); SignalP-noTM (SIGNALP_EUK); IPR029058 (SUPERFAMILY)	F:GO:0004185; P:GO:0006508	F:serine-type carboxypeptidase activity; P:proteolysis
Cluster-42090.0_evgidbad334710idbtk80Loc147788	AKE92956.1elongation of very long-chain fatty acids protein	305	1	2.3e-82	71.58	5	C:GO:0005783; F:GO:0009922; C:GO:0016021; P:GO:0019367; P:GO:0042761	C:endoplasmic reticulum; F:fatty acid elongase activity; C:integral component of membrane; P:fatty acid elongation, saturated fatty acid; P:very long-chain fatty acid biosynthetic process			IPR002076 (PFAM); mobidb-lite (MOBIDB_LITE); IPR033680 (PTHR11157:PANTHER); IPR002076 (PANTHER); NON_CYTOPLASMIC_DOMAIN (PHOBIUS); TRANSMEMBRANE (PHOBIUS); CYTOPLASMIC_DOMAIN (PHOBIUS); TRANSMEMBRANE (PHOBIUS); NON_CYTOPLASMIC_DOMAIN (PHOBIUS); TRANSMEMBRANE (PHOBIUS); NON_CYTOPLASMIC_DOMAIN (PHOBIUS); NON_CYTOPLASMIC_DOMAIN (PHOBIUS); CYTOPLASMIC_DOMAIN (PHOBIUS); TRANSMEMBRANE (PHOBIUS); CYTOPL…	C:GO:0005783; F:GO:0009922; C:GO:0016021; P:GO:0019367; P:GO:0042761	C:endoplasmic reticulum; F:fatty acid elongase activity; C:integral component of membrane; P:fatty acid elongation, saturated fatty acid; P:very long-chain fatty acid biosynthetic process
Cluster-28247.0_evgidbad453852idbtk80Loc22296	PAV61625.1hypothetical protein WR25_00654	198	1	1e-09	79.66	1	F:GO:0005509	F:calcium ion binding			IPR002048 (SMART); IPR002048 (PFAM); G3DSA:1.10.238.10 (GENE3D); G3DSA:1.10.238.10 (GENE3D); G3DSA:1.10.238.10 (GENE3D); mobidb-lite (MOBIDB_LITE); PTHR23050 (PANTHER); PTHR23050:SF236 (PANTHER); IPR018247 (PROSITE_PATTERNS); IPR018247 (PROSITE_PATTERNS); IPR018247 (PROSITE_PATTERNS); IPR018247 (PROSITE_PATTERNS); IPR002048 (PROSITE_PROFILES); IPR002048 (PROSITE_PROFILES); IPR002048 (PROSITE_PROF…	F:GO:0005509	F:calcium ion binding
Cluster-68726.17831_evgidbad407996idbtk80Loc222031	PIK59242.1putative RNA-directed DNA polymerase from mobile element jockey-like	130	1	7e-28	68.99	2	F:GO:0003964; P:GO:0006278	F:RNA-directed DNA polymerase activity; P:RNA-dependent DNA biosynthetic process	EC:2.7.7.49	RNA-directed DNA polymerase	IPR000477 (PFAM); PTHR45030 (PANTHER)	no GO terms	no GO terms
Cluster-66520.0_evgidbad469091idbtk80Loc38666	XP_011439675.1 mitochondrial amidoxime reducing component 2	329	1	1.2e-63	58.88	3	F:GO:0003824; F:GO:0030151; F:GO:0030170	F:catalytic activity; F:molybdenum ion binding; F:pyridoxal phosphate binding			IPR005303 (PFAM); IPR005302 (PFAM); PTHR14237:SF30 (PANTHER); PTHR14237 (PANTHER); IPR005302 (PROSITE_PROFILES); IPR011037 (SUPERFAMILY); SSF141673 (SUPERFAMILY)	F:GO:0003824; F:GO:0030151; F:GO:0030170	F:catalytic activity; F:molybdenum ion binding; F:pyridoxal phosphate binding
Cluster-61618.0_evgidbad460733idbtk80Loc30057	XP_011415958.1 neuronal acetylcholine receptor subunit alpha-3 isoform X1	422	1	5.7e-71	59.49	4	F:GO:0004888; F:GO:0005230; C:GO:0016021; P:GO:0034220	F:transmembrane signaling receptor activity; F:extracellular ligand-gated ion channel activity; C:integral component of membrane; P:ion transmembrane transport			IPR006201 (PRINTS); IPR006029 (PFAM); IPR006202 (PFAM); IPR036734 (G3DSA:2.70.170.GENE3D); IPR006201 (PANTHER); PTHR18945:SF577 (PANTHER); IPR018000 (PROSITE_PATTERNS); TRANSMEMBRANE (PHOBIUS); SIGNAL_PEPTIDE_H_REGION (PHOBIUS); NON_CYTOPLASMIC_DOMAIN (PHOBIUS); SIGNAL_PEPTIDE_N_REGION (PHOBIUS); SIGNAL_PEPTIDE_C_REGION (PHOBIUS); NON_CYTOPLASMIC_DOMAIN (PHOBIUS); TRANSMEMBRANE (PHOBIUS); SIGNAL_…	F:GO:0004888; F:GO:0005216; F:GO:0005230; P:GO:0006811; C:GO:0016021; P:GO:0034220	F:transmembrane signaling receptor activity; F:ion channel activity; F:extracellular ligand-gated ion channel activity; P:ion transport; C:integral component of membrane; P:ion transmembrane transport
Cluster-40253.0_evgidbad447665idbtk80Loc14230	CAA67847.1 alpha-tubulin	349	1	2.2e-09	94.12	3	F:GO:0003924; C:GO:0005874; P:GO:0007017	F:GTPase activity; C:microtubule; P:microtubule-based process			IPR011641 (SMART); G3DSA:2.10.50.10 (GENE3D); G3DSA:2.10.50.10 (GENE3D); IPR011641 (PFAM); IPR003008 (PFAM); IPR036525 (G3DSA:3.40.50.GENE3D); mobidb-lite (MOBIDB_LITE); mobidb-lite (MOBIDB_LITE); PTHR11588:SF237 (PANTHER); IPR000217 (PANTHER); SIGNAL_PEPTIDE_H_REGION (PHOBIUS); SIGNAL_PEPTIDE_C_REGION (PHOBIUS); SIGNAL_PEPTIDE_N_REGION (PHOBIUS); NON_CYTOPLASMIC_DOMAIN (PHOBIUS); SIGNAL_PEPTIDE …	F:GO:0003924; C:GO:0005874; P:GO:0007017	F:GTPase activity; C:microtubule; P:microtubule-based process
Cluster-27249.0_evgidbad407861idbtk80Loc221893	AMB43016.1CD63	287	1	2.6e-75	72.38	1	C:GO:0016021	C:integral component of membrane			IPR000301 (PIRSF); IPR018499 (PFAM); PTHR19282 (PANTHER); PTHR19282:SF283 (PANTHER); TRANSMEMBRANE (PHOBIUS); NON_CYTOPLASMIC_DOMAIN (PHOBIUS); TRANSMEMBRANE (PHOBIUS); TRANSMEMBRANE (PHOBIUS); CYTOPLASMIC_DOMAIN (PHOBIUS); TRANSMEMBRANE (PHOBIUS); NON_CYTOPLASMIC_DOMAIN (PHOBIUS); CYTOPLASMIC_DOMAIN (PHOBIUS); CYTOPLASMIC_DOMAIN (PHOBIUS); IPR008952 (SUPERFAMILY); TMhelix (TMHMM); TMhelix (TMHMM…	C:GO:0016021	C:integral component of membrane
Cluster-54414.0_evgidbad456917idbtk80Loc26071utrorf	WP_069005640.1cytochrome c oxidase subunit 3	290	1	1.2e-168	100	3	F:GO:0004129; C:GO:0016020; P:GO:0019646	F:cytochrome-c oxidase activity; C:membrane; P:aerobic electron transport chain			IPR013833 (G3DSA:1.20.120.GENE3D); G3DSA:1.10.287.70 (GENE3D); IPR000298 (PFAM); IPR024791 (PANTHER); PTHR11403:SF0 (PANTHER); TRANSMEMBRANE (PHOBIUS); CYTOPLASMIC_DOMAIN (PHOBIUS); TRANSMEMBRANE (PHOBIUS); CYTOPLASMIC_DOMAIN (PHOBIUS); TRANSMEMBRANE (PHOBIUS); TRANSMEMBRANE (PHOBIUS); NON_CYTOPLASMIC_DOMAIN (PHOBIUS); TRANSMEMBRANE (PHOBIUS); CYTOPLASMIC_DOMAIN (PHOBIUS); NON_CYTOPLASMIC_DOMAIN …	F:GO:0004129; F:GO:0015002; C:GO:0016020; P:GO:0019646; P:GO:0022904	F:cytochrome-c oxidase activity; F:heme-copper terminal oxidase activity; C:membrane; P:aerobic electron transport chain; P:respiratory electron transport chain
Cluster-66613.0_evgidbad480882idbtk80Loc50847	XP_013401225.1 carbohydrate sulfotransferase 15-like isoform X1	369	1	5.7e-51	58.7	2	F:GO:0008146; C:GO:0016021	F:sulfotransferase activity; C:integral component of membrane			PF13469 (PFAM); G3DSA:3.40.50.300 (GENE3D); PTHR15723 (PANTHER); IPR027417 (SUPERFAMILY)	no GO terms	no GO terms
Cluster-20809.1_evgidbad473693idbtk80Loc43393	XP_013063312.1 filamin-A-like isoform X2	630	1	5.4e-33	60.8	1	F:GO:0005515	F:protein binding			IPR001298 (SMART); IPR000436 (PFAM); IPR013783 (G3DSA:2.60.40.GENE3D); IPR013783 (G3DSA:2.60.40.GENE3D); G3DSA:2.10.70.10 (GENE3D); IPR017868 (PFAM); mobidb-lite (MOBIDB_LITE); PTHR43998:SF2 (PANTHER); PTHR43998 (PANTHER); TRANSMEMBRANE (PHOBIUS); CYTOPLASMIC_DOMAIN (PHOBIUS); NON_CYTOPLASMIC_DOMAIN (PHOBIUS); SIGNAL_PEPTIDE_C_REGION (PHOBIUS); SIGNAL_PEPTIDE (PHOBIUS); SIGNAL_PEPTIDE_N_REGION (P…	F:GO:0005515	F:protein binding
Cluster-43134.0_evgidbad481838idbtk80Loc51829	EKC21258.1Metabotropic glutamate receptor 7	381	1	1.5e-41	54.73	1	C:GO:0016020	C:membrane			IPR001828 (PFAM); G3DSA:3.40.50.2300 (GENE3D); mobidb-lite (MOBIDB_LITE); mobidb-lite (MOBIDB_LITE); PTHR24060:SF23 (PANTHER); PTHR24060 (PANTHER); TRANSMEMBRANE (PHOBIUS); NON_CYTOPLASMIC_DOMAIN (PHOBIUS); CYTOPLASMIC_DOMAIN (PHOBIUS); IPR028082 (SUPERFAMILY); TMhelix (TMHMM)	no GO terms	no GO terms
Cluster-51243.0_evgidbad476873idbtk80Loc46668	ODB84397.1 6-phosphofructokinase	420	1	5.7e-241	100	4	F:GO:0003872; P:GO:0006002; P:GO:0006096; F:GO:0047334	F:6-phosphofructokinase activity; P:fructose 6-phosphate metabolic process; P:glycolytic process; F:diphosphate-fructose-6-phosphate 1-phosphotransferase activity			Coil (COILS); IPR022953 (PRINTS); IPR000023 (PFAM); IPR011404 (PIRSF); G3DSA:3.40.50.450 (GENE3D); G3DSA:3.40.50.460 (GENE3D); PTHR13697 (PANTHER); PTHR13697:SF51 (PANTHER); IPR011404 (HAMAP); IPR035966 (SUPERFAMILY)	F:GO:0003872; P:GO:0006002; P:GO:0006096; F:GO:0047334	F:6-phosphofructokinase activity; P:fructose 6-phosphate metabolic process; P:glycolytic process; F:diphosphate-fructose-6-phosphate 1-phosphotransferase activity
Cluster-47129.0_evgidbad462212idbtk80Loc31574	OWF35145.1hypothetical protein KP79_PYT05420	475	1	4.8e-10	39.18	2	C:GO:0016020; C:GO:0016021	C:membrane; C:integral component of membrane			TRANSMEMBRANE (PHOBIUS); TRANSMEMBRANE (PHOBIUS); TRANSMEMBRANE (PHOBIUS); TRANSMEMBRANE (PHOBIUS); TRANSMEMBRANE (PHOBIUS); CYTOPLASMIC_DOMAIN (PHOBIUS); NON_CYTOPLASMIC_DOMAIN (PHOBIUS); CYTOPLASMIC_DOMAIN (PHOBIUS); CYTOPLASMIC_DOMAIN (PHOBIUS); TRANSMEMBRANE (PHOBIUS); NON_CYTOPLASMIC_DOMAIN (PHOBIUS); CYTOPLASMIC_DOMAIN (PHOBIUS); NON_CYTOPLASMIC_DOMAIN (PHOBIUS); TMhelix (TMHMM); TMhelix (T…	no GO terms	no GO terms
Cluster-60355.0_evgidbad482995idbtk80Loc53046	XP_019927989.1 muscarinic acetylcholine receptor M5	644	1	6.1e-40	63.47	3	F:GO:0004930; P:GO:0007186; C:GO:0016021	F:G-protein coupled receptor activity; P:G-protein coupled receptor signaling pathway; C:integral component of membrane			IPR000276 (PRINTS); G3DSA:1.20.1070.10 (GENE3D); IPR000276 (PFAM); mobidb-lite (MOBIDB_LITE); mobidb-lite (MOBIDB_LITE); TRANSMEMBRANE (PHOBIUS); CYTOPLASMIC_DOMAIN (PHOBIUS); NON_CYTOPLASMIC_DOMAIN (PHOBIUS); NON_CYTOPLASMIC_DOMAIN (PHOBIUS); CYTOPLASMIC_DOMAIN (PHOBIUS); TRANSMEMBRANE (PHOBIUS); TRANSMEMBRANE (PHOBIUS); TRANSMEMBRANE (PHOBIUS); TRANSMEMBRANE (PHOBIUS); NON_CYTOPLASMIC_DOMAIN (P…	F:GO:0004930; P:GO:0007186; C:GO:0016021	F:G-protein coupled receptor activity; P:G-protein coupled receptor signaling pathway; C:integral component of membrane
Cluster-47002.0_evgidbad450009idbtk80Loc17250	CCI42484.1unnamed protein product	151	1	9.5e-37	66.22	1	F:GO:0005509	F:calcium ion binding			IPR002048 (SMART); G3DSA:1.10.238.10 (GENE3D); G3DSA:1.10.238.10 (GENE3D); IPR002048 (PFAM); IPR002048 (PFAM); G3DSA:1.10.238.10 (GENE3D); PTHR23050:SF236 (PANTHER); PTHR23050 (PANTHER); IPR018247 (PROSITE_PATTERNS); IPR018247 (PROSITE_PATTERNS); IPR018247 (PROSITE_PATTERNS); IPR018247 (PROSITE_PATTERNS); IPR002048 (PROSITE_PROFILES); IPR002048 (PROSITE_PROFILES); IPR002048 (PROSITE_PROFILES); IP…	F:GO:0005509	F:calcium ion binding
Cluster-45373.0_evgidbad494844idbtk80Loc65505	XP_011434309.1 D(2) dopamine receptor	333	1	2.4e-72	61.61	4	F:GO:0004983; P:GO:0007186; F:GO:0008502; C:GO:0016021	F:neuropeptide Y receptor activity; P:G-protein coupled receptor signaling pathway; F:melatonin receptor activity; C:integral component of membrane			Coil (COILS); IPR000276 (PRINTS); IPR000611 (PRINTS); IPR000276 (SMART); G3DSA:1.20.1070.10 (GENE3D); IPR000276 (PFAM); mobidb-lite (MOBIDB_LITE); IPR027459 (PANTHER); IPR000276 (PROSITE_PATTERNS); TRANSMEMBRANE (PHOBIUS); TRANSMEMBRANE (PHOBIUS); CYTOPLASMIC_DOMAIN (PHOBIUS); TRANSMEMBRANE (PHOBIUS); TRANSMEMBRANE (PHOBIUS); CYTOPLASMIC_DOMAIN (PHOBIUS); CYTOPLASMIC_DOMAIN (PHOBIUS); TRANSMEMBRA…	F:GO:0004930; F:GO:0004983; P:GO:0007186; F:GO:0008502; C:GO:0016021	F:G-protein coupled receptor activity; F:neuropeptide Y receptor activity; P:G-protein coupled receptor signaling pathway; F:melatonin receptor activity; C:integral component of membrane
Cluster-56754.0_evgidbad541736idbtk80Loc115952	WP_069002745.1iron-sulfur cluster assembly accessory protein	122	1	1.2e-61	100	3	F:GO:0005198; F:GO:0051536; P:GO:0097428	F:structural molecule activity; F:iron-sulfur cluster binding; P:protein maturation by iron-sulfur cluster transfer			IPR016092 (TIGRFAM); IPR035903 (G3DSA:2.60.300.GENE3D); IPR000361 (PFAM); PTHR10072 (PANTHER); IPR035903 (SUPERFAMILY)	F:GO:0005198; F:GO:0051536; P:GO:0097428	F:structural molecule activity; F:iron-sulfur cluster binding; P:protein maturation by iron-sulfur cluster transfer
Cluster-51008.0_evgidbad493427idbtk80Loc63997	CAJ31107.1nerve hemoglobin	164	1	2.6e-40	68.35	2	F:GO:0019825; F:GO:0020037	F:oxygen binding; F:heme binding			IPR000971 (PFAM); IPR012292 (G3DSA:1.10.490.GENE3D); PTHR11442 (PANTHER); IPR000971 (PROSITE_PROFILES); cd01040 (CDD); IPR009050 (SUPERFAMILY)	F:GO:0019825; F:GO:0020037	F:oxygen binding; F:heme binding
Cluster-29209.0_evgidbad495833idbtk80Loc66552	XP_009065710.1hypothetical protein LOTGIDRAFT_133032	306	1	3.3e-52	69.05	3	F:GO:0004965; P:GO:0007186; C:GO:0016021	F:G-protein coupled GABA receptor activity; P:G-protein coupled receptor signaling pathway; C:integral component of membrane			PR01177 (PRINTS); PR01176 (PRINTS); IPR000337 (PRINTS); IPR017978 (PFAM); PTHR10519:SF61 (PANTHER); IPR002455 (PANTHER); CYTOPLASMIC_DOMAIN (PHOBIUS); CYTOPLASMIC_DOMAIN (PHOBIUS); TRANSMEMBRANE (PHOBIUS); TRANSMEMBRANE (PHOBIUS); CYTOPLASMIC_DOMAIN (PHOBIUS); NON_CYTOPLASMIC_DOMAIN (PHOBIUS); TRANSMEMBRANE (PHOBIUS); TRANSMEMBRANE (PHOBIUS); TRANSMEMBRANE (PHOBIUS); TRANSMEMBRANE (PHOBIUS); TRAN…	F:GO:0004930; F:GO:0004965; P:GO:0007186; C:GO:0016021	F:G-protein coupled receptor activity; F:G-protein coupled GABA receptor activity; P:G-protein coupled receptor signaling pathway; C:integral component of membrane
Cluster-36061.0_evgidbad916101idbtk80Loc47094	KOF78546.1hypothetical protein OCBIM_22030634mg	83	1	2.7e-61	93.39	1	F:GO:0003676	F:nucleic acid binding			IPR013087 (SMART); PF00096 (PFAM); G3DSA:3.30.160.60 (GENE3D); G3DSA:3.30.160.60 (GENE3D); G3DSA:3.30.160.60 (GENE3D); PF13909 (PFAM); PTHR44135 (PANTHER); IPR013087 (PROSITE_PATTERNS); IPR013087 (PROSITE_PROFILES); IPR013087 (PROSITE_PROFILES); IPR013087 (PROSITE_PROFILES); IPR036236 (SUPERFAMILY); IPR036236 (SUPERFAMILY)	F:GO:0003676	F:nucleic acid binding
Cluster-39893.0_evgidbad877252idbtk80Loc2533	1EBT_AChain A, Hemoglobin I From The Clam Lucina Pectinata Bound With Cyanide	141	1	5.4e-26	62.94	2	F:GO:0019825; F:GO:0020037	F:oxygen binding; F:heme binding			IPR000971 (PFAM); IPR012292 (G3DSA:1.10.490.GENE3D); cd01040 (CDD); IPR009050 (SUPERFAMILY)	F:GO:0019825; F:GO:0020037	F:oxygen binding; F:heme binding
Cluster-50447.0_evgidbad909037idbtk80Loc39622	WP_069006287.1type I glyceraldehyde-3-phosphate dehydrogenase	333	1	5.1e-192	100	5	P:GO:0006006; F:GO:0016620; F:GO:0050661; F:GO:0051287; P:GO:0055114	P:glucose metabolic process; F:oxidoreductase activity, acting on the aldehyde or oxo group of donors, NAD or NADP as acceptor; F:NADP binding; F:NAD binding; P:oxidation-reduction process			IPR020831 (PRINTS); IPR020828 (SMART); IPR020831 (PIRSF); G3DSA:3.30.360.10 (GENE3D); IPR020829 (PFAM); G3DSA:3.40.50.720 (GENE3D); IPR006424 (TIGRFAM); IPR020828 (PFAM); IPR020831 (PANTHER); PTHR10836:SF52 (PANTHER); IPR020830 (PROSITE_PATTERNS); IPR036291 (SUPERFAMILY); SSF55347 (SUPERFAMILY)	P:GO:0006006; F:GO:0016620; F:GO:0050661; F:GO:0051287; P:GO:0055114	P:glucose metabolic process; F:oxidoreductase activity, acting on the aldehyde or oxo group of donors, NAD or NADP as acceptor; F:NADP binding; F:NAD binding; P:oxidation-reduction process
Cluster-68102.0_evgidbad902616idbtk80Loc32889	WP_069004178.1cytochrome C	407	1	1.5e-238	100	1	F:GO:0046872	F:metal ion binding			G3DSA:1.10.1130.10 (GENE3D); mobidb-lite (MOBIDB_LITE); SIGNAL_PEPTIDE_C_REGION (PHOBIUS); SIGNAL_PEPTIDE_N_REGION (PHOBIUS); SIGNAL_PEPTIDE (PHOBIUS); SIGNAL_PEPTIDE_H_REGION (PHOBIUS); NON_CYTOPLASMIC_DOMAIN (PHOBIUS); IPR011031 (PROSITE_PROFILES); SignalP-noTM (SIGNALP_GRAM_NEGATIVE); SignalP-noTM (SIGNALP_EUK); SignalP-TM (SIGNALP_GRAM_POSITIVE); IPR036280 (SUPERFAMILY)	no GO terms	no GO terms
Cluster-37168.0_evgidbad983082idbtk80Loc995	XP_011438339.1 fructose-bisphosphate aldolase	212	1	1.3e-159	87.05	2	F:GO:0004332; P:GO:0006096	F:fructose-bisphosphate aldolase activity; P:glycolytic process			IPR013785 (G3DSA:3.20.20.GENE3D); IPR000741 (PFAM); PTHR11627 (PANTHER); IPR029768 (PROSITE_PATTERNS); cd00948 (CDD); SSF51569 (SUPERFAMILY)	F:GO:0003824; F:GO:0004332; P:GO:0006096	F:catalytic activity; F:fructose-bisphosphate aldolase activity; P:glycolytic process
Cluster-35064.0_evgidbad894320idbtk80Loc24139utrorf	WP_069004628.1ATP-dependent Clp endopeptidase, proteolytic subunit ClpP	162	1	9.1e-86	100	2	F:GO:0004252; P:GO:0006508	F:serine-type endopeptidase activity; P:proteolysis			Coil (COILS); IPR001907 (PRINTS); G3DSA:3.90.226.10 (GENE3D); IPR023562 (PFAM); PTHR10381:SF40 (PANTHER); IPR023562 (PANTHER); IPR033135 (PROSITE_PATTERNS); IPR018215 (PROSITE_PATTERNS); IPR001907 (CDD); IPR029045 (SUPERFAMILY)	F:GO:0004252; P:GO:0006508	F:serine-type endopeptidase activity; P:proteolysis
Cluster-61587.0_evgidbad905150idbtk80Loc35528	OAF69912.1hypothetical protein A3Q56_02275	655	1	2.4e-36	39.96	2	C:GO:0016020; C:GO:0016021	C:membrane; C:integral component of membrane			IPR011641 (SMART); G3DSA:2.10.50.10 (GENE3D); IPR011641 (PFAM); PTHR24046:SF3 (PANTHER); PTHR24046:SF3 (PANTHER); PTHR24046 (PANTHER); PTHR24046 (PANTHER); PTHR24046 (PANTHER); PTHR24046 (PANTHER); PTHR24046:SF3 (PANTHER); SIGNAL_PEPTIDE_C_REGION (PHOBIUS); NON_CYTOPLASMIC_DOMAIN (PHOBIUS); SIGNAL_PEPTIDE_H_REGION (PHOBIUS); SIGNAL_PEPTIDE_N_REGION (PHOBIUS); SIGNAL_PEPTIDE (PHOBIUS); SignalP-noT…	no GO terms	no GO terms
Cluster-36036.0_evgidbad939592idbtk80Loc72272	WP_069006487.1TusE/DsrC/DsvC family sulfur relay protein	113	1	6.4e-62	100	1	F:GO:0016740	F:transferase activity			G3DSA:1.10.10.370 (GENE3D); IPR007453 (PFAM); IPR007453 (PIRSF); G3DSA:3.30.1420.10 (GENE3D); IPR007453 (TIGRFAM); IPR007453 (PANTHER); IPR025526 (SUPERFAMILY)	no GO terms	no GO terms
Cluster-44168.1_evgidbad931155idbtk80Loc63158	ANG56316.1cathepsin L	119	1	3.3e-123	72.22	2	P:GO:0006508; F:GO:0008234	P:proteolysis; F:cysteine-type peptidase activity			IPR000668 (PRINTS); IPR013201 (SMART); IPR000668 (SMART); IPR013201 (PFAM); G3DSA:3.90.70.10 (GENE3D); IPR000668 (PFAM); PTHR12411:SF57 (PANTHER); IPR013128 (PANTHER); PTHR12411:SF57 (PANTHER); IPR025660 (PROSITE_PATTERNS); IPR000169 (PROSITE_PATTERNS); IPR025661 (PROSITE_PATTERNS); NON_CYTOPLASMIC_DOMAIN (PHOBIUS); SIGNAL_PEPTIDE_H_REGION (PHOBIUS); SIGNAL_PEPTIDE_N_REGION (PHOBIUS); SIGNAL_PEPT…	P:GO:0006508; F:GO:0008234	P:proteolysis; F:cysteine-type peptidase activity
Cluster-68725.0_evgidbad922445idbtk80Loc53811	WP_068993560.1BAX inhibitor (BI)-1/YccA family protein	223	1	1.5e-110	100	2	C:GO:0016021; P:GO:0043066	C:integral component of membrane; P:negative regulation of apoptotic process			IPR006214 (PFAM); PTHR23291:SF37 (PANTHER); IPR006214 (PANTHER); IPR006213 (PROSITE_PATTERNS); CYTOPLASMIC_DOMAIN (PHOBIUS); TRANSMEMBRANE (PHOBIUS); TRANSMEMBRANE (PHOBIUS); NON_CYTOPLASMIC_DOMAIN (PHOBIUS); NON_CYTOPLASMIC_DOMAIN (PHOBIUS); TRANSMEMBRANE (PHOBIUS); TRANSMEMBRANE (PHOBIUS); NON_CYTOPLASMIC_DOMAIN (PHOBIUS); TRANSMEMBRANE (PHOBIUS); CYTOPLASMIC_DOMAIN (PHOBIUS); CYTOPLASMIC_DOMAI…	C:GO:0016021; P:GO:0043066	C:integral component of membrane; P:negative regulation of apoptotic process
Cluster-28345.0_evgidbad891682idbtk80Loc21361	WP_069005856.1adenylyl-sulfate reductase subunit alpha	634	1	0	100	2	F:GO:0016491; P:GO:0055114	F:oxidoreductase activity; P:oxidation-reduction process			IPR011803 (TIGRFAM); G3DSA:3.50.50.90 (GENE3D); IPR015939 (PFAM); PIRSF000171 (PIRSF); IPR027477 (G3DSA:3.90.700.GENE3D); IPR003953 (PFAM); PTHR11632:SF69 (PANTHER); PTHR11632 (PANTHER); IPR037099 (SUPERFAMILY); IPR036188 (SUPERFAMILY); IPR027477 (SUPERFAMILY)	F:GO:0016491; P:GO:0055114	F:oxidoreductase activity; P:oxidation-reduction process
Cluster-63603.0_evgidbad893768idbtk80Loc23559	ODB89822.1 ATPase	631	1	0	99.68	2	C:GO:0016020; C:GO:0016021	C:membrane; C:integral component of membrane			Coil (COILS); Coil (COILS); Coil (COILS); G3DSA:3.40.50.300 (GENE3D); PF13476 (PFAM); mobidb-lite (MOBIDB_LITE); PTHR32114 (PANTHER); TRANSMEMBRANE (PHOBIUS); TRANSMEMBRANE (PHOBIUS); NON_CYTOPLASMIC_DOMAIN (PHOBIUS); CYTOPLASMIC_DOMAIN (PHOBIUS); CYTOPLASMIC_DOMAIN (PHOBIUS); IPR027417 (SUPERFAMILY); TMhelix (TMHMM); TMhelix (TMHMM)	no GO terms	no GO terms
Cluster-57342.0_evgidbad901166idbtk80Loc31345	WP_069003639.1Xaa-Pro aminopeptidase	319	1	1.3e-189	100	4	F:GO:0004177; P:GO:0006508; F:GO:0030145; F:GO:0046872	F:aminopeptidase activity; P:proteolysis; F:manganese ion binding; F:metal ion binding			IPR000994 (PFAM); G3DSA:3.90.230.10 (GENE3D); PTHR43226 (PANTHER); IPR001131 (PROSITE_PATTERNS); cd01087 (CDD); IPR036005 (SUPERFAMILY); IPR029149 (SUPERFAMILY)	no GO terms	no GO terms
Cluster-54621.0_evgidbad909812idbtk80Loc40437	WP_069005015.1UTP--glucose-1-phosphate uridylyltransferase	295	1	7e-161	100	3	F:GO:0003983; P:GO:0006011; P:GO:0009058	F:UTP:glucose-1-phosphate uridylyltransferase activity; P:UDP-glucose metabolic process; P:biosynthetic process			IPR029044 (G3DSA:3.90.550.GENE3D); IPR005771 (TIGRFAM); IPR005835 (PFAM); IPR005771 (PANTHER); PTHR43197:SF1 (PANTHER); NON_CYTOPLASMIC_DOMAIN (PHOBIUS); SIGNAL_PEPTIDE_H_REGION (PHOBIUS); SIGNAL_PEPTIDE (PHOBIUS); SIGNAL_PEPTIDE_C_REGION (PHOBIUS); SIGNAL_PEPTIDE_N_REGION (PHOBIUS); IPR005771 (CDD); IPR029044 (SUPERFAMILY)	F:GO:0003983; P:GO:0006011; P:GO:0009058; F:GO:0016779	F:UTP:glucose-1-phosphate uridylyltransferase activity; P:UDP-glucose metabolic process; P:biosynthetic process; F:nucleotidyltransferase activity
Cluster-45291.0_evgidbad879757idbtk80Loc5737	XP_013079653.1 synaptobrevin isoform X2	118	1	1.3e-12	78.08	2	C:GO:0016021; P:GO:0016192	C:integral component of membrane; P:vesicle-mediated transport			IPR001388 (PRINTS); IPR001388 (PFAM); G3DSA:1.20.5.110 (GENE3D); mobidb-lite (MOBIDB_LITE); mobidb-lite (MOBIDB_LITE); PTHR21136:SF78 (PANTHER); PTHR21136 (PANTHER); IPR001388 (PROSITE_PROFILES); SSF58038 (SUPERFAMILY)	C:GO:0016021; P:GO:0016192	C:integral component of membrane; P:vesicle-mediated transport
Cluster-48180.0_evgidbad894253idbtk80Loc24067	PAA90490.1hypothetical protein BOX15_Mlig012848g1	272	1	5.1e-156	83.84	1	F:GO:0016301	F:kinase activity			IPR022414 (PFAM); IPR036802 (G3DSA:1.10.135.GENE3D); G3DSA:3.30.590.10 (GENE3D); IPR022413 (PFAM); IPR000749 (PANTHER); IPR022415 (PROSITE_PATTERNS); IPR022414 (PROSITE_PROFILES); IPR022413 (PROSITE_PROFILES); cd07931 (CDD); IPR036802 (SUPERFAMILY); IPR014746 (SUPERFAMILY)	F:GO:0003824; F:GO:0016301; F:GO:0016772	F:catalytic activity; F:kinase activity; F:transferase activity, transferring phosphorus-containing groups
Cluster-40926.0_evgidbad957793idbtk80Loc92411	CCQ71730.1thioredoxin	127	1	6.6e-15	63.21	3	P:GO:0006662; F:GO:0015035; P:GO:0045454	P:glycerol ether metabolic process; F:protein disulfide oxidoreductase activity; P:cell redox homeostasis			IPR013766 (PFAM); G3DSA:3.40.30.10 (GENE3D); PTHR10438:SF18 (PANTHER); IPR005746 (PANTHER); cd02947 (CDD); IPR036249 (SUPERFAMILY)	P:GO:0006662; F:GO:0015035; P:GO:0045454	P:glycerol ether metabolic process; F:protein disulfide oxidoreductase activity; P:cell redox homeostasis
Cluster-56014.0_evgidbad904011idbtk80Loc34334	WP_069005023.1glucose-1-phosphate adenylyltransferase	116	1	2.7e-191	100	2	P:GO:0005978; F:GO:0008878	P:glycogen biosynthetic process; F:glucose-1-phosphate adenylyltransferase activity			IPR029044 (G3DSA:3.90.550.GENE3D); IPR005835 (PFAM); IPR011831 (TIGRFAM); PTHR43523:SF2 (PANTHER); PTHR43523 (PANTHER); IPR005836 (PROSITE_PATTERNS); IPR005836 (PROSITE_PATTERNS); IPR005836 (PROSITE_PATTERNS); cd02508 (CDD); IPR029044 (SUPERFAMILY)	P:GO:0005978; F:GO:0008878; P:GO:0009058; F:GO:0016779	P:glycogen biosynthetic process; F:glucose-1-phosphate adenylyltransferase activity; P:biosynthetic process; F:nucleotidyltransferase activity
Cluster-56172.0_evgidbad894796idbtk80Loc24630	WP_069015310.1sodium-translocating pyrophosphatase	592	1	2.5e-290	99.83	4	F:GO:0004427; F:GO:0009678; C:GO:0016020; P:GO:1902600	F:inorganic diphosphatase activity; F:hydrogen-translocating pyrophosphatase activity; C:membrane; P:proton transmembrane transport			IPR004131 (PIRSF); IPR004131 (PFAM); IPR004131 (TIGRFAM); PTHR31998:SF16 (PANTHER); IPR004131 (PANTHER); CYTOPLASMIC_DOMAIN (PHOBIUS); TRANSMEMBRANE (PHOBIUS); TRANSMEMBRANE (PHOBIUS); NON_CYTOPLASMIC_DOMAIN (PHOBIUS); CYTOPLASMIC_DOMAIN (PHOBIUS); CYTOPLASMIC_DOMAIN (PHOBIUS); TRANSMEMBRANE (PHOBIUS); TRANSMEMBRANE (PHOBIUS); TRANSMEMBRANE (PHOBIUS); TRANSMEMBRANE (PHOBIUS); NON_CYTOPLASMIC_DOMA…	F:GO:0004427; F:GO:0009678; C:GO:0016020; P:GO:1902600	F:inorganic diphosphatase activity; F:hydrogen-translocating pyrophosphatase activity; C:membrane; P:proton transmembrane transport
Cluster-61583.1_evgidbad1144528idbtk80Loc32251	PFX27295.1putative RNA-directed DNA polymerase from transposon BS	340	1	7.1e-64	60.74	2	F:GO:0003964; P:GO:0006278	F:RNA-directed DNA polymerase activity; P:RNA-dependent DNA biosynthetic process			IPR000477 (PFAM); PTHR33332 (PANTHER); IPR000477 (PROSITE_PROFILES); SSF56672 (SUPERFAMILY)	no GO terms	no GO terms
Cluster-27546.0_evgidbad1182452idbtk80Loc73318	XP_001625061.1predicted protein	208	1	2e-48	84.13	3	F:GO:0005509; C:GO:0005578; P:GO:0007165	F:calcium ion binding; C:proteinaceous extracellular matrix; P:signal transduction			IPR002048 (SMART); IPR019577 (PFAM); IPR002048 (PFAM); G3DSA:1.10.238.10 (GENE3D); G3DSA:1.10.238.10 (GENE3D); PTHR44041 (PANTHER); IPR029633 (PTHR44041:PANTHER); IPR018247 (PROSITE_PATTERNS); IPR018247 (PROSITE_PATTERNS); IPR002048 (PROSITE_PROFILES); IPR002048 (PROSITE_PROFILES); IPR002048 (PROSITE_PROFILES); IPR002048 (PROSITE_PROFILES); IPR002048 (CDD); IPR011992 (SUPERFAMILY)	F:GO:0005509; C:GO:0005578; P:GO:0007165	F:calcium ion binding; C:proteinaceous extracellular matrix; P:signal transduction
Cluster-51654.0_evgidbad1292259idbtk80Loc86370	WP_069004667.1TusE/DsrC/DsvC family sulfur relay protein	114	1	3e-59	100	1	F:GO:0016740	F:transferase activity			IPR007453 (PIRSF); G3DSA:3.30.1420.10 (GENE3D); IPR007453 (PFAM); IPR007453 (TIGRFAM); G3DSA:1.10.10.370 (GENE3D); IPR007453 (PANTHER); IPR025526 (SUPERFAMILY)	no GO terms	no GO terms
Cluster-40532.0_evgidbad1397756idbtk80Loc54610	ADP24121.1cytochrome P450	209	1	4.8e-101	59.92	4	F:GO:0005506; F:GO:0016705; F:GO:0020037; P:GO:0055114	F:iron ion binding; F:oxidoreductase activity, acting on paired donors, with incorporation or reduction of molecular oxygen; F:heme binding; P:oxidation-reduction process			IPR002401 (PRINTS); IPR001128 (PRINTS); IPR001128 (PFAM); IPR036396 (G3DSA:1.10.630.GENE3D); PTHR24300 (PANTHER); IPR017972 (PROSITE_PATTERNS); TRANSMEMBRANE (PHOBIUS); TRANSMEMBRANE (PHOBIUS); CYTOPLASMIC_DOMAIN (PHOBIUS); NON_CYTOPLASMIC_DOMAIN (PHOBIUS); NON_CYTOPLASMIC_DOMAIN (PHOBIUS); IPR036396 (SUPERFAMILY); TMhelix (TMHMM)	F:GO:0005506; F:GO:0016705; F:GO:0020037; P:GO:0055114	F:iron ion binding; F:oxidoreductase activity, acting on paired donors, with incorporation or reduction of molecular oxygen; F:heme binding; P:oxidation-reduction process
Cluster-63054.0_evgidbad1384639idbtk80Loc41006	WP_069003222.1glutamate--ammonia ligase	386	1	7.9e-229	100	4	F:GO:0004356; C:GO:0005737; P:GO:0006542; P:GO:0009399	F:glutamate-ammonia ligase activity; C:cytoplasm; P:glutamine biosynthetic process; P:nitrogen fixation			IPR008146 (SMART); IPR036651 (G3DSA:3.10.20.GENE3D); IPR008147 (PFAM); IPR004809 (TIGRFAM); G3DSA:3.30.590.10 (GENE3D); IPR008146 (PFAM); PTHR43407 (PANTHER); IPR027302 (PROSITE_PATTERNS); IPR027303 (PROSITE_PATTERNS); IPR036651 (SUPERFAMILY); IPR014746 (SUPERFAMILY)	F:GO:0003824; F:GO:0004356; C:GO:0005737; P:GO:0006542; P:GO:0006807; P:GO:0009399	F:catalytic activity; F:glutamate-ammonia ligase activity; C:cytoplasm; P:glutamine biosynthetic process; P:nitrogen compound metabolic process; P:nitrogen fixation
Cluster-61017.0_evgidbad1391033idbtk80Loc47641	WP_069004114.1peptidoglycan-binding protein	281	1	1.4e-150	100	1	C:GO:0030288	C:outer membrane-bounded periplasmic space			IPR005534 (PFAM); SIGNAL_PEPTIDE_N_REGION (PHOBIUS); NON_CYTOPLASMIC_DOMAIN (PHOBIUS); SIGNAL_PEPTIDE_C_REGION (PHOBIUS); SIGNAL_PEPTIDE (PHOBIUS); SIGNAL_PEPTIDE_H_REGION (PHOBIUS)	C:GO:0030288	C:outer membrane-bounded periplasmic space
Cluster-68470.0_evgidbad1369365idbtk80Loc25124	WP_069006119.1NADH oxidoreductase (quinone) subunit F	424	1	7.1e-255	99.76	5	F:GO:0008137; F:GO:0010181; F:GO:0051287; F:GO:0051539; P:GO:0055114	F:NADH dehydrogenase (ubiquinone) activity; F:FMN binding; F:NAD binding; F:4 iron, 4 sulfur cluster binding; P:oxidation-reduction process			IPR019575 (SMART); G3DSA:3.10.20.600 (GENE3D); IPR011538 (PFAM); IPR019554 (PFAM); IPR011537 (TIGRFAM); IPR019575 (PFAM); IPR037225 (G3DSA:3.40.50.GENE3D); IPR037207 (G3DSA:1.20.1440.GENE3D); PTHR43578 (PANTHER); IPR001949 (PROSITE_PATTERNS); IPR037207 (SUPERFAMILY); SSF142984 (SUPERFAMILY); IPR037225 (SUPERFAMILY)	F:GO:0008137; F:GO:0010181; F:GO:0016651; F:GO:0051287; F:GO:0051539; P:GO:0055114	F:NADH dehydrogenase (ubiquinone) activity; F:FMN binding; F:oxidoreductase activity, acting on NAD(P)H; F:NAD binding; F:4 iron, 4 sulfur cluster binding; P:oxidation-reduction process
Cluster-60259.0_evgidbad1396710idbtk80Loc53519	XP_013406046.1 homeobox protein EMX2-like	299	1	3.8e-29	82.11	2	P:GO:0006355; F:GO:0043565	P:regulation of transcription, DNA-templated; F:sequence-specific DNA binding			IPR000047 (PRINTS); IPR020479 (PRINTS); IPR001356 (SMART); G3DSA:1.10.10.60 (GENE3D); IPR001356 (PFAM); PTHR24339 (PANTHER); IPR017970 (PROSITE_PATTERNS); IPR001356 (PROSITE_PROFILES); IPR001356 (CDD); IPR009057 (SUPERFAMILY)	F:GO:0003677; P:GO:0006355; F:GO:0043565	F:DNA binding; P:regulation of transcription, DNA-templated; F:sequence-specific DNA binding
Cluster-28218.0_evgidbad1379550idbtk80Loc35726	WP_069014198.1glycogen synthase GlgA	199	1	4.8e-273	99.56	1	F:GO:0004373	F:glycogen (starch) synthase activity			IPR011835 (TIGRFAM); G3DSA:3.40.50.2000 (GENE3D); IPR013534 (PFAM); G3DSA:3.40.50.2000 (GENE3D); IPR001296 (PFAM); PTHR12526:SF439 (PANTHER); PTHR12526 (PANTHER); IPR011835 (HAMAP); cd03791 (CDD); SSF53756 (SUPERFAMILY)	F:GO:0004373	F:glycogen (starch) synthase activity
Cluster-55834.0_evgidbad1367014idbtk80Loc22664	ODB83199.1 transketolase	522	1	0	99.85	2	F:GO:0004802; P:GO:0008152	F:transketolase activity; P:metabolic process			IPR005475 (SMART); IPR005474 (PFAM); IPR009014 (G3DSA:3.40.50.GENE3D); G3DSA:3.40.50.970 (GENE3D); IPR005478 (TIGRFAM); G3DSA:3.40.50.970 (GENE3D); IPR033248 (PFAM); IPR005475 (PFAM); IPR033247 (PANTHER); PTHR43522:SF8 (PANTHER); IPR005474 (PROSITE_PATTERNS); IPR020826 (PROSITE_PATTERNS); cd02012 (CDD); cd07033 (CDD); IPR029061 (SUPERFAMILY); IPR009014 (SUPERFAMILY); IPR029061 (SUPERFAMILY)	F:GO:0003824; F:GO:0004802; P:GO:0008152	F:catalytic activity; F:transketolase activity; P:metabolic process
Cluster-35310.0_evgidbad1366811idbtk80Loc22441	WP_069006527.1molybdopterin oxidoreductase	854	1	0	100	3	F:GO:0016491; F:GO:0043546; P:GO:0055114	F:oxidoreductase activity; F:molybdopterin cofactor binding; P:oxidation-reduction process			Coil (COILS); IPR019546 (PFAM); G3DSA:3.40.50.740 (GENE3D); G3DSA:3.40.228.10 (GENE3D); G3DSA:2.40.40.20 (GENE3D); IPR006656 (PFAM); IPR006657 (PFAM); IPR019546 (TIGRFAM); G3DSA:3.40.50.740 (GENE3D); PTHR43742 (PANTHER); PTHR43742:SF3 (PANTHER); IPR006311 (PROSITE_PROFILES); IPR006963 (PROSITE_PROFILES); IPR009010 (SUPERFAMILY); SSF53706 (SUPERFAMILY)	F:GO:0016491; F:GO:0043546; P:GO:0055114	F:oxidoreductase activity; F:molybdopterin cofactor binding; P:oxidation-reduction process
Cluster-46323.0_evgidbad1372597idbtk80Loc28486	XP_011435914.1 tripartite motif-containing 13	542	1	7.1e-143	65.85	2	C:GO:0005622; F:GO:0008270	C:intracellular; F:zinc ion binding			Coil (COILS); IPR001841 (SMART); IPR000315 (SMART); G3DSA:3.30.40.200 (GENE3D); IPR000315 (PFAM); IPR013083 (G3DSA:3.30.40.GENE3D); IPR027370 (PFAM); mobidb-lite (MOBIDB_LITE); mobidb-lite (MOBIDB_LITE); PTHR44028 (PANTHER); IPR017907 (PROSITE_PATTERNS); IPR000315 (PROSITE_PROFILES); IPR001841 (PROSITE_PROFILES); IPR000315 (CDD); SSF57850 (SUPERFAMILY); SSF57845 (SUPERFAMILY)	C:GO:0005622; F:GO:0008270	C:intracellular; F:zinc ion binding
Cluster-32483.0_evgidbad1369474idbtk80Loc25249	OWF47173.1Polycystic kidney disease protein 1-like 3	602	1	7.2e-11	44.81	5	C:GO:0005576; P:GO:0006030; F:GO:0008061; C:GO:0016020; C:GO:0016021	C:extracellular region; P:chitin metabolic process; F:chitin binding; C:membrane; C:integral component of membrane			IPR003599 (SMART); IPR013783 (G3DSA:2.60.40.GENE3D); IPR007110 (PROSITE_PROFILES); IPR036179 (SUPERFAMILY)	no GO terms	no GO terms
Cluster-51560.0_evgidbad1384269idbtk80Loc40623	XP_011440324.1 guanine nucleotide-binding protein G(s) subunit alpha	456	1	1.2e-151	75.66	5	F:GO:0003924; F:GO:0004871; F:GO:0005525; P:GO:0007186; F:GO:0031683	F:GTPase activity; F:signal transducer activity; F:GTP binding; P:G-protein coupled receptor signaling pathway; F:G-protein beta/gamma-subunit complex binding			IPR001019 (PRINTS); IPR000367 (PRINTS); IPR001019 (SMART); G3DSA:3.40.50.300 (GENE3D); IPR001019 (PFAM); IPR011025 (G3DSA:1.10.400.GENE3D); G3DSA:3.40.50.300 (GENE3D); mobidb-lite (MOBIDB_LITE); IPR001019 (PANTHER); PTHR10218:SF212 (PANTHER); IPR001019 (CDD); IPR011025 (SUPERFAMILY); IPR027417 (SUPERFAMILY)	F:GO:0003924; F:GO:0004871; F:GO:0005525; P:GO:0007165; P:GO:0007186; F:GO:0019001; F:GO:0031683	F:GTPase activity; F:signal transducer activity; F:GTP binding; P:signal transduction; P:G-protein coupled receptor signaling pathway; F:guanyl nucleotide binding; F:G-protein beta/gamma-subunit complex binding
Cluster-37472.0_evgidbad1384963idbtk80Loc41348	CEF61026.1Small GTPase superfamily and Ran GTPase family and Small GTPase superfamily, Rho type and Small GTPase superfamily, Rab type and Small GTP-binding protein domain and Small GTPase superfamily, Ras type and Small GTPase superfamily, ARF type and P-loop containing nucleoside triphosphate hydrolase domain-containing protein	205	1	3.5e-26	58.64	2	F:GO:0003924; F:GO:0005525	F:GTPase activity; F:GTP binding			PR00449 (PRINTS); SM00175 (SMART); SM00173 (SMART); SM00174 (SMART); IPR001806 (PFAM); IPR005225 (TIGRFAM); G3DSA:3.40.50.300 (GENE3D); PTHR24073 (PANTHER); PTHR24073:SF87 (PANTHER); PS51419 (PROSITE_PROFILES); cd00154 (CDD); IPR027417 (SUPERFAMILY)	F:GO:0003924; F:GO:0005525	F:GTPase activity; F:GTP binding
Cluster-39507.0_evgidbad1389823idbtk80Loc46382	XP_011448926.2 acetylcholine receptor subunit beta	410	1	5.5e-63	55.01	4	F:GO:0004888; F:GO:0005230; C:GO:0016021; P:GO:0034220	F:transmembrane signaling receptor activity; F:extracellular ligand-gated ion channel activity; C:integral component of membrane; P:ion transmembrane transport			IPR006201 (PRINTS); IPR006029 (PFAM); G3DSA:1.20.58.390 (GENE3D); IPR006202 (PFAM); IPR036734 (G3DSA:2.70.170.GENE3D); PTHR18945:SF758 (PANTHER); IPR006201 (PANTHER); IPR018000 (PROSITE_PATTERNS); TRANSMEMBRANE (PHOBIUS); TRANSMEMBRANE (PHOBIUS); TRANSMEMBRANE (PHOBIUS); TRANSMEMBRANE (PHOBIUS); CYTOPLASMIC_DOMAIN (PHOBIUS); SIGNAL_PEPTIDE (PHOBIUS); NON_CYTOPLASMIC_DOMAIN (PHOBIUS); SIGNAL_PEPTI…	F:GO:0004888; F:GO:0005216; F:GO:0005230; P:GO:0006811; C:GO:0016021; P:GO:0034220	F:transmembrane signaling receptor activity; F:ion channel activity; F:extracellular ligand-gated ion channel activity; P:ion transport; C:integral component of membrane; P:ion transmembrane transport
Cluster-44631.0_evgidbad1353213idbtk80Loc5038	OWF36901.1Neuronal acetylcholine receptor subunit alpha-6	307	1	9.1e-72	62.87	4	F:GO:0004888; F:GO:0005230; C:GO:0016021; P:GO:0034220	F:transmembrane signaling receptor activity; F:extracellular ligand-gated ion channel activity; C:integral component of membrane; P:ion transmembrane transport			IPR006201 (PRINTS); IPR006029 (PFAM); IPR006202 (PFAM); IPR036734 (G3DSA:2.70.170.GENE3D); G3DSA:1.20.58.390 (GENE3D); PTHR18945:SF577 (PANTHER); IPR006201 (PANTHER); IPR018000 (PROSITE_PATTERNS); CYTOPLASMIC_DOMAIN (PHOBIUS); NON_CYTOPLASMIC_DOMAIN (PHOBIUS); NON_CYTOPLASMIC_DOMAIN (PHOBIUS); SIGNAL_PEPTIDE_C_REGION (PHOBIUS); TRANSMEMBRANE (PHOBIUS); SIGNAL_PEPTIDE_H_REGION (PHOBIUS); SIGNAL_PE…	F:GO:0004888; F:GO:0005216; F:GO:0005230; P:GO:0006811; C:GO:0016021; P:GO:0034220	F:transmembrane signaling receptor activity; F:ion channel activity; F:extracellular ligand-gated ion channel activity; P:ion transport; C:integral component of membrane; P:ion transmembrane transport
Cluster-58347.0_evgidbad1367059idbtk80Loc22714	WP_069014375.1cytochrome c oxidase subunit 1	531	1	4.9e-306	100	6	F:GO:0004129; F:GO:0005506; P:GO:0009060; C:GO:0016021; F:GO:0020037; C:GO:0045277	F:cytochrome-c oxidase activity; F:iron ion binding; P:aerobic respiration; C:integral component of membrane; F:heme binding; C:respiratory chain complex IV			Coil (COILS); IPR000883 (PRINTS); IPR000883 (PFAM); IPR036927 (G3DSA:1.20.210.GENE3D); IPR000883 (PANTHER); IPR023615 (PROSITE_PATTERNS); CYTOPLASMIC_DOMAIN (PHOBIUS); TRANSMEMBRANE (PHOBIUS); NON_CYTOPLASMIC_DOMAIN (PHOBIUS); TRANSMEMBRANE (PHOBIUS); CYTOPLASMIC_DOMAIN (PHOBIUS); TRANSMEMBRANE (PHOBIUS); TRANSMEMBRANE (PHOBIUS); CYTOPLASMIC_DOMAIN (PHOBIUS); TRANSMEMBRANE (PHOBIUS); NON_CYTOPLAS…	F:GO:0004129; F:GO:0005506; F:GO:0009055; P:GO:0009060; C:GO:0016021; F:GO:0020037; C:GO:0045277; P:GO:0055114	F:cytochrome-c oxidase activity; F:iron ion binding; F:electron transfer activity; P:aerobic respiration; C:integral component of membrane; F:heme binding; C:respiratory chain complex IV; P:oxidation-reduction process
Cluster-30771.0_evgidbad1390935idbtk80Loc47540	XP_011449844.1 tripartite motif-containing protein 2	389	1	3.3e-17	43.98	3	C:GO:0005622; F:GO:0008270; F:GO:0046872	C:intracellular; F:zinc ion binding; F:metal ion binding			Coil (COILS); IPR011042 (G3DSA:2.120.10.GENE3D); mobidb-lite (MOBIDB_LITE); SSF63825 (SUPERFAMILY)	no GO terms	no GO terms
Cluster-37273.0_evgidbad1349230idbtk80Loc0utrorf	WP_069004678.1(Fe-S)-binding protein	264	1	6.9e-305	100	1	F:GO:0051536	F:iron-sulfur cluster binding			IPR004017 (PFAM); IPR017896 (PFAM); PTHR43551 (PANTHER); PTHR43551:SF1 (PANTHER); IPR017900 (PROSITE_PATTERNS); IPR017896 (PROSITE_PROFILES); IPR009051 (SUPERFAMILY)	F:GO:0051536	F:iron-sulfur cluster binding
Cluster-53371.0_evgidbad1372119idbtk80Loc27999	WP_069006523.1nodulation protein NfeD	487	1	2.3e-241	100	4	P:GO:0006508; F:GO:0008233; C:GO:0016020; C:GO:0016021	P:proteolysis; F:peptidase activity; C:membrane; C:integral component of membrane			G3DSA:3.90.226.10 (GENE3D); G3DSA:2.40.50.140 (GENE3D); IPR002810 (PFAM); mobidb-lite (MOBIDB_LITE); PTHR33507 (PANTHER); PTHR33507:SF4 (PANTHER); TRANSMEMBRANE (PHOBIUS); NON_CYTOPLASMIC_DOMAIN (PHOBIUS); TRANSMEMBRANE (PHOBIUS); NON_CYTOPLASMIC_DOMAIN (PHOBIUS); CYTOPLASMIC_DOMAIN (PHOBIUS); CYTOPLASMIC_DOMAIN (PHOBIUS); CYTOPLASMIC_DOMAIN (PHOBIUS); TRANSMEMBRANE (PHOBIUS); TRANSMEMBRANE (PHOB…	no GO terms	no GO terms
Cluster-36477.4_evgidbad1472151idbtk80Loc7181	XP_014060414.1 5'-nucleotidase-like isoform X1	117	1	3e-14	64.29	2	P:GO:0009166; F:GO:0016787	P:nucleotide catabolic process; F:hydrolase activity			IPR036907 (G3DSA:3.90.780.GENE3D); PTHR11575:SF32 (PANTHER); IPR006179 (PANTHER); IPR036907 (SUPERFAMILY)	P:GO:0009166; F:GO:0016787	P:nucleotide catabolic process; F:hydrolase activity
Cluster-55388.0_evgidbad1782473idbtk80Loc114265	WP_069005639.1cytochrome c oxidase assembly protein	113	1	2.3e-51	96.36	1	F:GO:0005507	F:copper ion binding			IPR007533 (PFAM); IPR023471 (G3DSA:2.60.370.GENE3D); PTHR21320:SF5 (PANTHER); PTHR21320 (PANTHER); NON_CYTOPLASMIC_DOMAIN (PHOBIUS); CYTOPLASMIC_DOMAIN (PHOBIUS); TRANSMEMBRANE (PHOBIUS); IPR023471 (SUPERFAMILY); TMhelix (TMHMM)	F:GO:0005507	F:copper ion binding
Cluster-31917.0_evgidbad1768072idbtk80Loc98135	XP_009054872.1hypothetical protein LOTGIDRAFT_118056	323	1	2.1e-102	73.13	1	F:GO:0003993	F:acid phosphatase activity			IPR029052 (G3DSA:3.60.21.GENE3D); IPR024927 (PIRSF); IPR004843 (PFAM); PTHR10161:SF27 (PANTHER); PTHR10161 (PANTHER); SIGNAL_PEPTIDE_N_REGION (PHOBIUS); SIGNAL_PEPTIDE_H_REGION (PHOBIUS); NON_CYTOPLASMIC_DOMAIN (PHOBIUS); SIGNAL_PEPTIDE (PHOBIUS); SIGNAL_PEPTIDE_C_REGION (PHOBIUS); IPR024927 (CDD); SignalP-noTM (SIGNALP_EUK); SSF56300 (SUPERFAMILY)	F:GO:0003993; F:GO:0016787	F:acid phosphatase activity; F:hydrolase activity
Cluster-65552.0_evgidbad1721632idbtk80Loc48443	EKC22375.1Plasminogen	248	1	6.1e-33	56.28	1	F:GO:0030246	F:carbohydrate binding			PR00018 (PRINTS); IPR000001 (SMART); IPR038178 (G3DSA:2.40.20.GENE3D); IPR000001 (PFAM); PTHR44121:SF1 (PANTHER); PTHR44121 (PANTHER); PTHR44121:SF1 (PANTHER); PTHR44121 (PANTHER); IPR000001 (PROSITE_PROFILES); IPR000001 (PROSITE_PROFILES); cd00108 (CDD); IPR013806 (SUPERFAMILY); IPR013806 (SUPERFAMILY)	no GO terms	no GO terms
Cluster-42848.0_evgidbaidbtk80Loc63308	XP_022342589.1zinc transporter ZIP14-like	122	1	2.4e-70	61.58	4	C:GO:0016020; P:GO:0030001; F:GO:0046873; P:GO:0055085	C:membrane; P:metal ion transport; F:metal ion transmembrane transporter activity; P:transmembrane transport			IPR003689 (PFAM); PTHR12191 (PANTHER); TRANSMEMBRANE (PHOBIUS); SIGNAL_PEPTIDE_C_REGION (PHOBIUS); CYTOPLASMIC_DOMAIN (PHOBIUS); TRANSMEMBRANE (PHOBIUS); CYTOPLASMIC_DOMAIN (PHOBIUS); CYTOPLASMIC_DOMAIN (PHOBIUS); NON_CYTOPLASMIC_DOMAIN (PHOBIUS); NON_CYTOPLASMIC_DOMAIN (PHOBIUS); TRANSMEMBRANE (PHOBIUS); NON_CYTOPLASMIC_DOMAIN (PHOBIUS); TRANSMEMBRANE (PHOBIUS); TRANSMEMBRANE (PHOBIUS); NON_CYTO…	C:GO:0016020; P:GO:0030001; F:GO:0046873; P:GO:0055085	C:membrane; P:metal ion transport; F:metal ion transmembrane transporter activity; P:transmembrane transport
Cluster-66938.0_evgidbaidbtk80Loc47622	XP_022322780.1uncharacterized protein LOC111124213	1323	1	0	53.53	1	F:GO:0005515	F:protein binding			IPR003961 (SMART); IPR000884 (SMART); IPR036383 (G3DSA:2.20.100.GENE3D); IPR013783 (G3DSA:2.60.40.GENE3D); PTHR16897 (PANTHER); PTHR16897:SF12 (PANTHER); PTHR16897 (PANTHER); SIGNAL_PEPTIDE_C_REGION (PHOBIUS); NON_CYTOPLASMIC_DOMAIN (PHOBIUS); SIGNAL_PEPTIDE_N_REGION (PHOBIUS); SIGNAL_PEPTIDE_H_REGION (PHOBIUS); SIGNAL_PEPTIDE (PHOBIUS); IPR003961 (PROSITE_PROFILES); IPR003961 (PROSITE_PROFILES);…	F:GO:0005515	F:protein binding
Cluster-51789.0_evgidbaidbtk80Loc45773	ETE72865.1Phenylethanolamine N-methyltransferase	269	1	9e-30	57.48	1	F:GO:0008168	F:methyltransferase activity			IPR000940 (PFAM); G3DSA:3.40.50.150 (GENE3D); IPR000940 (PANTHER); IPR000940 (PROSITE_PROFILES); IPR029063 (SUPERFAMILY)	F:GO:0008168	F:methyltransferase activity
Cluster-34855.0_evgidbaidbtk80Loc48296	XP_022310417.1protocadherin Fat 4-like	20	1	3.4e-99	50.97	3	F:GO:0005509; P:GO:0007156; C:GO:0016020	F:calcium ion binding; P:homophilic cell adhesion via plasma membrane adhesion molecules; C:membrane			IPR002126 (PRINTS); IPR002126 (SMART); G3DSA:2.60.40.60 (GENE3D); IPR002126 (PFAM); G3DSA:2.60.40.60 (GENE3D); G3DSA:2.60.40.60 (GENE3D); mobidb-lite (MOBIDB_LITE); PTHR24026:SF51 (PANTHER); PTHR24026 (PANTHER); PTHR24026:SF51 (PANTHER); PTHR24026 (PANTHER); NON_CYTOPLASMIC_DOMAIN (PHOBIUS); CYTOPLASMIC_DOMAIN (PHOBIUS); SIGNAL_PEPTIDE_C_REGION (PHOBIUS); TRANSMEMBRANE (PHOBIUS); SIGNAL_PEPTIDE_N…	F:GO:0005509; P:GO:0007156; C:GO:0016020	F:calcium ion binding; P:homophilic cell adhesion via plasma membrane adhesion molecules; C:membrane
Cluster-49983.0_evgidbaidbtk80Loc28502	AGO05939.1C1q	210	1	8.9e-25	56.04	1	F:GO:0005515	F:protein binding			Coil (COILS); IPR001073 (PRINTS); IPR001073 (SMART); IPR001073 (PFAM); IPR008983 (G3DSA:2.60.120.GENE3D); PTHR22923 (PANTHER); PTHR22923:SF68 (PANTHER); TRANSMEMBRANE (PHOBIUS); CYTOPLASMIC_DOMAIN (PHOBIUS); NON_CYTOPLASMIC_DOMAIN (PHOBIUS); IPR001073 (PROSITE_PROFILES); IPR008983 (SUPERFAMILY); TMhelix (TMHMM)	F:GO:0005515	F:protein binding
Cluster-50097.0_evgidbaidbtk80Loc51586	XP_021355100.1monocarboxylate transporter 12-B-like	662	1	7.3e-49	44.91	2	C:GO:0016021; P:GO:0055085	C:integral component of membrane; P:transmembrane transport			IPR011701 (PFAM); G3DSA:1.20.1250.20 (GENE3D); mobidb-lite (MOBIDB_LITE); PTHR11360:SF128 (PANTHER); PTHR11360 (PANTHER); CYTOPLASMIC_DOMAIN (PHOBIUS); CYTOPLASMIC_DOMAIN (PHOBIUS); TRANSMEMBRANE (PHOBIUS); TRANSMEMBRANE (PHOBIUS); CYTOPLASMIC_DOMAIN (PHOBIUS); TRANSMEMBRANE (PHOBIUS); CYTOPLASMIC_DOMAIN (PHOBIUS); CYTOPLASMIC_DOMAIN (PHOBIUS); NON_CYTOPLASMIC_DOMAIN (PHOBIUS); NON_CYTOPLASMIC_DO…	C:GO:0016021; P:GO:0055085	C:integral component of membrane; P:transmembrane transport
Cluster-34134.0_evgidbaidbtk80Loc32402	XP_021378121.1dynamin-binding protein-like	22	1	1.4e-12	78.33	1	F:GO:0005515	F:protein binding			PR00499 (PRINTS); IPR001452 (SMART); IPR001452 (PFAM); G3DSA:2.30.30.40 (GENE3D); mobidb-lite (MOBIDB_LITE); mobidb-lite (MOBIDB_LITE); PTHR22834:SF20 (PANTHER); PTHR22834 (PANTHER); IPR001452 (PROSITE_PROFILES); IPR036028 (SUPERFAMILY)	F:GO:0005515	F:protein binding
Cluster-48494.0_evgidbaidbtk80Loc65864	XP_021377872.1uncharacterized protein LOC110465977	283	1	2e-26	42.91	2	C:GO:0005622; F:GO:0008270	C:intracellular; F:zinc ion binding			Coil (COILS); Coil (COILS); IPR011042 (G3DSA:2.120.10.GENE3D); PTHR43989 (PANTHER); IPR000315 (PROSITE_PROFILES); SSF101898 (SUPERFAMILY); SSF57845 (SUPERFAMILY)	C:GO:0005622; F:GO:0008270	C:intracellular; F:zinc ion binding
Cluster-62703.0_evgidbaidbtk80Loc44666	XP_019626709.1 sushi, von Willebrand factor type A, EGF and pentraxin domain-containing protein 1-like	1644	1	4.5e-280	43.35						IPR000436 (SMART); G3DSA:2.10.70.10 (GENE3D); G3DSA:2.10.70.10 (GENE3D); G3DSA:2.10.70.10 (GENE3D); G3DSA:2.10.70.10 (GENE3D); G3DSA:2.10.70.10 (GENE3D); G3DSA:2.20.28.230 (GENE3D); G3DSA:2.10.70.10 (GENE3D); G3DSA:2.10.70.10 (GENE3D); G3DSA:2.10.70.10 (GENE3D); G3DSA:2.10.70.10 (GENE3D); G3DSA:2.10.70.10 (GENE3D); G3DSA:2.10.70.10 (GENE3D); G3DSA:2.10.70.10 (GENE3D); G3DSA:2.10.70.10 (GENE3D); G…	no GO terms	no GO terms
Cluster-36405.0_evgidbaidbtk80Loc48402	XP_015755045.1 sushi, von Willebrand factor type A, EGF and pentraxin domain-containing protein 1-like isoform X7	1322	1	2.5e-171	48.66	2	F:GO:0004725; P:GO:0006470	F:protein tyrosine phosphatase activity; P:protein dephosphorylation			IPR000242 (PRINTS); IPR000242 (SMART); IPR003595 (SMART); IPR000436 (SMART); IPR029021 (G3DSA:3.90.190.GENE3D); G3DSA:2.10.70.10 (GENE3D); G3DSA:2.10.70.10 (GENE3D); G3DSA:2.10.70.10 (GENE3D); IPR000242 (PFAM); IPR000436 (PFAM); G3DSA:2.10.70.10 (GENE3D); IPR016130 (PROSITE_PATTERNS); NON_CYTOPLASMIC_DOMAIN (PHOBIUS); TRANSMEMBRANE (PHOBIUS); CYTOPLASMIC_DOMAIN (PHOBIUS); IPR000436 (PROSITE_PROFI…	F:GO:0004725; P:GO:0006470; P:GO:0016311; F:GO:0016791	F:protein tyrosine phosphatase activity; P:protein dephosphorylation; P:dephosphorylation; F:phosphatase activity
Cluster-49186.0_evgidbaidbtk80Loc39908	XP_019614492.1 E-selectin-like	310	1	9.4e-67	57.91	1	F:GO:0003779	F:actin binding			Coil (COILS); IPR000436 (SMART); IPR002558 (SMART); G3DSA:2.10.70.10 (GENE3D); G3DSA:2.10.70.10 (GENE3D); G3DSA:2.10.70.10 (GENE3D); G3DSA:2.60.120.740 (GENE3D); IPR002558 (PFAM); G3DSA:2.10.70.10 (GENE3D); IPR000436 (PFAM); G3DSA:1.20.1410.10 (GENE3D); mobidb-lite (MOBIDB_LITE); mobidb-lite (MOBIDB_LITE); PTHR19325 (PANTHER); PTHR19325:SF487 (PANTHER); NON_CYTOPLASMIC_DOMAIN (PHOBIUS); CYTOPLASM…	F:GO:0003779	F:actin binding
Cluster-50610.0_evgidbaidbtk80Loc14597	XP_006814579.1 sushi, von Willebrand factor type A, EGF and pentraxin domain-containing protein 1-like	300	1	4.4e-54	46.55						IPR000436 (SMART); G3DSA:2.10.70.10 (GENE3D); G3DSA:2.10.70.10 (GENE3D); G3DSA:2.10.70.10 (GENE3D); IPR000436 (PFAM); G3DSA:2.10.70.10 (GENE3D); PTHR19325 (PANTHER); PTHR19325 (PANTHER); PTHR19325:SF341 (PANTHER); PTHR19325:SF341 (PANTHER); CYTOPLASMIC_DOMAIN (PHOBIUS); NON_CYTOPLASMIC_DOMAIN (PHOBIUS); TRANSMEMBRANE (PHOBIUS); IPR000436 (PROSITE_PROFILES); IPR000436 (PROSITE_PROFILES); IPR000436…	no GO terms	no GO terms
Cluster-53138.0_evgidbaidbtk80Loc53347	XP_002602109.1hypothetical protein BRAFLDRAFT_98958	186	1	4.8e-14	49.21						IPR002861 (PFAM); G3DSA:2.60.40.4060 (GENE3D); PTHR23130 (PANTHER); PTHR23130:SF109 (PANTHER); SIGNAL_PEPTIDE_N_REGION (PHOBIUS); NON_CYTOPLASMIC_DOMAIN (PHOBIUS); TRANSMEMBRANE (PHOBIUS); SIGNAL_PEPTIDE (PHOBIUS); SIGNAL_PEPTIDE_C_REGION (PHOBIUS); CYTOPLASMIC_DOMAIN (PHOBIUS); SIGNAL_PEPTIDE_H_REGION (PHOBIUS); IPR002861 (PROSITE_PROFILES); IPR002861 (CDD); SignalP-TM (SIGNALP_GRAM_POSITIVE); S…	no GO terms	no GO terms
Cluster-49432.0_evgidbaidbtk80Loc42708	XP_011453242.1 cadherin EGF LAG seven-pass G-type receptor 1 isoform X2	51	1	2.3e-27	44.77	3	F:GO:0005509; P:GO:0007156; C:GO:0016020	F:calcium ion binding; P:homophilic cell adhesion via plasma membrane adhesion molecules; C:membrane			IPR002126 (SMART); G3DSA:2.60.40.60 (GENE3D); G3DSA:2.60.40.60 (GENE3D); G3DSA:2.60.40.60 (GENE3D); PTHR43956 (PANTHER); PS50268 (PROSITE_PROFILES); PS50268 (PROSITE_PROFILES); PS50268 (PROSITE_PROFILES); cd11304 (CDD); cd11304 (CDD); cd11304 (CDD); IPR015919 (SUPERFAMILY); IPR015919 (SUPERFAMILY); IPR015919 (SUPERFAMILY)	F:GO:0005509; P:GO:0007156; C:GO:0016020	F:calcium ion binding; P:homophilic cell adhesion via plasma membrane adhesion molecules; C:membrane
Cluster-56239.0_evgidbaidbtk80Loc23820	XP_022295909.1dynein heavy chain 12, axonemal-like isoform X2	155	1	0	89.16	3	F:GO:0003777; P:GO:0007018; C:GO:0030286	F:microtubule motor activity; P:microtubule-based movement; C:dynein complex			IPR004273 (PFAM); G3DSA:1.20.1270.280 (GENE3D); G3DSA:3.40.50.300 (GENE3D); G3DSA:3.10.490.20 (GENE3D); G3DSA:1.10.8.720 (GENE3D); IPR026983 (PANTHER); PTHR10676:SF255 (PANTHER)	F:GO:0003777; P:GO:0007018; C:GO:0030286	F:microtubule motor activity; P:microtubule-based movement; C:dynein complex
Cluster-33540.0_evgidbaidbtk80Loc68328	XP_021347013.1nucleoside diphosphate-linked moiety X motif 19-like	386	1	6.3e-85	64.23	1	F:GO:0016787	F:hydrolase activity			G3DSA:3.90.79.10 (GENE3D); PTHR12318 (PANTHER); NON_CYTOPLASMIC_DOMAIN (PHOBIUS); SIGNAL_PEPTIDE_N_REGION (PHOBIUS); SIGNAL_PEPTIDE_H_REGION (PHOBIUS); SIGNAL_PEPTIDE_C_REGION (PHOBIUS); SIGNAL_PEPTIDE (PHOBIUS); IPR000086 (PROSITE_PROFILES); IPR015797 (SUPERFAMILY)	F:GO:0016787	F:hydrolase activity
Cluster-62543.0_evgidbaidbtk80Loc58512	OWF45028.1 Glucose dehydrogenase [acceptor]	600	1	1.1e-139	61.31	3	F:GO:0016614; F:GO:0050660; P:GO:0055114	F:oxidoreductase activity, acting on CH-OH group of donors; F:flavin adenine dinucleotide binding; P:oxidation-reduction process			IPR000172 (PFAM); G3DSA:3.30.560.10 (GENE3D); IPR012132 (PIRSF); IPR007867 (PFAM); IPR036188 (G3DSA:3.50.50.GENE3D); PTHR11552:SF155 (PANTHER); PTHR11552 (PANTHER); IPR000172 (PROSITE_PATTERNS); IPR000172 (PROSITE_PATTERNS); NON_CYTOPLASMIC_DOMAIN (PHOBIUS); SIGNAL_PEPTIDE_H_REGION (PHOBIUS); SIGNAL_PEPTIDE (PHOBIUS); SIGNAL_PEPTIDE_N_REGION (PHOBIUS); SIGNAL_PEPTIDE_C_REGION (PHOBIUS); IPR036188…	F:GO:0016614; F:GO:0050660; P:GO:0055114	F:oxidoreductase activity, acting on CH-OH group of donors; F:flavin adenine dinucleotide binding; P:oxidation-reduction process
Cluster-66431.0_evgidbaidbtk80Loc49397	XP_022289239.1E3 ubiquitin-protein ligase TRIM56-like isoform X1	839	1	1e-156	56.18	2	C:GO:0005622; F:GO:0008270	C:intracellular; F:zinc ion binding			Coil (COILS); Coil (COILS); IPR000315 (SMART); IPR003649 (SMART); IPR013083 (G3DSA:3.30.40.GENE3D); G3DSA:2.60.120.920 (GENE3D); G3DSA:3.30.40.200 (GENE3D); mobidb-lite (MOBIDB_LITE); mobidb-lite (MOBIDB_LITE); PTHR43989 (PANTHER); IPR017907 (PROSITE_PATTERNS); IPR001841 (PROSITE_PROFILES); IPR001870 (PROSITE_PROFILES); IPR000315 (PROSITE_PROFILES); IPR013320 (SUPERFAMILY); SSF57850 (SUPERFAMILY)	C:GO:0005622; F:GO:0008270	C:intracellular; F:zinc ion binding
Cluster-67029.0_evgidbaidbtk80Loc45711	XP_021369322.1tyrosine-protein kinase Fer-like	995	1	1.5e-170	58.21	3	F:GO:0004672; F:GO:0005524; P:GO:0006468	F:protein kinase activity; F:ATP binding; P:protein phosphorylation			Coil (COILS); IPR000719 (SMART); G3DSA:3.40.50.300 (GENE3D); IPR000719 (PFAM); G3DSA:1.10.510.10 (GENE3D); PIRSF000615 (PIRSF); IPR022812 (PFAM); PTHR26392 (PANTHER); IPR008271 (PROSITE_PATTERNS); IPR017441 (PROSITE_PATTERNS); IPR000719 (PROSITE_PROFILES); IPR027417 (SUPERFAMILY); IPR011009 (SUPERFAMILY)	F:GO:0004672; F:GO:0005524; P:GO:0006468	F:protein kinase activity; F:ATP binding; P:protein phosphorylation
Cluster-68378.0_evgidbaidbtk80Loc51035	XP_021374355.1uncharacterized protein LOC110463804	1367	1	2.7e-246	51.2	1	F:GO:0005515	F:protein binding			PTHR16897 (PANTHER); PTHR16897:SF12 (PANTHER); IPR036116 (SUPERFAMILY); IPR036116 (SUPERFAMILY)	F:GO:0005515	F:protein binding
Cluster-28469.0_evgidbaidbtk80Loc1170	XP_022341535.1uncharacterized protein LOC111135603	221	1	2e-40	56.39	2	P:GO:0008152; F:GO:0008168	P:metabolic process; F:methyltransferase activity			Coil (COILS); IPR013216 (PFAM); G3DSA:3.40.50.150 (GENE3D); PTHR42912 (PANTHER); cd02440 (CDD); IPR029063 (SUPERFAMILY)	P:GO:0008152; F:GO:0008168	P:metabolic process; F:methyltransferase activity
Cluster-34671.0_evgidbaidbtk80Loc47245	XP_003387839.1 sushi, von Willebrand factor type A, EGF and pentraxin domain-containing protein 1-like isoform X2	1622	1	7.5e-164	46.47	3	C:GO:0005576; P:GO:0006030; F:GO:0008061	C:extracellular region; P:chitin metabolic process; F:chitin binding			IPR000436 (SMART); G3DSA:2.10.70.10 (GENE3D); G3DSA:2.10.70.10 (GENE3D); G3DSA:2.10.70.10 (GENE3D); G3DSA:2.10.70.10 (GENE3D); G3DSA:2.10.70.10 (GENE3D); G3DSA:2.10.70.10 (GENE3D); G3DSA:2.10.70.10 (GENE3D); G3DSA:2.10.70.10 (GENE3D); IPR000436 (PFAM); mobidb-lite (MOBIDB_LITE); mobidb-lite (MOBIDB_LITE); mobidb-lite (MOBIDB_LITE); PTHR19325:SF472 (PANTHER); PTHR19325:SF472 (PANTHER); PTHR19325 (…	C:GO:0005576; P:GO:0006030; F:GO:0008061	C:extracellular region; P:chitin metabolic process; F:chitin binding
Cluster-37051.0_evgidbaidbtk80Loc18572	XP_011420009.1 protein PML	507	1	8.7e-18	49.27	2	C:GO:0005622; F:GO:0008270	C:intracellular; F:zinc ion binding			G3DSA:3.30.40.200 (GENE3D); IPR000315 (PFAM); mobidb-lite (MOBIDB_LITE); mobidb-lite (MOBIDB_LITE); PTHR43989 (PANTHER); IPR000315 (PROSITE_PROFILES); IPR000315 (CDD); SSF57845 (SUPERFAMILY)	C:GO:0005622; F:GO:0008270	C:intracellular; F:zinc ion binding
Cluster-41912.0_evgidbaidbtk80Loc41604	XP_021362902.1multidrug resistance-associated protein 1-like	1607	1	0	63.42	4	F:GO:0005524; C:GO:0016021; F:GO:0042626; P:GO:0055085	F:ATP binding; C:integral component of membrane; F:ATPase activity, coupled to transmembrane movement of substances; P:transmembrane transport			Coil (COILS); IPR003593 (SMART); IPR036640 (G3DSA:1.20.1560.GENE3D); IPR011527 (PFAM); G3DSA:3.40.50.300 (GENE3D); G3DSA:3.40.50.300 (GENE3D); IPR036640 (G3DSA:1.20.1560.GENE3D); IPR003439 (PFAM); IPR005292 (TIGRFAM); mobidb-lite (MOBIDB_LITE); PTHR24223 (PANTHER); PTHR24223:SF340 (PANTHER); IPR017871 (PROSITE_PATTERNS); IPR017871 (PROSITE_PATTERNS); TRANSMEMBRANE (PHOBIUS); TRANSMEMBRANE (PHOBIU…	F:GO:0005524; C:GO:0016021; F:GO:0016887; F:GO:0022857; F:GO:0042626; P:GO:0055085	F:ATP binding; C:integral component of membrane; F:ATPase activity; F:transmembrane transporter activity; F:ATPase activity, coupled to transmembrane movement of substances; P:transmembrane transport
Cluster-47845.0_evgidbaidbtk80Loc33449	XP_022319040.1uncharacterized protein LOC111121867 isoform X2	1059	1	5.2e-182	43.82	5	F:GO:0004252; F:GO:0005044; F:GO:0005515; P:GO:0006508; C:GO:0016020	F:serine-type endopeptidase activity; F:scavenger receptor activity; F:protein binding; P:proteolysis; C:membrane			PR00018 (PRINTS); IPR001314 (PRINTS); IPR001190 (PRINTS); IPR001254 (SMART); IPR000001 (SMART); IPR017448 (SMART); IPR003609 (SMART); IPR002172 (SMART); G3DSA:3.50.4.10 (GENE3D); IPR036772 (G3DSA:3.10.250.GENE3D); IPR001254 (PFAM); IPR001190 (PFAM); IPR036772 (G3DSA:3.10.250.GENE3D); G3DSA:4.10.400.10 (GENE3D); IPR002172 (PFAM); G3DSA:2.40.10.10 (GENE3D); IPR038178 (G3DSA:2.40.20.GENE3D); IPR0381…	F:GO:0004252; F:GO:0005044; F:GO:0005515; P:GO:0006508; C:GO:0016020	F:serine-type endopeptidase activity; F:scavenger receptor activity; F:protein binding; P:proteolysis; C:membrane
Cluster-53288.0_evgidbaidbtk80Loc8947	XP_007615832.1 calmodulin isoform X2	152	1	3.3e-53	87.33	1	F:GO:0005509	F:calcium ion binding			IPR002048 (SMART); G3DSA:1.10.238.10 (GENE3D); G3DSA:1.10.238.10 (GENE3D); G3DSA:1.10.238.10 (GENE3D); IPR002048 (PFAM); PTHR23050 (PANTHER); PTHR23050:SF236 (PANTHER); IPR018247 (PROSITE_PATTERNS); IPR018247 (PROSITE_PATTERNS); IPR018247 (PROSITE_PATTERNS); IPR018247 (PROSITE_PATTERNS); IPR002048 (PROSITE_PROFILES); IPR002048 (PROSITE_PROFILES); IPR002048 (PROSITE_PROFILES); IPR002048 (PROSITE_P…	F:GO:0005509	F:calcium ion binding
Cluster-51098.0_evgidbaidbtk80Loc45708	XP_021346851.1toll-like receptor 1	784	1	4.7e-78	47.43	10	F:GO:0001875; P:GO:0002755; F:GO:0004888; F:GO:0005515; P:GO:0031663; P:GO:0034142; P:GO:0042116; C:GO:0046696; P:GO:0050707; P:GO:0050829	F:lipopolysaccharide receptor activity; P:MyD88-dependent toll-like receptor signaling pathway; F:transmembrane signaling receptor activity; F:protein binding; P:lipopolysaccharide-mediated signaling pathway; P:toll-like receptor 4 signaling pathway; P:macrophage activation; C:lipopolysaccharide receptor complex; P:regulation of cytokine secretion; P:defense response to Gram-negative bacterium			IPR000157 (SMART); IPR003591 (SMART); SM00365 (SMART); IPR001611 (PFAM); IPR032675 (G3DSA:3.80.10.GENE3D); IPR032675 (G3DSA:3.80.10.GENE3D); IPR035897 (G3DSA:3.40.50.GENE3D); IPR032675 (G3DSA:3.80.10.GENE3D); IPR000157 (PFAM); IPR032675 (G3DSA:3.80.10.GENE3D); mobidb-lite (MOBIDB_LITE); IPR027168 (PANTHER); CYTOPLASMIC_DOMAIN (PHOBIUS); SIGNAL_PEPTIDE_H_REGION (PHOBIUS); SIGNAL_PEPTIDE (PHOBIUS);…	F:GO:0001875; P:GO:0002755; F:GO:0004888; F:GO:0005515; P:GO:0007165; C:GO:0016021; P:GO:0031663; P:GO:0034142; P:GO:0042116; P:GO:0045087; C:GO:0046696; P:GO:0050707; P:GO:0050829	F:lipopolysaccharide receptor activity; P:MyD88-dependent toll-like receptor signaling pathway; F:transmembrane signaling receptor activity; F:protein binding; P:signal transduction; C:integral component of membrane; P:lipopolysaccharide-mediated signaling pathway; P:toll-like receptor 4 signaling pathway; P:macrophage activation; P:innate immune response; C:lipopolysaccharide receptor complex; P…
Cluster-58859.0_evgidbaidbtk80Loc16469	XP_021369667.1solute carrier family 23 member 1-like isoform X3	607	1	2e-162	70.91	3	C:GO:0016020; F:GO:0022857; P:GO:0055085	C:membrane; F:transmembrane transporter activity; P:transmembrane transport			IPR006043 (PFAM); PTHR11119 (PANTHER); TRANSMEMBRANE (PHOBIUS); TRANSMEMBRANE (PHOBIUS); CYTOPLASMIC_DOMAIN (PHOBIUS); CYTOPLASMIC_DOMAIN (PHOBIUS); NON_CYTOPLASMIC_DOMAIN (PHOBIUS); TRANSMEMBRANE (PHOBIUS); NON_CYTOPLASMIC_DOMAIN (PHOBIUS); CYTOPLASMIC_DOMAIN (PHOBIUS); NON_CYTOPLASMIC_DOMAIN (PHOBIUS); NON_CYTOPLASMIC_DOMAIN (PHOBIUS); TRANSMEMBRANE (PHOBIUS); TRANSMEMBRANE (PHOBIUS); NON_CYTOP…	C:GO:0016020; F:GO:0022857; P:GO:0055085	C:membrane; F:transmembrane transporter activity; P:transmembrane transport
Cluster-31620.0_evgidbaidbtk80Loc53451	OWF54686.1hypothetical protein KP79_PYT04408	93	1	1.3e-139	54.81	2	C:GO:0016020; C:GO:0016021	C:membrane; C:integral component of membrane			TRANSMEMBRANE (PHOBIUS); NON_CYTOPLASMIC_DOMAIN (PHOBIUS); TRANSMEMBRANE (PHOBIUS); TRANSMEMBRANE (PHOBIUS); NON_CYTOPLASMIC_DOMAIN (PHOBIUS); SIGNAL_PEPTIDE_C_REGION (PHOBIUS); CYTOPLASMIC_DOMAIN (PHOBIUS); TRANSMEMBRANE (PHOBIUS); SIGNAL_PEPTIDE (PHOBIUS); TRANSMEMBRANE (PHOBIUS); TRANSMEMBRANE (PHOBIUS); TRANSMEMBRANE (PHOBIUS); SIGNAL_PEPTIDE_N_REGION (PHOBIUS); TRANSMEMBRANE (PHOBIUS); NON_C…	no GO terms	no GO terms
Cluster-34486.0_evgidbaidbtk80Loc52436	XP_022292048.1protocadherin-like wing polarity protein stan isoform X2	700	1	5.2e-29	48.3	3	F:GO:0005509; C:GO:0005886; P:GO:0007156	F:calcium ion binding; C:plasma membrane; P:homophilic cell adhesion via plasma membrane adhesion molecules			Coil (COILS); IPR002126 (PRINTS); IPR002126 (SMART); G3DSA:2.60.40.60 (GENE3D); G3DSA:2.60.40.60 (GENE3D); G3DSA:2.60.40.60 (GENE3D); IPR002126 (PFAM); mobidb-lite (MOBIDB_LITE); mobidb-lite (MOBIDB_LITE); PTHR24028 (PANTHER); PTHR24028:SF146 (PANTHER); PTHR24028 (PANTHER); IPR020894 (PROSITE_PATTERNS); SIGNAL_PEPTIDE_H_REGION (PHOBIUS); SIGNAL_PEPTIDE_C_REGION (PHOBIUS); SIGNAL_PEPTIDE_N_REGION …	F:GO:0005509; C:GO:0005886; P:GO:0007155; P:GO:0007156; C:GO:0016020	F:calcium ion binding; C:plasma membrane; P:cell adhesion; P:homophilic cell adhesion via plasma membrane adhesion molecules; C:membrane
Cluster-45774.0_evgidbaidbtk80Loc40295	ABB27802.1hypothetical protein Cag_0529	1372	1	9.5e-21	34.54	1	F:GO:0005515	F:protein binding			IPR000436 (SMART); IPR032812 (PFAM); G3DSA:2.10.70.10 (GENE3D); PTHR19325 (PANTHER); CYTOPLASMIC_DOMAIN (PHOBIUS); SIGNAL_PEPTIDE (PHOBIUS); TRANSMEMBRANE (PHOBIUS); SIGNAL_PEPTIDE_C_REGION (PHOBIUS); NON_CYTOPLASMIC_DOMAIN (PHOBIUS); SIGNAL_PEPTIDE_N_REGION (PHOBIUS); SIGNAL_PEPTIDE_H_REGION (PHOBIUS); SignalP-TM (SIGNALP_GRAM_POSITIVE); SignalP-noTM (SIGNALP_GRAM_NEGATIVE); SignalP-noTM (SIGNAL…	F:GO:0005515	F:protein binding
Cluster-67230.0_evgidbaidbtk80Loc39505	OWF53026.1Fibrocystin-L	1794	1	0	48.26	2	C:GO:0016020; C:GO:0016021	C:membrane; C:integral component of membrane			IPR002909 (SMART); IPR019316 (SMART); IPR013783 (G3DSA:2.60.40.GENE3D); IPR013783 (G3DSA:2.60.40.GENE3D); IPR019316 (PFAM); IPR013783 (G3DSA:2.60.40.GENE3D); IPR013783 (G3DSA:2.60.40.GENE3D); IPR013783 (G3DSA:2.60.40.GENE3D); IPR013783 (G3DSA:2.60.40.GENE3D); IPR013783 (G3DSA:2.60.40.GENE3D); IPR002909 (PFAM); mobidb-lite (MOBIDB_LITE); mobidb-lite (MOBIDB_LITE); IPR029927 (PANTHER); SIGNAL_PEPTI…	no GO terms	no GO terms
Cluster-42460.0_evgidbaidbtk80Loc45033	EKC26421.1Tyrosine kinase receptor Cad96Ca	796	1	1.3e-105	64.3	3	F:GO:0004713; F:GO:0005524; P:GO:0006468	F:protein tyrosine kinase activity; F:ATP binding; P:protein phosphorylation			IPR001245 (PRINTS); IPR003599 (SMART); IPR003598 (SMART); IPR020635 (SMART); IPR013783 (G3DSA:2.60.40.GENE3D); IPR013098 (PFAM); G3DSA:1.10.510.10 (GENE3D); IPR013783 (G3DSA:2.60.40.GENE3D); PIRSF000615 (PIRSF); IPR013783 (G3DSA:2.60.40.GENE3D); G3DSA:3.30.200.20 (GENE3D); IPR001245 (PFAM); PTHR24416:SF388 (PANTHER); PTHR24416 (PANTHER); IPR008266 (PROSITE_PATTERNS); IPR017441 (PROSITE_PATTERNS);…	F:GO:0004672; F:GO:0004713; F:GO:0005524; P:GO:0006468	F:protein kinase activity; F:protein tyrosine kinase activity; F:ATP binding; P:protein phosphorylation
Cluster-32567.0_evgidbaidbtk80Loc9273	XP_022308292.1protocadherin Fat 4-like	816	1	4.4e-80	50.91	3	F:GO:0005509; C:GO:0005886; P:GO:0007156	F:calcium ion binding; C:plasma membrane; P:homophilic cell adhesion via plasma membrane adhesion molecules			IPR002126 (PRINTS); IPR002126 (SMART); G3DSA:2.60.40.60 (GENE3D); G3DSA:2.60.40.60 (GENE3D); G3DSA:2.60.40.60 (GENE3D); G3DSA:2.60.40.60 (GENE3D); mobidb-lite (MOBIDB_LITE); PTHR24026 (PANTHER); IPR020894 (PROSITE_PATTERNS); NON_CYTOPLASMIC_DOMAIN (PHOBIUS); CYTOPLASMIC_DOMAIN (PHOBIUS); TRANSMEMBRANE (PHOBIUS); PS50268 (PROSITE_PROFILES); PS50268 (PROSITE_PROFILES); cd11304 (CDD); cd11304 (CDD);…	F:GO:0005509; C:GO:0005886; P:GO:0007155; P:GO:0007156; C:GO:0016020	F:calcium ion binding; C:plasma membrane; P:cell adhesion; P:homophilic cell adhesion via plasma membrane adhesion molecules; C:membrane
Cluster-51301.0_evgidbaidbtk80Loc55482	WP_103599758.1hypothetical protein	557	1	1.7e-30	46.74						CYTOPLASMIC_DOMAIN (PHOBIUS); TRANSMEMBRANE (PHOBIUS); NON_CYTOPLASMIC_DOMAIN (PHOBIUS); IPR036086 (SUPERFAMILY); TMhelix (TMHMM)	no GO terms	no GO terms
Cluster-59419.0_evgidbaidbtk80Loc48934	XP_022327476.1uncharacterized protein LOC111126861	846	1	2.6e-62	46.86	4	F:GO:0004930; P:GO:0007166; P:GO:0007186; C:GO:0016021	F:G-protein coupled receptor activity; P:cell surface receptor signaling pathway; P:G-protein coupled receptor signaling pathway; C:integral component of membrane			G3DSA:1.20.1070.10 (GENE3D); IPR000832 (PFAM); PTHR12011:SF432 (PANTHER); PTHR12011 (PANTHER); NON_CYTOPLASMIC_DOMAIN (PHOBIUS); TRANSMEMBRANE (PHOBIUS); SIGNAL_PEPTIDE_C_REGION (PHOBIUS); TRANSMEMBRANE (PHOBIUS); SIGNAL_PEPTIDE (PHOBIUS); CYTOPLASMIC_DOMAIN (PHOBIUS); NON_CYTOPLASMIC_DOMAIN (PHOBIUS); CYTOPLASMIC_DOMAIN (PHOBIUS); NON_CYTOPLASMIC_DOMAIN (PHOBIUS); TRANSMEMBRANE (PHOBIUS); NON_CY…	F:GO:0004888; F:GO:0004930; P:GO:0007166; P:GO:0007186; C:GO:0016021	F:transmembrane signaling receptor activity; F:G-protein coupled receptor activity; P:cell surface receptor signaling pathway; P:G-protein coupled receptor signaling pathway; C:integral component of membrane
Cluster-59393.0_evgidbaidbtk80Loc64009	ALA99937.1Toll-like receptor 4	849	1	9.2e-58	46.68	10	P:GO:0002756; F:GO:0003725; F:GO:0004888; F:GO:0005515; C:GO:0016021; P:GO:0032722; P:GO:0034138; P:GO:0043330; P:GO:0050729; P:GO:0051607	P:MyD88-independent toll-like receptor signaling pathway; F:double-stranded RNA binding; F:transmembrane signaling receptor activity; F:protein binding; C:integral component of membrane; P:positive regulation of chemokine production; P:toll-like receptor 3 signaling pathway; P:response to exogenous dsRNA; P:positive regulation of inflammatory response; P:defense response to virus			IPR003591 (SMART); IPR000157 (SMART); IPR001611 (PFAM); IPR032675 (G3DSA:3.80.10.GENE3D); IPR032675 (G3DSA:3.80.10.GENE3D); IPR032675 (G3DSA:3.80.10.GENE3D); IPR035897 (G3DSA:3.40.50.GENE3D); IPR000157 (PFAM); IPR032675 (G3DSA:3.80.10.GENE3D); IPR027173 (PANTHER); TRANSMEMBRANE (PHOBIUS); SIGNAL_PEPTIDE (PHOBIUS); SIGNAL_PEPTIDE_H_REGION (PHOBIUS); NON_CYTOPLASMIC_DOMAIN (PHOBIUS); SIGNAL_PEPTIDE…	P:GO:0001819; P:GO:0002756; F:GO:0003725; F:GO:0004888; F:GO:0005515; P:GO:0007165; C:GO:0016021; P:GO:0032722; P:GO:0034138; P:GO:0043330; P:GO:0045087; P:GO:0050729; P:GO:0051607	P:positive regulation of cytokine production; P:MyD88-independent toll-like receptor signaling pathway; F:double-stranded RNA binding; F:transmembrane signaling receptor activity; F:protein binding; P:signal transduction; C:integral component of membrane; P:positive regulation of chemokine production; P:toll-like receptor 3 signaling pathway; P:response to exogenous dsRNA; P:innate immune respons…
Cluster-59169.0_evgidbaidbtk80Loc46537	XP_012942656.1PREDICTED: uncharacterized protein LOC101855048	796	1	3.6e-10	45.45	3	C:GO:0005576; P:GO:0006030; F:GO:0008061	C:extracellular region; P:chitin metabolic process; F:chitin binding			Coil (COILS); Coil (COILS); IPR002557 (SMART); IPR011641 (SMART); G3DSA:2.10.50.10 (GENE3D); IPR011641 (PFAM); mobidb-lite (MOBIDB_LITE); mobidb-lite (MOBIDB_LITE); mobidb-lite (MOBIDB_LITE); IPR002557 (PROSITE_PROFILES); IPR002557 (PROSITE_PROFILES); SignalP-noTM (SIGNALP_EUK); IPR009030 (SUPERFAMILY)	C:GO:0005576; P:GO:0006030; F:GO:0008061	C:extracellular region; P:chitin metabolic process; F:chitin binding
Cluster-60181.0_evgidbaidbtk80Loc48281	OWF46634.1Serine/threonine-protein phosphatase 6 regulatory ankyrin repeat subunit B	1211	1	3.4e-76	77.76	1	F:GO:0005515	F:protein binding			Coil (COILS); Coil (COILS); Coil (COILS); IPR002110 (SMART); IPR036770 (G3DSA:1.25.40.GENE3D); PF13637 (PFAM); IPR020683 (PFAM); IPR036770 (G3DSA:1.25.40.GENE3D); IPR036770 (G3DSA:1.25.40.GENE3D); mobidb-lite (MOBIDB_LITE); mobidb-lite (MOBIDB_LITE); mobidb-lite (MOBIDB_LITE); mobidb-lite (MOBIDB_LITE); IPR002110 (PROSITE_PROFILES); IPR002110 (PROSITE_PROFILES); IPR020683 (PROSITE_PROFILES); IPR0…	F:GO:0005515	F:protein binding
Cluster-38152.0_evgidbaidbtk80Loc52445	XP_022327023.1 tripartite motif-containing protein 2-like	285	1	5.1e-45	40.47	2	C:GO:0005622; F:GO:0008270	C:intracellular; F:zinc ion binding			Coil (COILS); Coil (COILS); IPR000315 (SMART); IPR013083 (G3DSA:3.30.40.GENE3D); IPR011042 (G3DSA:2.120.10.GENE3D); G3DSA:3.30.40.200 (GENE3D); IPR000315 (PFAM); PTHR43989 (PANTHER); IPR000315 (PROSITE_PROFILES); IPR001841 (PROSITE_PROFILES); IPR000315 (CDD); SSF57850 (SUPERFAMILY); SSF101898 (SUPERFAMILY); SSF57845 (SUPERFAMILY)	C:GO:0005622; F:GO:0008270	C:intracellular; F:zinc ion binding
Cluster-67553.0_evgidbaidbtk80Loc66157	XP_022329491.1uncharacterized protein LOC111128251	461	1	3.3e-64	58.43	1	P:GO:0042981	P:regulation of apoptotic process			Coil (COILS); Coil (COILS); Coil (COILS); Coil (COILS); IPR001315 (SMART); IPR001315 (PFAM); G3DSA:1.10.533.10 (GENE3D); mobidb-lite (MOBIDB_LITE); mobidb-lite (MOBIDB_LITE); IPR001315 (PROSITE_PROFILES); cd01671 (CDD); IPR011029 (SUPERFAMILY)	P:GO:0042981	P:regulation of apoptotic process
Cluster-68794.0_evgidbaidbtk80Loc4688	XP_021377300.1sodium-dependent proline transporter-like	786	1	4e-171	69.23	3	F:GO:0005328; P:GO:0006836; C:GO:0016021	F:neurotransmitter:sodium symporter activity; P:neurotransmitter transport; C:integral component of membrane			IPR000175 (PRINTS); IPR000175 (PFAM); mobidb-lite (MOBIDB_LITE); mobidb-lite (MOBIDB_LITE); PTHR11616:SF241 (PANTHER); IPR000175 (PANTHER); IPR000175 (PROSITE_PATTERNS); TRANSMEMBRANE (PHOBIUS); TRANSMEMBRANE (PHOBIUS); TRANSMEMBRANE (PHOBIUS); TRANSMEMBRANE (PHOBIUS); NON_CYTOPLASMIC_DOMAIN (PHOBIUS); CYTOPLASMIC_DOMAIN (PHOBIUS); TRANSMEMBRANE (PHOBIUS); NON_CYTOPLASMIC_DOMAIN (PHOBIUS); CYTOPL…	F:GO:0005328; P:GO:0006836; C:GO:0016021	F:neurotransmitter:sodium symporter activity; P:neurotransmitter transport; C:integral component of membrane
Cluster-68413.0_evgidbaidbtk80Loc11865	XP_021367121.1senecionine N-oxygenase-like	463	1	1.7e-129	67.54	4	F:GO:0004499; F:GO:0050660; F:GO:0050661; P:GO:0055114	F:N,N-dimethylaniline monooxygenase activity; F:flavin adenine dinucleotide binding; F:NADP binding; P:oxidation-reduction process			Coil (COILS); IPR000960 (PRINTS); IPR020946 (PFAM); IPR036188 (G3DSA:3.50.50.GENE3D); IPR036188 (G3DSA:3.50.50.GENE3D); IPR000960 (PIRSF); PTHR23023:SF165 (PANTHER); PTHR23023 (PANTHER); IPR036188 (SUPERFAMILY); IPR036188 (SUPERFAMILY)	F:GO:0004499; F:GO:0050660; F:GO:0050661; P:GO:0055114	F:N,N-dimethylaniline monooxygenase activity; F:flavin adenine dinucleotide binding; F:NADP binding; P:oxidation-reduction process
Cluster-66832.0_evgidbaidbtk80Loc42264	AMB43016.1CD63	306	1	3.5e-70	68.59	1	C:GO:0016021	C:integral component of membrane			IPR000301 (PRINTS); IPR018499 (PFAM); IPR000301 (PIRSF); mobidb-lite (MOBIDB_LITE); PTHR19282:SF283 (PANTHER); PTHR19282 (PANTHER); CYTOPLASMIC_DOMAIN (PHOBIUS); TRANSMEMBRANE (PHOBIUS); CYTOPLASMIC_DOMAIN (PHOBIUS); TRANSMEMBRANE (PHOBIUS); NON_CYTOPLASMIC_DOMAIN (PHOBIUS); TRANSMEMBRANE (PHOBIUS); TRANSMEMBRANE (PHOBIUS); NON_CYTOPLASMIC_DOMAIN (PHOBIUS); CYTOPLASMIC_DOMAIN (PHOBIUS); cd03156 (…	C:GO:0016021	C:integral component of membrane
Cluster-40710.0_evgidbaidbtk80Loc44199	XP_021368570.1uncharacterized protein LOC110460155	754	1	3.8e-203	60.36	2	F:GO:0005515; P:GO:0007165	F:protein binding; P:signal transduction			Coil (COILS); Coil (COILS); IPR000488 (SMART); IPR000488 (PFAM); G3DSA:1.10.533.10 (GENE3D); IPR035897 (G3DSA:3.40.50.GENE3D); IPR035897 (G3DSA:3.40.50.GENE3D); IPR000157 (PFAM); mobidb-lite (MOBIDB_LITE); mobidb-lite (MOBIDB_LITE); mobidb-lite (MOBIDB_LITE); PTHR23097 (PANTHER); PTHR23097 (PANTHER); PTHR23097:SF112 (PANTHER); PTHR23097:SF112 (PANTHER); PTHR23097 (PANTHER); IPR000488 (PROSITE_PRO…	F:GO:0005488; F:GO:0005515; P:GO:0007165	F:binding; F:protein binding; P:signal transduction
Cluster-43443.0_evgidbaidbtk80Loc47813	XP_022292248.1mucin-4-like isoform X5	1331	1	2.9e-189	49.86	2	F:GO:0005509; P:GO:0007160	F:calcium ion binding; P:cell-matrix adhesion			PR00011 (PRINTS); IPR001846 (SMART); IPR000436 (SMART); IPR001881 (SMART); IPR003886 (SMART); IPR000742 (SMART); G3DSA:2.10.25.10 (GENE3D); IPR001881 (PFAM); G3DSA:2.10.25.10 (GENE3D); G3DSA:2.10.70.10 (GENE3D); PIRSF036312 (PIRSF); G3DSA:2.10.70.10 (GENE3D); G3DSA:2.10.25.10 (GENE3D); G3DSA:2.10.70.10 (GENE3D); G3DSA:2.10.25.10 (GENE3D); IPR003886 (PFAM); G3DSA:2.10.25.10 (GENE3D); G3DSA:2.10.25…	F:GO:0005509; P:GO:0007160	F:calcium ion binding; P:cell-matrix adhesion
Cluster-33986.0_evgidbaidbtk80Loc64304	XP_021348996.1melatonin receptor type 1A-like	390	1	2.2e-61	59.42	3	P:GO:0007186; F:GO:0008502; C:GO:0016021	P:G-protein coupled receptor signaling pathway; F:melatonin receptor activity; C:integral component of membrane			IPR000276 (PRINTS); IPR000276 (SMART); G3DSA:1.20.1070.10 (GENE3D); IPR000276 (PFAM); PTHR43962:SF6 (PANTHER); IPR027459 (PANTHER); TRANSMEMBRANE (PHOBIUS); NON_CYTOPLASMIC_DOMAIN (PHOBIUS); TRANSMEMBRANE (PHOBIUS); NON_CYTOPLASMIC_DOMAIN (PHOBIUS); TRANSMEMBRANE (PHOBIUS); TRANSMEMBRANE (PHOBIUS); CYTOPLASMIC_DOMAIN (PHOBIUS); NON_CYTOPLASMIC_DOMAIN (PHOBIUS); CYTOPLASMIC_DOMAIN (PHOBIUS); TRANS…	F:GO:0004930; P:GO:0007186; F:GO:0008502; C:GO:0016021	F:G-protein coupled receptor activity; P:G-protein coupled receptor signaling pathway; F:melatonin receptor activity; C:integral component of membrane
Cluster-8121.1_evgidbaidbtk80Loc61875	XP_022327372.1heat shock 70 kDa protein 12B-like	203	1	6.8e-106	58.02						IPR013126 (PRINTS); G3DSA:3.30.420.40 (GENE3D); G3DSA:3.30.420.40 (GENE3D); IPR013126 (PFAM); G3DSA:3.90.640.10 (GENE3D); mobidb-lite (MOBIDB_LITE); PTHR14187:SF75 (PANTHER); PTHR14187 (PANTHER); cd10229 (CDD); SSF53067 (SUPERFAMILY); SSF53067 (SUPERFAMILY)	no GO terms	no GO terms
Cluster-42805.0_evgidbaidbtk80Loc47504	XP_005097728.1 dynein beta chain, ciliary-like	707	1	0	92.45	3	F:GO:0003777; P:GO:0007018; C:GO:0030286	F:microtubule motor activity; P:microtubule-based movement; C:dynein complex			Coil (COILS); Coil (COILS); Coil (COILS); Coil (COILS); Coil (COILS); G3DSA:3.40.50.300 (GENE3D); G3DSA:1.10.8.1220 (GENE3D); G3DSA:1.20.1270.280 (GENE3D); G3DSA:1.10.8.720 (GENE3D); G3DSA:3.10.490.20 (GENE3D); IPR024317 (PFAM); IPR035706 (PFAM); IPR024743 (PFAM); G3DSA:3.40.50.300 (GENE3D); G3DSA:1.20.920.30 (GENE3D); G3DSA:3.40.50.11510 (GENE3D); IPR004273 (PFAM); G3DSA:3.40.50.300 (GENE3D); G3…	F:GO:0003777; P:GO:0007018; C:GO:0030286	F:microtubule motor activity; P:microtubule-based movement; C:dynein complex
Cluster-68726.322_evgidbaidbtk80Loc59763	XP_011429479.1 GMP synthase [glutamine-hydrolyzing]-like	729	1	1.2e-294	84.8	4	F:GO:0003922; F:GO:0005524; P:GO:0006177; F:GO:0016462	F:GMP synthase (glutamine-hydrolyzing) activity; F:ATP binding; P:GMP biosynthetic process; F:pyrophosphatase activity			PR00097 (PRINTS); PR00096 (PRINTS); G3DSA:3.30.300.10 (GENE3D); IPR022310 (PFAM); IPR029062 (G3DSA:3.40.50.GENE3D); G3DSA:3.30.300.10 (GENE3D); IPR017926 (PFAM); IPR004739 (TIGRFAM); IPR001674 (PFAM); IPR014729 (G3DSA:3.40.50.GENE3D); PTHR11922 (PANTHER); PTHR11922:SF2 (PANTHER); IPR025777 (PROSITE_PROFILES); IPR017926 (PROSITE_PROFILES); IPR004739 (CDD); SSF52402 (SUPERFAMILY); IPR029062 (SUPERF…	F:GO:0003922; F:GO:0005524; P:GO:0006164; P:GO:0006177; F:GO:0016462	F:GMP synthase (glutamine-hydrolyzing) activity; F:ATP binding; P:purine nucleotide biosynthetic process; P:GMP biosynthetic process; F:pyrophosphatase activity
Cluster-29576.0_evgidbaidbtk80Loc62216	XP_013391621.1 cyclic nucleotide-binding domain-containing protein 2-like	729	1	3.2e-98	55.92						IPR000595 (SMART); IPR014710 (G3DSA:2.60.120.GENE3D); IPR000595 (PFAM); mobidb-lite (MOBIDB_LITE); mobidb-lite (MOBIDB_LITE); mobidb-lite (MOBIDB_LITE); mobidb-lite (MOBIDB_LITE); PTHR23011 (PANTHER); PTHR23011:SF24 (PANTHER); IPR000595 (PROSITE_PROFILES); IPR000595 (CDD); IPR018490 (SUPERFAMILY); IPR018490 (SUPERFAMILY)	no GO terms	no GO terms
Cluster-38444.0_evgidbaidbtk80Loc68741	XP_011440122.1PREDICTED: uncharacterized protein LOC105337187	482	1	9.6e-83	55.53						no IPS match	no IPS match	no IPS match
Cluster-32882.0_evgidbaidbtk80Loc37191	PAA84885.1hypothetical protein BOX15_Mlig011944g3	12	1	2.8e-47	49.61	2	P:GO:0006629; F:GO:0008081	P:lipid metabolic process; F:phosphoric diester hydrolase activity			IPR017946 (G3DSA:3.20.20.GENE3D); NON_CYTOPLASMIC_DOMAIN (PHOBIUS); SIGNAL_PEPTIDE_H_REGION (PHOBIUS); SIGNAL_PEPTIDE (PHOBIUS); SIGNAL_PEPTIDE_C_REGION (PHOBIUS); SIGNAL_PEPTIDE_N_REGION (PHOBIUS); SignalP-noTM (SIGNALP_GRAM_NEGATIVE); SignalP-noTM (SIGNALP_EUK); IPR017946 (SUPERFAMILY)	P:GO:0006629; F:GO:0008081	P:lipid metabolic process; F:phosphoric diester hydrolase activity
Cluster-39154.0_evgidbaidbtk80Loc45384	XP_013089073.1 plexin domain-containing protein 1-like isoform X6	119	1	3.3e-44	45.04	2	C:GO:0016020; C:GO:0016021	C:membrane; C:integral component of membrane			mobidb-lite (MOBIDB_LITE); PTHR13055:SF12 (PANTHER); PTHR13055:SF12 (PANTHER); IPR031152 (PANTHER); IPR031152 (PANTHER); SIGNAL_PEPTIDE_H_REGION (PHOBIUS); NON_CYTOPLASMIC_DOMAIN (PHOBIUS); SIGNAL_PEPTIDE_N_REGION (PHOBIUS); TRANSMEMBRANE (PHOBIUS); SIGNAL_PEPTIDE (PHOBIUS); SIGNAL_PEPTIDE_C_REGION (PHOBIUS); CYTOPLASMIC_DOMAIN (PHOBIUS); SignalP-noTM (SIGNALP_EUK); TMhelix (TMHMM)	no GO terms	no GO terms
Cluster-54623.0_evgidbaidbtk80Loc34990	EKC35947.1Rootletin	559	1	7.6e-23	82.08	2	P:GO:0007098; C:GO:0035253	P:centrosome cycle; C:ciliary rootlet			Coil (COILS); Coil (COILS); Coil (COILS); Coil (COILS); Coil (COILS); Coil (COILS); Coil (COILS); mobidb-lite (MOBIDB_LITE); mobidb-lite (MOBIDB_LITE); PTHR23159 (PANTHER); IPR026733 (PTHR23159:PANTHER)	P:GO:0007098; C:GO:0035253	P:centrosome cycle; C:ciliary rootlet
Cluster-27433.0_evgidbaidbtk80Loc51876	XP_011416111.1 xaa-Pro aminopeptidase 1 isoform X2	532	1	1.3e-221	72.6	1	F:GO:0070006	F:metalloaminopeptidase activity			G3DSA:3.90.230.10 (GENE3D); IPR029149 (G3DSA:3.40.350.GENE3D); IPR000587 (PFAM); PF16189 (PFAM); IPR032416 (PFAM); IPR000994 (PFAM); IPR029149 (G3DSA:3.40.350.GENE3D); PTHR43763 (PANTHER); SIGNAL_PEPTIDE_H_REGION (PHOBIUS); NON_CYTOPLASMIC_DOMAIN (PHOBIUS); SIGNAL_PEPTIDE_C_REGION (PHOBIUS); SIGNAL_PEPTIDE_N_REGION (PHOBIUS); SIGNAL_PEPTIDE (PHOBIUS); IPR033740 (CDD); SignalP-noTM (SIGNALP_EUK); …	F:GO:0016787; F:GO:0070006	F:hydrolase activity; F:metalloaminopeptidase activity
Cluster-58972.0_evgidbaidbtk80Loc66029	XP_013068808.1 serine/threonine-protein kinase Nek4-like	474	1	7.1e-46	64.75	3	F:GO:0004672; F:GO:0005524; P:GO:0006468	F:protein kinase activity; F:ATP binding; P:protein phosphorylation			IPR000719 (SMART); PIRSF000654 (PIRSF); IPR000719 (PFAM); G3DSA:1.10.510.10 (GENE3D); mobidb-lite (MOBIDB_LITE); PTHR44305:SF2 (PANTHER); PTHR44305 (PANTHER); IPR017441 (PROSITE_PATTERNS); IPR000719 (PROSITE_PROFILES); IPR011009 (SUPERFAMILY)	F:GO:0004672; F:GO:0005524; P:GO:0006468	F:protein kinase activity; F:ATP binding; P:protein phosphorylation
Cluster-66828.0_evgidbaidbtk80Loc42526	XP_022333113.1 hillarin-like	1108	1	1.7e-82	46.45						IPR002931 (PFAM); G3DSA:3.10.620.30 (GENE3D); G3DSA:1.20.920.20 (GENE3D); mobidb-lite (MOBIDB_LITE); mobidb-lite (MOBIDB_LITE); mobidb-lite (MOBIDB_LITE); PTHR11039:SF50 (PANTHER); PTHR11039 (PANTHER); SSF54001 (SUPERFAMILY)	no GO terms	no GO terms
Cluster-42863.0_evgidbaidbtk80Loc508	XP_022343354.1E3 ubiquitin-protein ligase TRIM56-like isoform X2	624	1	2.2e-39	43.71	2	C:GO:0005622; F:GO:0008270	C:intracellular; F:zinc ion binding			Coil (COILS); Coil (COILS); IPR001841 (SMART); G3DSA:3.30.40.200 (GENE3D); IPR013083 (G3DSA:3.30.40.GENE3D); IPR027370 (PFAM); PTHR44028 (PANTHER); IPR017907 (PROSITE_PATTERNS); IPR000315 (PROSITE_PROFILES); IPR001841 (PROSITE_PROFILES); IPR000315 (CDD); SSF57845 (SUPERFAMILY); SSF57850 (SUPERFAMILY); SSF63829 (SUPERFAMILY)	C:GO:0005622; F:GO:0008270	C:intracellular; F:zinc ion binding
Cluster-41384.0_evgidbaidbtk80Loc36424	XP_012942656.1PREDICTED: uncharacterized protein LOC101855048	443	1	9e-11	46.21						IPR011641 (SMART); G3DSA:2.10.50.10 (GENE3D); G3DSA:2.10.50.10 (GENE3D); IPR011641 (PFAM); mobidb-lite (MOBIDB_LITE); mobidb-lite (MOBIDB_LITE); NON_CYTOPLASMIC_DOMAIN (PHOBIUS); SIGNAL_PEPTIDE_H_REGION (PHOBIUS); SIGNAL_PEPTIDE_N_REGION (PHOBIUS); SIGNAL_PEPTIDE (PHOBIUS); SIGNAL_PEPTIDE_C_REGION (PHOBIUS); SignalP-noTM (SIGNALP_EUK); IPR009030 (SUPERFAMILY)	no GO terms	no GO terms
Cluster-51869.0_evgidbaidbtk80Loc57403	XP_787202.3 ankyrin repeat domain-containing protein 55 isoform X2	632	1	7.5e-35	56.34	1	F:GO:0005515	F:protein binding			Coil (COILS); IPR002110 (SMART); PF13637 (PFAM); IPR036770 (G3DSA:1.25.40.GENE3D); IPR020683 (PFAM); IPR036770 (G3DSA:1.25.40.GENE3D); mobidb-lite (MOBIDB_LITE); mobidb-lite (MOBIDB_LITE); mobidb-lite (MOBIDB_LITE); PTHR24178:SF2 (PANTHER); PTHR24178 (PANTHER); IPR020683 (PROSITE_PROFILES); IPR002110 (PROSITE_PROFILES); IPR002110 (PROSITE_PROFILES); IPR002110 (PROSITE_PROFILES); IPR002110 (PROSIT…	F:GO:0005515	F:protein binding
Cluster-58617.0_evgidbaidbtk80Loc42175	XP_011437460.1PREDICTED: uncharacterized protein LOC105335334	446	1	1e-283	45.8	2	F:GO:0005509; F:GO:0005515	F:calcium ion binding; F:protein binding			IPR002172 (SMART); IPR000859 (SMART); IPR001304 (SMART); IPR001881 (SMART); IPR000436 (SMART); IPR000742 (SMART); IPR011641 (SMART); G3DSA:2.10.50.10 (GENE3D); IPR016186 (G3DSA:3.10.100.GENE3D); G3DSA:2.10.25.10 (GENE3D); G3DSA:2.10.70.10 (GENE3D); G3DSA:2.10.25.10 (GENE3D); G3DSA:2.60.120.200 (GENE3D); G3DSA:2.10.25.10 (GENE3D); PF13385 (PFAM); G3DSA:2.10.25.10 (GENE3D); G3DSA:2.10.70.10 (GENE3D…	F:GO:0005509; F:GO:0005515	F:calcium ion binding; F:protein binding
Cluster-35350.0_evgidbaidbtk80Loc88430	XP_019618658.1 tripartite motif-containing protein 2-like	333	1	1.8e-16	43.23	2	C:GO:0005622; F:GO:0008270	C:intracellular; F:zinc ion binding			Coil (COILS); IPR001841 (SMART); G3DSA:3.30.40.200 (GENE3D); IPR013083 (G3DSA:3.30.40.GENE3D); PF13920 (PFAM); IPR000315 (PFAM); PTHR44028 (PANTHER); IPR017907 (PROSITE_PATTERNS); IPR001841 (PROSITE_PROFILES); IPR000315 (PROSITE_PROFILES); IPR000315 (CDD); SSF57845 (SUPERFAMILY); SSF57850 (SUPERFAMILY)	C:GO:0005622; F:GO:0008270	C:intracellular; F:zinc ion binding
Cluster-37157.0_evgidbaidbtk80Loc102216	XP_012558459.1 alpha-protein kinase vwkA-like	413	1	3.3e-47	58.44	3	F:GO:0004674; F:GO:0005524; P:GO:0006468	F:protein serine/threonine kinase activity; F:ATP binding; P:protein phosphorylation			IPR004166 (SMART); G3DSA:3.20.200.10 (GENE3D); IPR004166 (PFAM); G3DSA:3.30.200.20 (GENE3D); PTHR14187:SF72 (PANTHER); PTHR14187 (PANTHER); IPR004166 (PROSITE_PROFILES); IPR011009 (SUPERFAMILY)	F:GO:0004674; F:GO:0005524; P:GO:0006468	F:protein serine/threonine kinase activity; F:ATP binding; P:protein phosphorylation
Cluster-42547.0_evgidbaidbtk80Loc86803	XP_022289478.1organic cation transporter protein-like	246	1	5e-136	67.17	3	C:GO:0016021; F:GO:0022857; P:GO:0055085	C:integral component of membrane; F:transmembrane transporter activity; P:transmembrane transport			G3DSA:1.20.1250.20 (GENE3D); IPR005828 (PFAM); PTHR24064 (PANTHER); PTHR24064:SF437 (PANTHER); TRANSMEMBRANE (PHOBIUS); TRANSMEMBRANE (PHOBIUS); TRANSMEMBRANE (PHOBIUS); CYTOPLASMIC_DOMAIN (PHOBIUS); NON_CYTOPLASMIC_DOMAIN (PHOBIUS); TRANSMEMBRANE (PHOBIUS); TRANSMEMBRANE (PHOBIUS); CYTOPLASMIC_DOMAIN (PHOBIUS); TRANSMEMBRANE (PHOBIUS); NON_CYTOPLASMIC_DOMAIN (PHOBIUS); CYTOPLASMIC_DOMAIN (PHOBIU…	C:GO:0016021; F:GO:0022857; P:GO:0055085	C:integral component of membrane; F:transmembrane transporter activity; P:transmembrane transport
Cluster-53884.0_evgidbaidbtk80Loc95318	XP_022342396.1chondroadherin-like protein	877	1	6.3e-72	54.27	10	F:GO:0001875; P:GO:0002755; F:GO:0004888; F:GO:0005515; P:GO:0031663; P:GO:0034142; P:GO:0042116; C:GO:0046696; P:GO:0050707; P:GO:0050829	F:lipopolysaccharide receptor activity; P:MyD88-dependent toll-like receptor signaling pathway; F:transmembrane signaling receptor activity; F:protein binding; P:lipopolysaccharide-mediated signaling pathway; P:toll-like receptor 4 signaling pathway; P:macrophage activation; C:lipopolysaccharide receptor complex; P:regulation of cytokine secretion; P:defense response to Gram-negative bacterium			PR00019 (PRINTS); SM00365 (SMART); IPR003591 (SMART); IPR000483 (SMART); IPR000157 (PFAM); PIRSF037595 (PIRSF); IPR032675 (G3DSA:3.80.10.GENE3D); IPR032675 (G3DSA:3.80.10.GENE3D); IPR035897 (G3DSA:3.40.50.GENE3D); IPR001611 (PFAM); IPR032675 (G3DSA:3.80.10.GENE3D); IPR032675 (G3DSA:3.80.10.GENE3D); IPR032675 (G3DSA:3.80.10.GENE3D); IPR027168 (PANTHER); TRANSMEMBRANE (PHOBIUS); SIGNAL_PEPTIDE_H_RE…	F:GO:0001875; P:GO:0002755; F:GO:0004888; F:GO:0005515; P:GO:0007165; C:GO:0016021; P:GO:0031663; P:GO:0034142; P:GO:0042116; P:GO:0045087; C:GO:0046696; P:GO:0050707; P:GO:0050829	F:lipopolysaccharide receptor activity; P:MyD88-dependent toll-like receptor signaling pathway; F:transmembrane signaling receptor activity; F:protein binding; P:signal transduction; C:integral component of membrane; P:lipopolysaccharide-mediated signaling pathway; P:toll-like receptor 4 signaling pathway; P:macrophage activation; P:innate immune response; C:lipopolysaccharide receptor complex; P…
Cluster-51264.0_evgidbaidbtk80Loc123735	OWF35651.1 Pseudolysin	639	1	9.3e-126	59.16	2	F:GO:0004222; P:GO:0006508	F:metalloendopeptidase activity; P:proteolysis			IPR023612 (PRINTS); IPR013856 (PFAM); G3DSA:3.10.170.10 (GENE3D); IPR001570 (PFAM); G3DSA:3.10.450.40 (GENE3D); IPR011096 (PFAM); IPR027268 (G3DSA:1.10.390.GENE3D); PTHR33794 (PANTHER); PTHR33794:SF1 (PANTHER); SIGNAL_PEPTIDE (PHOBIUS); NON_CYTOPLASMIC_DOMAIN (PHOBIUS); SIGNAL_PEPTIDE_C_REGION (PHOBIUS); SIGNAL_PEPTIDE_H_REGION (PHOBIUS); SIGNAL_PEPTIDE_N_REGION (PHOBIUS); IPR023612 (CDD); Signal…	F:GO:0004222; P:GO:0006508	F:metalloendopeptidase activity; P:proteolysis
Cluster-45215.0_evgidbaidbtk80Loc84610	XP_022331266.1uncharacterized protein LOC111129277 isoform X2	1713	1	0	62.81	3	C:GO:0005576; P:GO:0006030; F:GO:0008061	C:extracellular region; P:chitin metabolic process; F:chitin binding			Coil (COILS); Coil (COILS); Coil (COILS); Coil (COILS); Coil (COILS); Coil (COILS); Coil (COILS); Coil (COILS); Coil (COILS); Coil (COILS); Coil (COILS); Coil (COILS); Coil (COILS); Coil (COILS); IPR011641 (SMART); mobidb-lite (MOBIDB_LITE); mobidb-lite (MOBIDB_LITE); mobidb-lite (MOBIDB_LITE); mobidb-lite (MOBIDB_LITE); mobidb-lite (MOBIDB_LITE); mobidb-lite (MOBIDB_LITE); mobidb-lite (MOBIDB_LI…	C:GO:0005576; P:GO:0006030; F:GO:0008061	C:extracellular region; P:chitin metabolic process; F:chitin binding
Cluster-66853.0_evgidbaidbtk80Loc94027	XP_021345608.1dynein regulatory complex protein 1-like	741	1	7.8e-233	77.55						Coil (COILS); Coil (COILS); Coil (COILS); Coil (COILS); Coil (COILS); Coil (COILS); Coil (COILS); IPR029440 (PFAM); PF14772 (PFAM); mobidb-lite (MOBIDB_LITE); mobidb-lite (MOBIDB_LITE); mobidb-lite (MOBIDB_LITE); mobidb-lite (MOBIDB_LITE); PTHR21625:SF1 (PANTHER); PTHR21625 (PANTHER)	no GO terms	no GO terms
Cluster-33026.0_evgidbaidbtk80Loc108220	XP_013087263.1PREDICTED: uncharacterized protein LOC106071649	463	1	2.3e-25	50.78						IPR008166 (PFAM); PTHR21461 (PANTHER); SIGNAL_PEPTIDE_C_REGION (PHOBIUS); SIGNAL_PEPTIDE_H_REGION (PHOBIUS); NON_CYTOPLASMIC_DOMAIN (PHOBIUS); SIGNAL_PEPTIDE (PHOBIUS); SIGNAL_PEPTIDE_N_REGION (PHOBIUS); SignalP-TM (SIGNALP_GRAM_POSITIVE); TMhelix (TMHMM)	no GO terms	no GO terms
Cluster-30925.0_evgidbaidbtk80Loc91600	XP_021371031.1beta-1,3-galactosyltransferase 1-like	367	1	1.6e-58	63.81	3	P:GO:0006486; F:GO:0008378; C:GO:0016020	P:protein glycosylation; F:galactosyltransferase activity; C:membrane			IPR002659 (PFAM); mobidb-lite (MOBIDB_LITE); PTHR11214:SF148 (PANTHER); IPR002659 (PANTHER); NON_CYTOPLASMIC_DOMAIN (PHOBIUS); TRANSMEMBRANE (PHOBIUS); CYTOPLASMIC_DOMAIN (PHOBIUS); TMhelix (TMHMM)	P:GO:0006486; F:GO:0008378; C:GO:0016020	P:protein glycosylation; F:galactosyltransferase activity; C:membrane
Cluster-42882.0_evgidbaidbtk80Loc82722	XP_021371038.1uncharacterized protein LOC110461733	435	1	4.6e-108	73.26						mobidb-lite (MOBIDB_LITE); PTHR36960 (PANTHER)	no GO terms	no GO terms
Cluster-68726.19812_evgidbaidbtk80Loc100255	XP_021350290.1uncharacterized protein LOC110448398	116	1	3.4e-26	64.41						IPR027814 (PFAM); mobidb-lite (MOBIDB_LITE); IPR027814 (PANTHER)	no GO terms	no GO terms
Cluster-33201.0_evgidbaidbtk80Loc81037	XP_022315568.1cyclin-dependent kinase-like 2 isoform X3	86	1	7.8e-161	62.75	3	F:GO:0004672; F:GO:0005524; P:GO:0006468	F:protein kinase activity; F:ATP binding; P:protein phosphorylation			Coil (COILS); Coil (COILS); Coil (COILS); IPR000719 (SMART); PF12330 (PFAM); PIRSF000615 (PIRSF); G3DSA:3.30.200.20 (GENE3D); IPR000719 (PFAM); G3DSA:1.10.510.10 (GENE3D); mobidb-lite (MOBIDB_LITE); mobidb-lite (MOBIDB_LITE); mobidb-lite (MOBIDB_LITE); PTHR24056:SF241 (PANTHER); PTHR24056 (PANTHER); PTHR24056 (PANTHER); PTHR24056:SF241 (PANTHER); IPR008271 (PROSITE_PATTERNS); IPR017441 (PROSITE_P…	F:GO:0004672; F:GO:0005524; P:GO:0006468	F:protein kinase activity; F:ATP binding; P:protein phosphorylation
Cluster-66618.0_evgidbaidbtk80Loc86195	XP_011435950.1 protein lin-12	407	1	2.9e-96	69.42	1	F:GO:0005515	F:protein binding			IPR002110 (SMART); IPR036770 (G3DSA:1.25.40.GENE3D); IPR020683 (PFAM); mobidb-lite (MOBIDB_LITE); IPR002110 (PROSITE_PROFILES); IPR002110 (PROSITE_PROFILES); IPR002110 (PROSITE_PROFILES); IPR020683 (PROSITE_PROFILES); IPR020683 (CDD); IPR036770 (SUPERFAMILY)	F:GO:0005515	F:protein binding
Cluster-63565.0_evgidbaidbtk80Loc88909	OWF44086.1 Inositol 2-dehydrogenase	335	1	2.5e-98	70.75	1	F:GO:0016491	F:oxidoreductase activity			IPR000683 (PFAM); G3DSA:3.30.360.10 (GENE3D); G3DSA:3.40.50.720 (GENE3D); PTHR42840:SF3 (PANTHER); PTHR42840 (PANTHER); SSF55347 (SUPERFAMILY); IPR036291 (SUPERFAMILY)	F:GO:0016491	F:oxidoreductase activity
Cluster-58226.0_evgidbaidbtk80Loc89044	XP_021371363.1uncharacterized protein LOC110461942	407	1	2.5e-07	40.54						no IPS match	no IPS match	no IPS match
Cluster-53869.0_evgidbaidbtk80Loc70226	XP_022294261.1protocadherin Fat 4-like	948	1	1.5e-69	47.82	3	F:GO:0005509; P:GO:0007156; C:GO:0016020	F:calcium ion binding; P:homophilic cell adhesion via plasma membrane adhesion molecules; C:membrane			IPR002126 (SMART); G3DSA:2.60.40.60 (GENE3D); G3DSA:2.60.40.60 (GENE3D); G3DSA:2.60.40.60 (GENE3D); G3DSA:2.60.40.60 (GENE3D); mobidb-lite (MOBIDB_LITE); mobidb-lite (MOBIDB_LITE); PTHR24026 (PANTHER); PTHR24026:SF71 (PANTHER); PTHR24026 (PANTHER); PTHR24026:SF71 (PANTHER); TRANSMEMBRANE (PHOBIUS); SIGNAL_PEPTIDE_H_REGION (PHOBIUS); CYTOPLASMIC_DOMAIN (PHOBIUS); SIGNAL_PEPTIDE_N_REGION (PHOBIUS);…	F:GO:0005509; P:GO:0007156; C:GO:0016020	F:calcium ion binding; P:homophilic cell adhesion via plasma membrane adhesion molecules; C:membrane
Cluster-52134.0_evgidbaidbtk80Loc94173	XP_021361273.1uncharacterized protein LOC110455455	258	1	9.6e-29	55.73	2	P:GO:0009607; C:GO:0016021	P:response to biotic stimulus; C:integral component of membrane			IPR007593 (PFAM); mobidb-lite (MOBIDB_LITE); CYTOPLASMIC_DOMAIN (PHOBIUS); NON_CYTOPLASMIC_DOMAIN (PHOBIUS); TRANSMEMBRANE (PHOBIUS); CYTOPLASMIC_DOMAIN (PHOBIUS); TRANSMEMBRANE (PHOBIUS); TMhelix (TMHMM); TMhelix (TMHMM)	P:GO:0009607; C:GO:0016021	P:response to biotic stimulus; C:integral component of membrane
Cluster-49951.0_evgidbaidbtk80Loc128666	XP_022343536.1uncharacterized protein LOC111136736	345	1	1.6e-95	70.03	2	C:GO:0005576; F:GO:0016787	C:extracellular region; F:hydrolase activity			IPR010126 (PFAM); IPR029058 (G3DSA:3.40.50.GENE3D); PTHR42972:SF2 (PANTHER); PTHR42972 (PANTHER); SIGNAL_PEPTIDE_C_REGION (PHOBIUS); SIGNAL_PEPTIDE_N_REGION (PHOBIUS); SIGNAL_PEPTIDE_H_REGION (PHOBIUS); SIGNAL_PEPTIDE (PHOBIUS); NON_CYTOPLASMIC_DOMAIN (PHOBIUS); SignalP-noTM (SIGNALP_EUK); IPR029058 (SUPERFAMILY)	C:GO:0005576; F:GO:0016787	C:extracellular region; F:hydrolase activity
Cluster-40091.0_evgidbaidbtk80Loc69632	XP_022302074.1uncharacterized protein LOC111110038 isoform X1	883	1	7.9e-115	58.59						IPR000595 (SMART); IPR000595 (PFAM); IPR014710 (G3DSA:2.60.120.GENE3D); mobidb-lite (MOBIDB_LITE); mobidb-lite (MOBIDB_LITE); mobidb-lite (MOBIDB_LITE); mobidb-lite (MOBIDB_LITE); PTHR23011 (PANTHER); PTHR23011:SF24 (PANTHER); IPR000595 (PROSITE_PROFILES); IPR000595 (CDD); IPR018490 (SUPERFAMILY); IPR018490 (SUPERFAMILY)	no GO terms	no GO terms
Cluster-46933.0_evgidbaidbtk80Loc128978	XP_011451350.1 neuronal acetylcholine receptor subunit alpha-3	510	1	3.9e-26	47.59	4	F:GO:0004888; F:GO:0005230; C:GO:0016021; P:GO:0034220	F:transmembrane signaling receptor activity; F:extracellular ligand-gated ion channel activity; C:integral component of membrane; P:ion transmembrane transport			IPR006201 (PRINTS); G3DSA:1.20.58.390 (GENE3D); IPR036734 (G3DSA:2.70.170.GENE3D); IPR006202 (PFAM); PTHR18945:SF758 (PANTHER); IPR006201 (PANTHER); SIGNAL_PEPTIDE_C_REGION (PHOBIUS); TRANSMEMBRANE (PHOBIUS); TRANSMEMBRANE (PHOBIUS); TRANSMEMBRANE (PHOBIUS); CYTOPLASMIC_DOMAIN (PHOBIUS); SIGNAL_PEPTIDE_H_REGION (PHOBIUS); SIGNAL_PEPTIDE_N_REGION (PHOBIUS); NON_CYTOPLASMIC_DOMAIN (PHOBIUS); TRANSM…	F:GO:0004888; F:GO:0005216; F:GO:0005230; P:GO:0006811; C:GO:0016021; P:GO:0034220	F:transmembrane signaling receptor activity; F:ion channel activity; F:extracellular ligand-gated ion channel activity; P:ion transport; C:integral component of membrane; P:ion transmembrane transport
Cluster-68140.0_evgidbaidbtk80Loc98503	XP_021345857.1neuronal acetylcholine receptor subunit alpha-10-like isoform X2	505	1	2.2e-114	64.98	4	F:GO:0004888; F:GO:0005230; C:GO:0016021; P:GO:0034220	F:transmembrane signaling receptor activity; F:extracellular ligand-gated ion channel activity; C:integral component of membrane; P:ion transmembrane transport			IPR006201 (PRINTS); IPR006201 (TIGRFAM); G3DSA:1.20.58.390 (GENE3D); IPR006029 (PFAM); IPR006202 (PFAM); IPR036734 (G3DSA:2.70.170.GENE3D); G3DSA:1.20.58.390 (GENE3D); IPR006201 (PANTHER); PTHR18945:SF577 (PANTHER); IPR018000 (PROSITE_PATTERNS); TRANSMEMBRANE (PHOBIUS); CYTOPLASMIC_DOMAIN (PHOBIUS); SIGNAL_PEPTIDE_H_REGION (PHOBIUS); NON_CYTOPLASMIC_DOMAIN (PHOBIUS); NON_CYTOPLASMIC_DOMAIN (PHOBI…	F:GO:0004888; F:GO:0005216; F:GO:0005230; P:GO:0006811; C:GO:0016021; P:GO:0034220	F:transmembrane signaling receptor activity; F:ion channel activity; F:extracellular ligand-gated ion channel activity; P:ion transport; C:integral component of membrane; P:ion transmembrane transport
Cluster-39853.0_evgidbaidbtk80Loc111393	OWF54125.1Gigasin-6	525	1	1.9e-140	69.2						IPR001466 (PFAM); G3DSA:3.40.710.10 (GENE3D); PTHR43645 (PANTHER); PTHR43645:SF4 (PANTHER); SIGNAL_PEPTIDE_N_REGION (PHOBIUS); SIGNAL_PEPTIDE_C_REGION (PHOBIUS); NON_CYTOPLASMIC_DOMAIN (PHOBIUS); SIGNAL_PEPTIDE (PHOBIUS); SIGNAL_PEPTIDE_H_REGION (PHOBIUS); SignalP-noTM (SIGNALP_EUK); IPR012338 (SUPERFAMILY)	no GO terms	no GO terms
Cluster-32431.0_evgidbaidbtk80Loc115164	XP_021348416.1heavy metal-binding protein HIP-like	237	1	2.7e-09	48.53	1	F:GO:0005515	F:protein binding			Coil (COILS); IPR001073 (PRINTS); IPR001073 (SMART); IPR001073 (PFAM); IPR008983 (G3DSA:2.60.120.GENE3D); PTHR22923 (PANTHER); PTHR22923:SF68 (PANTHER); IPR001073 (PROSITE_PROFILES); IPR008983 (SUPERFAMILY); TMhelix (TMHMM)	F:GO:0005515	F:protein binding
Cluster-50461.0_evgidbaidbtk80Loc79588	XP_021374434.1acetylcholine receptor subunit beta-like	408	1	2.9e-56	52.99	4	F:GO:0004888; F:GO:0005230; C:GO:0016021; P:GO:0034220	F:transmembrane signaling receptor activity; F:extracellular ligand-gated ion channel activity; C:integral component of membrane; P:ion transmembrane transport			IPR006201 (PRINTS); IPR006029 (PFAM); IPR036734 (G3DSA:2.70.170.GENE3D); IPR006202 (PFAM); G3DSA:1.20.58.390 (GENE3D); PTHR18945:SF577 (PANTHER); IPR006201 (PANTHER); SIGNAL_PEPTIDE_H_REGION (PHOBIUS); NON_CYTOPLASMIC_DOMAIN (PHOBIUS); CYTOPLASMIC_DOMAIN (PHOBIUS); SIGNAL_PEPTIDE_C_REGION (PHOBIUS); NON_CYTOPLASMIC_DOMAIN (PHOBIUS); SIGNAL_PEPTIDE_N_REGION (PHOBIUS); NON_CYTOPLASMIC_DOMAIN (PHOBI…	F:GO:0004888; F:GO:0005216; F:GO:0005230; P:GO:0006811; C:GO:0016021; P:GO:0034220	F:transmembrane signaling receptor activity; F:ion channel activity; F:extracellular ligand-gated ion channel activity; P:ion transport; C:integral component of membrane; P:ion transmembrane transport
Cluster-67911.0_evgidbaidbtk80Loc100075	XP_021342522.1uncharacterized protein LOC110442953	641	1	2.2e-167	67.43						PTHR36502 (PANTHER); NON_CYTOPLASMIC_DOMAIN (PHOBIUS); SIGNAL_PEPTIDE_N_REGION (PHOBIUS); SIGNAL_PEPTIDE (PHOBIUS); SIGNAL_PEPTIDE_H_REGION (PHOBIUS); SIGNAL_PEPTIDE_C_REGION (PHOBIUS); TMhelix (TMHMM)	no GO terms	no GO terms
Cluster-28612.0_evgidbaidbtk80Loc79745	XP_021364055.1cytochrome P450 2F2-like isoform X1	504	1	5.3e-100	62.05	4	F:GO:0005506; F:GO:0016712; F:GO:0020037; P:GO:0055114	F:iron ion binding; F:oxidoreductase activity, acting on paired donors, with incorporation or reduction of molecular oxygen, reduced flavin or flavoprotein as one donor, and incorporation of one atom of oxygen; F:heme binding; P:oxidation-reduction process			IPR001128 (PRINTS); IPR002401 (PRINTS); IPR008069 (PRINTS); IPR001128 (PFAM); IPR036396 (G3DSA:1.10.630.GENE3D); PTHR24300 (PANTHER); IPR017972 (PROSITE_PATTERNS); NON_CYTOPLASMIC_DOMAIN (PHOBIUS); CYTOPLASMIC_DOMAIN (PHOBIUS); TRANSMEMBRANE (PHOBIUS); IPR036396 (SUPERFAMILY)	F:GO:0005506; F:GO:0016705; F:GO:0016712; F:GO:0020037; P:GO:0055114	F:iron ion binding; F:oxidoreductase activity, acting on paired donors, with incorporation or reduction of molecular oxygen; F:oxidoreductase activity, acting on paired donors, with incorporation or reduction of molecular oxygen, reduced flavin or flavoprotein as one donor, and incorporation of one atom of oxygen; F:heme binding; P:oxidation-reduction process
Cluster-68879.1_evgidbaidbtk80Loc109525	XP_023010194.1deleted in malignant brain tumors 1 protein-like	270	1	1.7e-36	60.66	2	F:GO:0005044; C:GO:0016020	F:scavenger receptor activity; C:membrane			Coil (COILS); IPR001190 (PRINTS); IPR017448 (SMART); IPR001190 (PFAM); IPR036772 (G3DSA:3.10.250.GENE3D); mobidb-lite (MOBIDB_LITE); PTHR19331 (PANTHER); PTHR19331:SF395 (PANTHER); PTHR19331 (PANTHER); PTHR19331:SF395 (PANTHER); IPR001190 (PROSITE_PATTERNS); SIGNAL_PEPTIDE_H_REGION (PHOBIUS); NON_CYTOPLASMIC_DOMAIN (PHOBIUS); SIGNAL_PEPTIDE_C_REGION (PHOBIUS); SIGNAL_PEPTIDE (PHOBIUS); SIGNAL_PEP…	F:GO:0005044; C:GO:0016020	F:scavenger receptor activity; C:membrane
Cluster-47677.0_evgidbaidbtk80Loc98899	XP_021346204.1heat shock 70 kDa protein 12B-like	721	1	7.4e-79	58.29						G3DSA:3.90.640.10 (GENE3D); G3DSA:3.30.420.40 (GENE3D); IPR013126 (PFAM); G3DSA:3.30.420.40 (GENE3D); mobidb-lite (MOBIDB_LITE); PTHR14187:SF75 (PANTHER); PTHR14187 (PANTHER); SSF53067 (SUPERFAMILY); SSF53067 (SUPERFAMILY)	no GO terms	no GO terms
Cluster-46211.0_evgidbaidbtk80Loc85250	XP_021372715.1beta-1,3-galactosyltransferase 5-like	392	1	4.8e-56	59.36	3	P:GO:0006486; F:GO:0008378; C:GO:0016020	P:protein glycosylation; F:galactosyltransferase activity; C:membrane			IPR002659 (PFAM); PTHR11214:SF148 (PANTHER); IPR002659 (PANTHER); SIGNAL_PEPTIDE (PHOBIUS); SIGNAL_PEPTIDE_C_REGION (PHOBIUS); SIGNAL_PEPTIDE_H_REGION (PHOBIUS); NON_CYTOPLASMIC_DOMAIN (PHOBIUS); SIGNAL_PEPTIDE_N_REGION (PHOBIUS)	P:GO:0006486; F:GO:0008378; C:GO:0016020	P:protein glycosylation; F:galactosyltransferase activity; C:membrane
Cluster-39983.0_evgidbaidbtk80Loc100588	XP_022304253.1uncharacterized protein LOC111111521	256	1	1e-38	53.23						IPR009011 (G3DSA:2.70.130.GENE3D); IPR018939 (PFAM); PTHR15071:SF0 (PANTHER); PTHR15071 (PANTHER); CYTOPLASMIC_DOMAIN (PHOBIUS); SIGNAL_PEPTIDE (PHOBIUS); SIGNAL_PEPTIDE_H_REGION (PHOBIUS); NON_CYTOPLASMIC_DOMAIN (PHOBIUS); SIGNAL_PEPTIDE_N_REGION (PHOBIUS); SIGNAL_PEPTIDE_C_REGION (PHOBIUS); TRANSMEMBRANE (PHOBIUS); SignalP-TM (SIGNALP_GRAM_POSITIVE); SignalP-noTM (SIGNALP_EUK); SSF50911 (SUPERF…	no GO terms	no GO terms
Cluster-64163.0_evgidbaidbtk80Loc99183	XP_022344750.1hepatocyte nuclear factor 4-gamma-like isoform X2	529	1	6.7e-162	76.02	7	F:GO:0003700; F:GO:0003707; C:GO:0005634; P:GO:0006355; F:GO:0008270; P:GO:0043401; F:GO:0043565	F:DNA binding transcription factor activity; F:steroid hormone receptor activity; C:nucleus; P:regulation of transcription, DNA-templated; F:zinc ion binding; P:steroid hormone mediated signaling pathway; F:sequence-specific DNA binding			IPR001723 (PRINTS); IPR000003 (PRINTS); IPR001628 (PRINTS); IPR000536 (SMART); IPR001628 (SMART); IPR000536 (PFAM); IPR013088 (G3DSA:3.30.50.GENE3D); G3DSA:1.10.565.10 (GENE3D); IPR001628 (PFAM); PTHR24083:SF41 (PANTHER); PTHR24083 (PANTHER); IPR001628 (PROSITE_PATTERNS); IPR001628 (PROSITE_PROFILES); cd06960 (CDD); cd06931 (CDD); IPR035500 (SUPERFAMILY); SSF57716 (SUPERFAMILY)	F:GO:0003677; F:GO:0003700; F:GO:0003707; C:GO:0005634; P:GO:0006355; F:GO:0008270; P:GO:0043401; F:GO:0043565	F:DNA binding; F:DNA binding transcription factor activity; F:steroid hormone receptor activity; C:nucleus; P:regulation of transcription, DNA-templated; F:zinc ion binding; P:steroid hormone mediated signaling pathway; F:sequence-specific DNA binding
Cluster-50980.0_evgidbaidbtk80Loc75603	XP_021345600.1leucine-rich repeat protein lrrA-like	774	1	4.2e-19	82.28	1	F:GO:0005515	F:protein binding			SM00365 (SMART); SM00364 (SMART); IPR003591 (SMART); IPR032675 (G3DSA:3.80.10.GENE3D); IPR032675 (G3DSA:3.80.10.GENE3D); IPR001611 (PFAM); PIRSF037595 (PIRSF); IPR025875 (PFAM); IPR001611 (PFAM); mobidb-lite (MOBIDB_LITE); IPR001611 (PROSITE_PROFILES); IPR001611 (PROSITE_PROFILES); IPR001611 (PROSITE_PROFILES); IPR001611 (PROSITE_PROFILES); IPR001611 (PROSITE_PROFILES); IPR001611 (PROSITE_PROFILE…	F:GO:0005515	F:protein binding
Cluster-61143.0_evgidbaidbtk80Loc86845	XP_011434601.1PREDICTED: uncharacterized protein LOC105333367 isoform X3	1205	1	6.9e-122	46.92	1	F:GO:0005515	F:protein binding			Coil (COILS); Coil (COILS); IPR020472 (PRINTS); IPR001680 (SMART); IPR015943 (G3DSA:2.130.10.GENE3D); IPR001680 (PFAM); G3DSA:1.20.1280.50 (GENE3D); IPR001810 (PFAM); IPR015943 (G3DSA:2.130.10.GENE3D); mobidb-lite (MOBIDB_LITE); mobidb-lite (MOBIDB_LITE); mobidb-lite (MOBIDB_LITE); IPR019775 (PROSITE_PATTERNS); IPR019775 (PROSITE_PATTERNS); IPR019775 (PROSITE_PATTERNS); IPR017986 (PROSITE_PROFILE…	F:GO:0005515	F:protein binding
Cluster-64101.0_evgidbaidbtk80Loc104895	XP_021362966.1neprilysin-like	135	1	6.5e-246	76.71	2	F:GO:0004222; P:GO:0006508	F:metalloendopeptidase activity; P:proteolysis			IPR018497 (PRINTS); G3DSA:1.10.1380.10 (GENE3D); IPR024079 (G3DSA:3.40.390.GENE3D); IPR008753 (PFAM); IPR018497 (PFAM); IPR000718 (PANTHER); IPR029735 (PTHR11733:PANTHER); CYTOPLASMIC_DOMAIN (PHOBIUS); NON_CYTOPLASMIC_DOMAIN (PHOBIUS); TRANSMEMBRANE (PHOBIUS); IPR000718 (CDD); SSF55486 (SUPERFAMILY); TMhelix (TMHMM)	F:GO:0004222; P:GO:0006508; F:GO:0008237	F:metalloendopeptidase activity; P:proteolysis; F:metallopeptidase activity
Cluster-45191.0_evgidbaidbtk80Loc97015	XP_021366217.1probable E3 ubiquitin-protein ligase TRIM8	570	1	6.8e-35	42.6	2	C:GO:0005622; F:GO:0008270	C:intracellular; F:zinc ion binding			Coil (COILS); Coil (COILS); Coil (COILS); G3DSA:3.30.40.200 (GENE3D); IPR011042 (G3DSA:2.120.10.GENE3D); PTHR44635 (PANTHER); IPR000315 (PROSITE_PROFILES); SSF101898 (SUPERFAMILY)	C:GO:0005622; F:GO:0008270	C:intracellular; F:zinc ion binding
Cluster-42541.0_evgidbaidbtk80Loc79489	XP_022320715.1uncharacterized protein LOC111122961 isoform X1	937	1	7e-29	48.56						mobidb-lite (MOBIDB_LITE); mobidb-lite (MOBIDB_LITE); mobidb-lite (MOBIDB_LITE); mobidb-lite (MOBIDB_LITE); SIGNAL_PEPTIDE_C_REGION (PHOBIUS); TRANSMEMBRANE (PHOBIUS); SIGNAL_PEPTIDE_H_REGION (PHOBIUS); NON_CYTOPLASMIC_DOMAIN (PHOBIUS); CYTOPLASMIC_DOMAIN (PHOBIUS); SIGNAL_PEPTIDE_N_REGION (PHOBIUS); SIGNAL_PEPTIDE (PHOBIUS); SignalP-noTM (SIGNALP_GRAM_NEGATIVE); SignalP-noTM (SIGNALP_EUK); Signa…	no GO terms	no GO terms
Cluster-65207.0_evgidbaidbtk80Loc141135	XP_022296416.1rootletin-like	386	1	3.9e-10	55.29	1	P:GO:0042981	P:regulation of apoptotic process			Coil (COILS); Coil (COILS); Coil (COILS); G3DSA:1.10.533.10 (GENE3D); IPR001315 (PFAM); mobidb-lite (MOBIDB_LITE); IPR001315 (PROSITE_PROFILES); cd01671 (CDD); IPR011029 (SUPERFAMILY)	P:GO:0042981	P:regulation of apoptotic process
Cluster-68726.3224_evgidbaidbtk80Loc119880	XP_021349377.1intraflagellar transport protein 46 homolog isoform X1	140	1	3.2e-120	80.13	1	P:GO:0042073	P:intraciliary transport			IPR022088 (PFAM); mobidb-lite (MOBIDB_LITE); IPR022088 (PANTHER)	P:GO:0042073	P:intraciliary transport
Cluster-63570.0_evgidbaidbtk80Loc98570	XP_021365650.1uncharacterized protein LOC110458320	31	1	3.7e-54	58.04						Coil (COILS); mobidb-lite (MOBIDB_LITE)	no GO terms	no GO terms
Cluster-64912.0_evgidbaidbtk80Loc74119	XP_019924551.1 monocarboxylate transporter 2-like	94	1	4.8e-55	51.43	2	C:GO:0016021; P:GO:0055085	C:integral component of membrane; P:transmembrane transport			IPR011701 (PFAM); G3DSA:1.20.1250.20 (GENE3D); PTHR11360 (PANTHER); PTHR11360:SF28 (PANTHER); TRANSMEMBRANE (PHOBIUS); CYTOPLASMIC_DOMAIN (PHOBIUS); TRANSMEMBRANE (PHOBIUS); NON_CYTOPLASMIC_DOMAIN (PHOBIUS); TRANSMEMBRANE (PHOBIUS); TRANSMEMBRANE (PHOBIUS); NON_CYTOPLASMIC_DOMAIN (PHOBIUS); TRANSMEMBRANE (PHOBIUS); NON_CYTOPLASMIC_DOMAIN (PHOBIUS); TRANSMEMBRANE (PHOBIUS); CYTOPLASMIC_DOMAIN (PHO…	C:GO:0016021; P:GO:0055085	C:integral component of membrane; P:transmembrane transport
Cluster-55976.0_evgidbaidbtk80Loc94743	XP_019929518.1PREDICTED: uncharacterized protein LOC109620815	685	1	2.5e-44	44.89	1	F:GO:0005524	F:ATP binding			IPR003959 (PFAM); G3DSA:3.40.50.300 (GENE3D); mobidb-lite (MOBIDB_LITE); PTHR43581 (PANTHER); IPR027417 (SUPERFAMILY)	F:GO:0005524	F:ATP binding
Cluster-44440.0_evgidbaidbtk80Loc91243	OWF35883.1 BTB and MATH domain-containing protein 36	297	1	2.7e-59	66.15	1	F:GO:0005515	F:protein binding			IPR000210 (SMART); G3DSA:3.30.710.10 (GENE3D); IPR000210 (PFAM); mobidb-lite (MOBIDB_LITE); PTHR22743:SF157 (PANTHER); PTHR22743 (PANTHER); IPR000210 (PROSITE_PROFILES); IPR011333 (SUPERFAMILY)	F:GO:0005515	F:protein binding
Cluster-64396.0_evgidbaidbtk80Loc99325	XP_021380325.1uncharacterized protein LOC110467439 isoform X1	717	1	5.1e-72	53.94						Coil (COILS); mobidb-lite (MOBIDB_LITE); mobidb-lite (MOBIDB_LITE); mobidb-lite (MOBIDB_LITE)	no GO terms	no GO terms
Cluster-54698.0_evgidbaidbtk80Loc130478	XP_021358634.1arylsulfatase B-like	504	1	2.7e-168	70.04	2	P:GO:0008152; F:GO:0008484	P:metabolic process; F:sulfuric ester hydrolase activity			IPR017849 (G3DSA:3.40.720.GENE3D); IPR000917 (PFAM); G3DSA:3.30.1120.10 (GENE3D); PTHR10342:SF244 (PANTHER); PTHR10342 (PANTHER); IPR024607 (PROSITE_PATTERNS); IPR024607 (PROSITE_PATTERNS); SIGNAL_PEPTIDE_C_REGION (PHOBIUS); SIGNAL_PEPTIDE_H_REGION (PHOBIUS); SIGNAL_PEPTIDE_N_REGION (PHOBIUS); SIGNAL_PEPTIDE (PHOBIUS); NON_CYTOPLASMIC_DOMAIN (PHOBIUS); cd16029 (CDD); SignalP-noTM (SIGNALP_EUK); I…	F:GO:0003824; P:GO:0008152; F:GO:0008484	F:catalytic activity; P:metabolic process; F:sulfuric ester hydrolase activity
Cluster-48554.0_evgidbaidbtk80Loc101650	XP_022286878.1uncharacterized protein LOC111099738	394	1	1.4e-15	46.43	3	F:GO:0004930; P:GO:0007186; C:GO:0016021	F:G-protein coupled receptor activity; P:G-protein coupled receptor signaling pathway; C:integral component of membrane			IPR000276 (PRINTS); IPR000276 (SMART); IPR000276 (PFAM); mobidb-lite (MOBIDB_LITE); PTHR24241 (PANTHER); NON_CYTOPLASMIC_DOMAIN (PHOBIUS); CYTOPLASMIC_DOMAIN (PHOBIUS); TRANSMEMBRANE (PHOBIUS); CYTOPLASMIC_DOMAIN (PHOBIUS); CYTOPLASMIC_DOMAIN (PHOBIUS); CYTOPLASMIC_DOMAIN (PHOBIUS); TRANSMEMBRANE (PHOBIUS); TRANSMEMBRANE (PHOBIUS); TRANSMEMBRANE (PHOBIUS); TRANSMEMBRANE (PHOBIUS); NON_CYTOPLASMIC…	F:GO:0004930; P:GO:0007186; C:GO:0016021	F:G-protein coupled receptor activity; P:G-protein coupled receptor signaling pathway; C:integral component of membrane
Cluster-29245.0_evgidbaidbtk80Loc80951	XP_005094340.1 protein white-like	703	1	3.1e-191	68.92	3	F:GO:0005524; C:GO:0016020; F:GO:0016887	F:ATP binding; C:membrane; F:ATPase activity			IPR003593 (SMART); IPR013525 (PFAM); IPR003439 (PFAM); G3DSA:3.40.50.300 (GENE3D); PTHR19241 (PANTHER); IPR017871 (PROSITE_PATTERNS); NON_CYTOPLASMIC_DOMAIN (PHOBIUS); TRANSMEMBRANE (PHOBIUS); NON_CYTOPLASMIC_DOMAIN (PHOBIUS); TRANSMEMBRANE (PHOBIUS); TRANSMEMBRANE (PHOBIUS); TRANSMEMBRANE (PHOBIUS); TRANSMEMBRANE (PHOBIUS); NON_CYTOPLASMIC_DOMAIN (PHOBIUS); CYTOPLASMIC_DOMAIN (PHOBIUS); CYTOPLAS…	F:GO:0005524; C:GO:0016020; F:GO:0016887	F:ATP binding; C:membrane; F:ATPase activity
Cluster-59707.0_evgidbaidbtk80Loc100244	XP_019927413.1 tripartite motif-containing protein 5-like	318	1	2.6e-07	49.65	3	C:GO:0005622; F:GO:0008270; F:GO:0046872	C:intracellular; F:zinc ion binding; F:metal ion binding			Coil (COILS); Coil (COILS); Coil (COILS); IPR011042 (G3DSA:2.120.10.GENE3D); mobidb-lite (MOBIDB_LITE); mobidb-lite (MOBIDB_LITE); SSF101898 (SUPERFAMILY)	no GO terms	no GO terms
Cluster-34489.0_evgidbaidbtk80Loc80472	XP_021365859.1uncharacterized protein LOC110458471	409	1	7.5e-36	46.91						IPR036691 (G3DSA:3.60.10.GENE3D); IPR036691 (G3DSA:3.60.10.GENE3D); IPR005135 (PFAM); IPR036691 (SUPERFAMILY)	no GO terms	no GO terms
Cluster-52115.0_evgidbaidbtk80Loc75863	XP_012934819.1 toll-like receptor 3	716	1	9.8e-15	42.62	2	F:GO:0005515; P:GO:0007165	F:protein binding; P:signal transduction			IPR003591 (SMART); IPR001611 (PFAM); IPR000157 (PFAM); IPR032675 (G3DSA:3.80.10.GENE3D); IPR035897 (G3DSA:3.40.50.GENE3D); IPR032675 (G3DSA:3.80.10.GENE3D); PTHR24365 (PANTHER); CYTOPLASMIC_DOMAIN (PHOBIUS); TRANSMEMBRANE (PHOBIUS); SIGNAL_PEPTIDE (PHOBIUS); SIGNAL_PEPTIDE_H_REGION (PHOBIUS); SIGNAL_PEPTIDE_N_REGION (PHOBIUS); SIGNAL_PEPTIDE_C_REGION (PHOBIUS); NON_CYTOPLASMIC_DOMAIN (PHOBIUS); I…	F:GO:0005515; P:GO:0007165	F:protein binding; P:signal transduction
Cluster-65075.0_evgidbaidbtk80Loc80730	XP_022313267.1uncharacterized protein LOC111118219	218	1	1.4e-135	49.22	3	F:GO:0004930; P:GO:0007186; C:GO:0016021	F:G-protein coupled receptor activity; P:G-protein coupled receptor signaling pathway; C:integral component of membrane			IPR000337 (PRINTS); G3DSA:3.40.50.2300 (GENE3D); G3DSA:3.40.50.2300 (GENE3D); G3DSA:3.40.50.2300 (GENE3D); G3DSA:3.40.50.2300 (GENE3D); IPR001828 (PFAM); mobidb-lite (MOBIDB_LITE); mobidb-lite (MOBIDB_LITE); SIGNAL_PEPTIDE_N_REGION (PHOBIUS); SIGNAL_PEPTIDE (PHOBIUS); SIGNAL_PEPTIDE_C_REGION (PHOBIUS); TRANSMEMBRANE (PHOBIUS); SIGNAL_PEPTIDE_H_REGION (PHOBIUS); CYTOPLASMIC_DOMAIN (PHOBIUS); NON_C…	F:GO:0004930; P:GO:0007186; C:GO:0016021	F:G-protein coupled receptor activity; P:G-protein coupled receptor signaling pathway; C:integral component of membrane
Cluster-66507.0_evgidbaidbtk80Loc121674	XP_009046333.1hypothetical protein LOTGIDRAFT_230366	294	1	1.4e-52	62.93	1	F:GO:0008146	F:sulfotransferase activity			G3DSA:3.40.50.300 (GENE3D); IPR000863 (PFAM); PTHR11783 (PANTHER); IPR027417 (SUPERFAMILY)	F:GO:0008146	F:sulfotransferase activity
Cluster-68110.0_evgidbaidbtk80Loc89345	OWF48762.1Actin, nonmuscle	146	1	5.5e-190	91.84	2	F:GO:0000166; F:GO:0005524	F:nucleotide binding; F:ATP binding			IPR004000 (PRINTS); IPR004000 (SMART); G3DSA:3.90.640.10 (GENE3D); IPR004000 (PFAM); G3DSA:3.30.420.40 (GENE3D); G3DSA:3.30.420.40 (GENE3D); PTHR11937:SF278 (PANTHER); IPR004000 (PANTHER); IPR004001 (PROSITE_PATTERNS); IPR004001 (PROSITE_PATTERNS); cd00012 (CDD); SSF53067 (SUPERFAMILY); SSF53067 (SUPERFAMILY)	no GO terms	no GO terms
Cluster-59758.0_evgidbaidbtk80Loc120389	XP_021361085.1steroid 17-alpha-hydroxylase/17,20 lyase-like	510	1	7.5e-110	59.07	4	F:GO:0005506; F:GO:0016705; F:GO:0020037; P:GO:0055114	F:iron ion binding; F:oxidoreductase activity, acting on paired donors, with incorporation or reduction of molecular oxygen; F:heme binding; P:oxidation-reduction process			Coil (COILS); IPR002401 (PRINTS); IPR001128 (PRINTS); IPR036396 (G3DSA:1.10.630.GENE3D); IPR001128 (PFAM); PTHR24299:SF9 (PANTHER); PTHR24299 (PANTHER); IPR017972 (PROSITE_PATTERNS); CYTOPLASMIC_DOMAIN (PHOBIUS); NON_CYTOPLASMIC_DOMAIN (PHOBIUS); TRANSMEMBRANE (PHOBIUS); IPR036396 (SUPERFAMILY); TMhelix (TMHMM)	F:GO:0005506; F:GO:0016705; F:GO:0020037; P:GO:0055114	F:iron ion binding; F:oxidoreductase activity, acting on paired donors, with incorporation or reduction of molecular oxygen; F:heme binding; P:oxidation-reduction process
Cluster-59163.0_evgidbaidbtk80Loc84123	XP_011415964.1 glycoprotein 3-alpha-L-fucosyltransferase A isoform X1	184	1	6e-105	66.83	3	P:GO:0006486; F:GO:0008417; C:GO:0016020	P:protein glycosylation; F:fucosyltransferase activity; C:membrane			IPR001503 (PFAM); IPR038577 (G3DSA:3.40.50.GENE3D); IPR031481 (PFAM); PTHR11929:SF188 (PANTHER); IPR001503 (PANTHER); TRANSMEMBRANE (PHOBIUS); NON_CYTOPLASMIC_DOMAIN (PHOBIUS); CYTOPLASMIC_DOMAIN (PHOBIUS); SSF53756 (SUPERFAMILY); TMhelix (TMHMM)	P:GO:0006486; F:GO:0008417; C:GO:0016020	P:protein glycosylation; F:fucosyltransferase activity; C:membrane
Cluster-65364.0_evgidbaidbtk80Loc80097	XP_013073410.1 sushi, von Willebrand factor type A, EGF and pentraxin domain-containing protein 1-like	983	1	6.9e-49	48.2	1	F:GO:0005509	F:calcium ion binding			IPR000436 (SMART); G3DSA:2.10.70.10 (GENE3D); G3DSA:2.10.70.10 (GENE3D); G3DSA:2.10.70.10 (GENE3D); G3DSA:2.10.70.10 (GENE3D); IPR000436 (PFAM); mobidb-lite (MOBIDB_LITE); mobidb-lite (MOBIDB_LITE); mobidb-lite (MOBIDB_LITE); mobidb-lite (MOBIDB_LITE); PTHR19325 (PANTHER); PTHR19325:SF472 (PANTHER); PTHR19325 (PANTHER); PTHR19325:SF472 (PANTHER); PTHR19325:SF472 (PANTHER); PTHR19325 (PANTHER); TR…	no GO terms	no GO terms
Cluster-45879.0_evgidbaidbtk80Loc73807	XP_021345960.1uncharacterized protein LOC110445602	634	1	3.2e-134	60.9	1	F:GO:0005515	F:protein binding			IPR002110 (SMART); IPR036770 (G3DSA:1.25.40.GENE3D); IPR036770 (G3DSA:1.25.40.GENE3D); IPR020683 (PFAM); PTHR44181 (PANTHER); IPR020683 (PROSITE_PROFILES); IPR020683 (PROSITE_PROFILES); IPR020683 (PROSITE_PROFILES); IPR002110 (PROSITE_PROFILES); IPR002110 (PROSITE_PROFILES); IPR020683 (CDD); IPR020683 (CDD); IPR020683 (CDD); IPR036770 (SUPERFAMILY); IPR036770 (SUPERFAMILY)	F:GO:0005515	F:protein binding
Cluster-68354.0_evgidbaidbtk80Loc96721	XP_022306576.1uncharacterized protein LOC111112968 isoform X1	394	1	2e-08	53.7	2	C:GO:0005622; F:GO:0008270	C:intracellular; F:zinc ion binding			Coil (COILS); G3DSA:3.30.40.200 (GENE3D); mobidb-lite (MOBIDB_LITE); mobidb-lite (MOBIDB_LITE); PTHR43989 (PANTHER); IPR000315 (PROSITE_PROFILES); SSF57845 (SUPERFAMILY)	C:GO:0005622; F:GO:0008270	C:intracellular; F:zinc ion binding
Cluster-33618.0_evgidbaidbtk80Loc78514	XP_021370310.1uncharacterized protein LOC110461241	255	1	1.6e-30	45.5						IPR024810 (SMART); G3DSA:1.10.1410.40 (GENE3D); IPR024810 (PFAM); PTHR10656 (PANTHER); TRANSMEMBRANE (PHOBIUS); NON_CYTOPLASMIC_DOMAIN (PHOBIUS); CYTOPLASMIC_DOMAIN (PHOBIUS)	no GO terms	no GO terms
Cluster-32242.0_evgidbaidbtk80Loc104275	OWF49764.1 Exonuclease 3'-5' domain-containing protein 1	519	1	2.6e-78	58.85	3	F:GO:0003676; P:GO:0006139; F:GO:0008408	F:nucleic acid binding; P:nucleobase-containing compound metabolic process; F:3'-5' exonuclease activity			IPR002562 (SMART); IPR002562 (PFAM); G3DSA:3.30.420.500 (GENE3D); mobidb-lite (MOBIDB_LITE); PTHR12124 (PANTHER); PTHR12124:SF60 (PANTHER); IPR012337 (SUPERFAMILY)	F:GO:0003676; P:GO:0006139; F:GO:0008408	F:nucleic acid binding; P:nucleobase-containing compound metabolic process; F:3'-5' exonuclease activity
Cluster-34386.0_evgidbaidbtk80Loc135797	XP_022325867.1maltase A3-like	249	1	1e-139	62.61	2	F:GO:0003824; P:GO:0005975	F:catalytic activity; P:carbohydrate metabolic process			IPR006047 (SMART); G3DSA:3.20.20.80 (GENE3D); IPR006047 (PFAM); G3DSA:3.90.400.10 (GENE3D); PTHR10357 (PANTHER); PTHR10357:SF177 (PANTHER); CYTOPLASMIC_DOMAIN (PHOBIUS); TRANSMEMBRANE (PHOBIUS); NON_CYTOPLASMIC_DOMAIN (PHOBIUS); IPR017853 (SUPERFAMILY); TMhelix (TMHMM)	F:GO:0003824; P:GO:0005975	F:catalytic activity; P:carbohydrate metabolic process
Cluster-27973.0_evgidbaidbtk80Loc79503	XP_022327594.1tripartite motif-containing protein 2-like	102	1	2.3e-16	46.88						Coil (COILS); IPR013083 (G3DSA:3.30.40.GENE3D); IPR027370 (PFAM); PTHR44028 (PANTHER); PTHR44028:SF3 (PANTHER); PTHR44028:SF3 (PANTHER); PTHR44028 (PANTHER); IPR017907 (PROSITE_PATTERNS); IPR001841 (PROSITE_PROFILES); SSF57845 (SUPERFAMILY); SSF57850 (SUPERFAMILY)	no GO terms	no GO terms
Cluster-53154.0_evgidbaidbtk80Loc96105	XP_021361085.1steroid 17-alpha-hydroxylase/17,20 lyase-like	511	1	1.7e-109	60.81	4	F:GO:0005506; F:GO:0016705; F:GO:0020037; P:GO:0055114	F:iron ion binding; F:oxidoreductase activity, acting on paired donors, with incorporation or reduction of molecular oxygen; F:heme binding; P:oxidation-reduction process			IPR002401 (PRINTS); IPR001128 (PRINTS); IPR036396 (G3DSA:1.10.630.GENE3D); IPR001128 (PFAM); PTHR24299 (PANTHER); IPR017972 (PROSITE_PATTERNS); NON_CYTOPLASMIC_DOMAIN (PHOBIUS); TRANSMEMBRANE (PHOBIUS); CYTOPLASMIC_DOMAIN (PHOBIUS); IPR036396 (SUPERFAMILY); TMhelix (TMHMM)	F:GO:0005506; F:GO:0016705; F:GO:0020037; P:GO:0055114	F:iron ion binding; F:oxidoreductase activity, acting on paired donors, with incorporation or reduction of molecular oxygen; F:heme binding; P:oxidation-reduction process
Cluster-39672.0_evgidbaidbtk80Loc87064	XP_021364961.1protein ABHD15-like	389	1	1.1e-89	65.68						IPR029058 (G3DSA:3.40.50.GENE3D); IPR012020 (PIRSF); PTHR10794 (PANTHER); PTHR10794:SF28 (PANTHER); NON_CYTOPLASMIC_DOMAIN (PHOBIUS); TRANSMEMBRANE (PHOBIUS); CYTOPLASMIC_DOMAIN (PHOBIUS); IPR029058 (SUPERFAMILY); TMhelix (TMHMM); TMhelix (TMHMM)	no GO terms	no GO terms
Cluster-49098.0_evgidbaidbtk80Loc76086	XP_021377232.1uncharacterized protein LOC110465612	300	1	9.7e-25	51.1						mobidb-lite (MOBIDB_LITE)	no GO terms	no GO terms
Cluster-68726.3241_evgidbaidbtk80Loc158027	XP_022316307.1uncharacterized protein LOC111119996	272	1	1e-17	55.76						no IPS match	no IPS match	no IPS match
Cluster-56505.0_evgidbaidbtk80Loc145258	XP_021374710.1proline-serine-threonine phosphatase-interacting protein 1-like	550	1	3.3e-26	50.78						Coil (COILS); IPR001060 (SMART); IPR001060 (PFAM); IPR027267 (G3DSA:1.20.1270.GENE3D); mobidb-lite (MOBIDB_LITE); mobidb-lite (MOBIDB_LITE); mobidb-lite (MOBIDB_LITE); PTHR23065 (PANTHER); PTHR23065:SF7 (PANTHER); IPR031160 (PROSITE_PROFILES); IPR027267 (SUPERFAMILY)	no GO terms	no GO terms
Cluster-66662.0_evgidbaidbtk80Loc143275	EKC25310.1hypothetical protein CGI_10013679	145	1	4e-32	71.77						mobidb-lite (MOBIDB_LITE); PTHR35444 (PANTHER)	no GO terms	no GO terms
Cluster-65696.1_evgidbaidbtk80Loc167302	PIK48051.1pol-like protein	188	1	1.2e-44	71.01						IPR000477 (PFAM); PTHR44484 (PANTHER); cd01650 (CDD)	no GO terms	no GO terms
Cluster-64133.0_evgidbaidbtk80Loc205851	XP_022320724.1 tetraspanin-9-like	348	1	4.6e-26	52.96	1	C:GO:0016021	C:integral component of membrane			IPR000301 (PRINTS); IPR018499 (PFAM); mobidb-lite (MOBIDB_LITE); PTHR19282 (PANTHER); TRANSMEMBRANE (PHOBIUS); TRANSMEMBRANE (PHOBIUS); TRANSMEMBRANE (PHOBIUS); NON_CYTOPLASMIC_DOMAIN (PHOBIUS); CYTOPLASMIC_DOMAIN (PHOBIUS); TRANSMEMBRANE (PHOBIUS); NON_CYTOPLASMIC_DOMAIN (PHOBIUS); CYTOPLASMIC_DOMAIN (PHOBIUS); CYTOPLASMIC_DOMAIN (PHOBIUS); TMhelix (TMHMM); TMhelix (TMHMM); TMhelix (TMHMM); TMhe…	C:GO:0016021	C:integral component of membrane
Cluster-40372.0_evgidbaidbtk80Loc203381	XP_011428097.1PREDICTED: uncharacterized protein LOC105328783 isoform X1	236	1	4e-50	71.35						no IPS match	no IPS match	no IPS match
Cluster-36237.0_evgidbaidbtk80Loc213716	XP_021350290.1uncharacterized protein LOC110448398	107	1	2e-12	60.56						IPR027814 (PFAM); IPR027814 (PANTHER)	no GO terms	no GO terms
Cluster-41930.0_evgidbaidbtk80Loc163126	XP_022320913.1uncharacterized protein LOC111123101	369	1	1.3e-19	46.62	2	C:GO:0005741; P:GO:0033554	C:mitochondrial outer membrane; P:cellular response to stress			Coil (COILS); Coil (COILS); IPR031981 (PFAM); mobidb-lite (MOBIDB_LITE); mobidb-lite (MOBIDB_LITE); IPR026169 (PANTHER)	C:GO:0005741; P:GO:0033554	C:mitochondrial outer membrane; P:cellular response to stress
Cluster-54335.0_evgidbaidbtk80Loc173759	OWF49140.1 Regucalcin	301	1	6.4e-101	72.94	2	F:GO:0005509; F:GO:0030234	F:calcium ion binding; F:enzyme regulator activity			IPR008367 (PRINTS); IPR005511 (PRINTS); IPR013658 (PFAM); IPR011042 (G3DSA:2.120.10.GENE3D); PTHR10907:SF47 (PANTHER); PTHR10907 (PANTHER); SSF63829 (SUPERFAMILY)	F:GO:0005509; F:GO:0030234	F:calcium ion binding; F:enzyme regulator activity
Cluster-51415.0_evgidbaidbtk80Loc166711	OAQ27564.1EF-hand	156	1	3.2e-35	77.21	1	F:GO:0005509	F:calcium ion binding			IPR002048 (SMART); G3DSA:1.10.238.10 (GENE3D); G3DSA:1.10.238.10 (GENE3D); G3DSA:1.10.238.10 (GENE3D); IPR002048 (PFAM); PTHR23050 (PANTHER); PTHR23050:SF311 (PANTHER); IPR018247 (PROSITE_PATTERNS); IPR018247 (PROSITE_PATTERNS); IPR002048 (PROSITE_PROFILES); IPR002048 (PROSITE_PROFILES); IPR002048 (PROSITE_PROFILES); IPR002048 (CDD); IPR011992 (SUPERFAMILY)	F:GO:0005509	F:calcium ion binding
Cluster-45603.0_evgidbaidbtk80Loc165870	XP_022321940.1tripartite motif-containing protein 2-like	412	1	1.2e-34	44.46	2	C:GO:0005622; F:GO:0008270	C:intracellular; F:zinc ion binding			Coil (COILS); Coil (COILS); Coil (COILS); G3DSA:3.30.40.200 (GENE3D); G3DSA:3.30.40.90 (GENE3D); IPR011042 (G3DSA:2.120.10.GENE3D); IPR000315 (PFAM); mobidb-lite (MOBIDB_LITE); PTHR44635 (PANTHER); IPR000315 (PROSITE_PROFILES); IPR000315 (PROSITE_PROFILES); IPR000315 (CDD); IPR000315 (CDD); SSF63829 (SUPERFAMILY); SSF57845 (SUPERFAMILY)	C:GO:0005622; F:GO:0008270	C:intracellular; F:zinc ion binding
Cluster-61267.0_evgidbaidbtk80Loc141711	XP_008730011.1hypothetical protein G647_07474	233	1	9.2e-23	66.9	1	F:GO:0005509	F:calcium ion binding			IPR002048 (SMART); G3DSA:1.10.238.10 (GENE3D); IPR002048 (PFAM); PTHR23050:SF335 (PANTHER); PTHR23050 (PANTHER); IPR018247 (PROSITE_PATTERNS); IPR018247 (PROSITE_PATTERNS); IPR018247 (PROSITE_PATTERNS); IPR018247 (PROSITE_PATTERNS); IPR002048 (PROSITE_PROFILES); IPR002048 (PROSITE_PROFILES); IPR002048 (PROSITE_PROFILES); IPR002048 (PROSITE_PROFILES); IPR002048 (CDD); IPR011992 (SUPERFAMILY)	F:GO:0005509	F:calcium ion binding
Cluster-28825.0_evgidbaidbtk80Loc161553	OWF46222.1 Sjoegren syndrome nuclear autoantigen 1	160	1	2e-13	63.39						Coil (COILS); mobidb-lite (MOBIDB_LITE); mobidb-lite (MOBIDB_LITE); IPR033362 (PANTHER); PD968187 (PRODOM); SSF90257 (SUPERFAMILY)	no GO terms	no GO terms
Cluster-36191.0_evgidbaidbtk80Loc143113	EKC41687.1hypothetical protein CGI_10028433	222	1	2e-27	55.3						no IPS match	no IPS match	no IPS match
Cluster-43210.0_evgidbaidbtk80Loc161328	XP_021341951.1tripartite motif-containing protein 3-like isoform X2	397	1	9e-10	59.74	1	F:GO:0005515	F:protein binding			IPR001258 (PFAM); IPR011042 (G3DSA:2.120.10.GENE3D); mobidb-lite (MOBIDB_LITE); IPR013017 (PROSITE_PROFILES); IPR013017 (PROSITE_PROFILES); IPR013017 (PROSITE_PROFILES); IPR013017 (PROSITE_PROFILES); IPR013017 (PROSITE_PROFILES); IPR013017 (PROSITE_PROFILES); cd05819 (CDD); SSF101898 (SUPERFAMILY)	F:GO:0005515	F:protein binding
Cluster-28823.0_evgidbad33901idbtk80Loc36983	XP_021374434.1acetylcholine receptor subunit beta-like	425	1	2.4e-45	50.5	4	F:GO:0004888; F:GO:0005230; C:GO:0016021; P:GO:0034220	F:transmembrane signaling receptor activity; F:extracellular ligand-gated ion channel activity; C:integral component of membrane; P:ion transmembrane transport			IPR006201 (PRINTS); G3DSA:1.20.58.390 (GENE3D); IPR006202 (PFAM); IPR006029 (PFAM); IPR036734 (G3DSA:2.70.170.GENE3D); PTHR18945:SF577 (PANTHER); IPR006201 (PANTHER); TRANSMEMBRANE (PHOBIUS); NON_CYTOPLASMIC_DOMAIN (PHOBIUS); TRANSMEMBRANE (PHOBIUS); SIGNAL_PEPTIDE_C_REGION (PHOBIUS); CYTOPLASMIC_DOMAIN (PHOBIUS); SIGNAL_PEPTIDE_H_REGION (PHOBIUS); NON_CYTOPLASMIC_DOMAIN (PHOBIUS); TRANSMEMBRANE …	F:GO:0004888; F:GO:0005216; F:GO:0005230; P:GO:0006811; C:GO:0016021; P:GO:0034220	F:transmembrane signaling receptor activity; F:ion channel activity; F:extracellular ligand-gated ion channel activity; P:ion transport; C:integral component of membrane; P:ion transmembrane transport
Cluster-68726.1199_evgidbad40016idbtk80Loc43389	XP_021374434.1acetylcholine receptor subunit beta-like	422	1	1.2e-49	58.16	4	F:GO:0004888; F:GO:0005230; C:GO:0016021; P:GO:0034220	F:transmembrane signaling receptor activity; F:extracellular ligand-gated ion channel activity; C:integral component of membrane; P:ion transmembrane transport			IPR006201 (PRINTS); IPR006202 (PFAM); IPR006029 (PFAM); IPR036734 (G3DSA:2.70.170.GENE3D); PTHR18945:SF577 (PANTHER); IPR006201 (PANTHER); TRANSMEMBRANE (PHOBIUS); TRANSMEMBRANE (PHOBIUS); SIGNAL_PEPTIDE (PHOBIUS); SIGNAL_PEPTIDE_C_REGION (PHOBIUS); NON_CYTOPLASMIC_DOMAIN (PHOBIUS); NON_CYTOPLASMIC_DOMAIN (PHOBIUS); TRANSMEMBRANE (PHOBIUS); CYTOPLASMIC_DOMAIN (PHOBIUS); SIGNAL_PEPTIDE_N_REGION (P…	F:GO:0004888; F:GO:0005216; F:GO:0005230; P:GO:0006811; C:GO:0016021; P:GO:0034220	F:transmembrane signaling receptor activity; F:ion channel activity; F:extracellular ligand-gated ion channel activity; P:ion transport; C:integral component of membrane; P:ion transmembrane transport
Cluster-28441.0_evgidbad8424idbtk80Loc9181	XP_022292357.1dynein heavy chain 5, axonemal-like isoform X2	258	1	0	90.97	3	F:GO:0003777; P:GO:0007018; C:GO:0030286	F:microtubule motor activity; P:microtubule-based movement; C:dynein complex			Coil (COILS); Coil (COILS); G3DSA:3.40.50.11510 (GENE3D); G3DSA:1.20.920.20 (GENE3D); G3DSA:1.10.8.720 (GENE3D); G3DSA:3.40.50.300 (GENE3D); IPR024743 (PFAM); IPR004273 (PFAM); IPR035706 (PFAM); G3DSA:1.20.1270.280 (GENE3D); G3DSA:1.10.8.1220 (GENE3D); G3DSA:3.10.490.20 (GENE3D); PTHR10676:SF240 (PANTHER); IPR026983 (PANTHER)	F:GO:0003777; P:GO:0007018; C:GO:0030286	F:microtubule motor activity; P:microtubule-based movement; C:dynein complex
Cluster-40278.0_evgidbad37277idbtk80Loc40624	XP_021349285.1probable iron/ascorbate oxidoreductase DDB_G0283291 isoform X2	313	1	6.1e-70	65.35	2	F:GO:0016491; P:GO:0055114	F:oxidoreductase activity; P:oxidation-reduction process			PR00682 (PRINTS); IPR026992 (PFAM); IPR005123 (PFAM); IPR027443 (G3DSA:2.60.120.GENE3D); PTHR10209 (PANTHER); PTHR10209:SF365 (PANTHER); IPR005123 (PROSITE_PROFILES); SSF51197 (SUPERFAMILY)	F:GO:0016491; P:GO:0055114	F:oxidoreductase activity; P:oxidation-reduction process
Cluster-69493.0_evgidbad18487idbtk80Loc20300	ABO26670.1phosphoserine aminotransferase 1 isoform 1	150	1	2.8e-151	83.84	2	F:GO:0004648; P:GO:0006564	F:O-phospho-L-serine:2-oxoglutarate aminotransferase activity; P:L-serine biosynthetic process			IPR022278 (PIRSF); IPR015422 (G3DSA:3.90.1150.GENE3D); IPR022278 (TIGRFAM); IPR000192 (PFAM); IPR015421 (G3DSA:3.40.640.GENE3D); PTHR43247:SF1 (PANTHER); PTHR43247 (PANTHER); IPR020578 (PROSITE_PATTERNS); IPR022278 (HAMAP); IPR022278 (CDD); IPR015424 (SUPERFAMILY)	F:GO:0003824; F:GO:0004648; P:GO:0006564	F:catalytic activity; F:O-phospho-L-serine:2-oxoglutarate aminotransferase activity; P:L-serine biosynthetic process
Cluster-36069.0_evgidbad26522idbtk80Loc29090	XP_009062917.1hypothetical protein LOTGIDRAFT_235435	491	1	1.4e-89	60.5						mobidb-lite (MOBIDB_LITE)	no GO terms	no GO terms
Cluster-65579.0_evgidbad44783idbtk80Loc48200	XP_019640513.1PREDICTED: uncharacterized protein LOC109482266	374	1	1.9e-166	54.57						IPR011641 (SMART); IPR002181 (SMART); IPR000742 (SMART); IPR002181 (PFAM); IPR011641 (PFAM); G3DSA:2.10.50.10 (GENE3D); G3DSA:3.90.215.20 (GENE3D); mobidb-lite (MOBIDB_LITE); PTHR19143:SF334 (PANTHER); PTHR19143:SF334 (PANTHER); PTHR19143:SF334 (PANTHER); PTHR19143 (PANTHER); PTHR19143 (PANTHER); IPR020837 (PROSITE_PATTERNS); IPR020837 (PROSITE_PATTERNS); IPR020837 (PROSITE_PATTERNS); IPR013032 (…	no GO terms	no GO terms
Cluster-63109.0_evgidbad50916idbtk80Loc54394	XP_022341535.1uncharacterized protein LOC111135603	287	1	6.9e-36	56.72	2	P:GO:0008152; F:GO:0008168	P:metabolic process; F:methyltransferase activity			G3DSA:3.40.50.150 (GENE3D); IPR013216 (PFAM); PTHR42912 (PANTHER); cd02440 (CDD); IPR029063 (SUPERFAMILY)	P:GO:0008152; F:GO:0008168	P:metabolic process; F:methyltransferase activity
Cluster-41492.0_evgidbad10505idbtk80Loc11452	XP_022342801.1uncharacterized protein LOC111136326 isoform X3	581	1	2.1e-155	63.2						Coil (COILS); Coil (COILS); Coil (COILS); G3DSA:1.20.920.60 (GENE3D); PTHR11039:SF50 (PANTHER); PTHR11039:SF50 (PANTHER); PTHR11039 (PANTHER); SSF54001 (SUPERFAMILY)	no GO terms	no GO terms
Cluster-43967.0_evgidbad57754idbtk80Loc61285	XP_015762150.1 E3 ubiquitin-protein ligase TRIM71-like	1106	1	3.2e-33	40.09	2	C:GO:0005622; F:GO:0008270	C:intracellular; F:zinc ion binding			Coil (COILS); IPR001841 (SMART); IPR000315 (SMART); IPR027370 (PFAM); IPR000315 (PFAM); IPR013083 (G3DSA:3.30.40.GENE3D); G3DSA:3.30.40.200 (GENE3D); IPR018957 (PFAM); mobidb-lite (MOBIDB_LITE); mobidb-lite (MOBIDB_LITE); IPR017907 (PROSITE_PATTERNS); IPR001841 (PROSITE_PROFILES); IPR000315 (PROSITE_PROFILES); IPR001841 (PROSITE_PROFILES); IPR000315 (PROSITE_PROFILES); IPR000315 (PROSITE_PROFILES…	C:GO:0005622; F:GO:0008270; F:GO:0046872	C:intracellular; F:zinc ion binding; F:metal ion binding
Cluster-59933.0_evgidbad33607idbtk80Loc36662	XP_020898886.1uncharacterized protein LOC110237624	309	1	6e-25	44.37	2	C:GO:0005576; F:GO:0030414	C:extracellular region; F:peptidase inhibitor activity			Coil (COILS); IPR008197 (SMART); IPR011641 (SMART); G3DSA:2.10.50.10 (GENE3D); IPR008197 (PFAM); IPR036645 (G3DSA:4.10.75.GENE3D); IPR011641 (PFAM); mobidb-lite (MOBIDB_LITE); mobidb-lite (MOBIDB_LITE); mobidb-lite (MOBIDB_LITE); mobidb-lite (MOBIDB_LITE); mobidb-lite (MOBIDB_LITE); mobidb-lite (MOBIDB_LITE); PTHR24046 (PANTHER); PTHR24046 (PANTHER); PTHR24046 (PANTHER); PTHR24046:SF3 (PANTHER); …	C:GO:0005576; F:GO:0030414	C:extracellular region; F:peptidase inhibitor activity
Cluster-31570.0_evgidbad33077idbtk80Loc36080	XP_009057084.1hypothetical protein LOTGIDRAFT_217014	511	1	3.2e-92	57.29	4	F:GO:0005506; F:GO:0016705; F:GO:0020037; P:GO:0055114	F:iron ion binding; F:oxidoreductase activity, acting on paired donors, with incorporation or reduction of molecular oxygen; F:heme binding; P:oxidation-reduction process			IPR002401 (PRINTS); IPR001128 (PRINTS); IPR001128 (PFAM); IPR036396 (G3DSA:1.10.630.GENE3D); PTHR24300 (PANTHER); CYTOPLASMIC_DOMAIN (PHOBIUS); TRANSMEMBRANE (PHOBIUS); TRANSMEMBRANE (PHOBIUS); NON_CYTOPLASMIC_DOMAIN (PHOBIUS); NON_CYTOPLASMIC_DOMAIN (PHOBIUS); IPR036396 (SUPERFAMILY); TMhelix (TMHMM); TMhelix (TMHMM)	F:GO:0005506; F:GO:0016705; F:GO:0020037; P:GO:0055114	F:iron ion binding; F:oxidoreductase activity, acting on paired donors, with incorporation or reduction of molecular oxygen; F:heme binding; P:oxidation-reduction process
Cluster-27468.0_evgidbad41843idbtk80Loc45230	XP_011411957.1PREDICTED: uncharacterized protein LOC105317117	476	1	5.1e-20	44.06						IPR013783 (G3DSA:2.60.40.GENE3D); mobidb-lite (MOBIDB_LITE); mobidb-lite (MOBIDB_LITE); mobidb-lite (MOBIDB_LITE); mobidb-lite (MOBIDB_LITE); mobidb-lite (MOBIDB_LITE)	no GO terms	no GO terms
Cluster-48698.0_evgidbad48873idbtk80Loc52338	XP_022323505.1kinesin-like protein KIF28P isoform X2	1094	1	0	77.24	4	F:GO:0003777; F:GO:0005524; P:GO:0007018; F:GO:0008017	F:microtubule motor activity; F:ATP binding; P:microtubule-based movement; F:microtubule binding			Coil (COILS); Coil (COILS); Coil (COILS); IPR001752 (PRINTS); IPR001752 (SMART); IPR036961 (G3DSA:3.40.850.GENE3D); IPR001752 (PFAM); G3DSA:2.60.200.20 (GENE3D); mobidb-lite (MOBIDB_LITE); IPR027640 (PANTHER); PTHR24115:SF586 (PANTHER); IPR000253 (PROSITE_PROFILES); IPR001752 (PROSITE_PROFILES); cd00030 (CDD); IPR000253 (CDD); SSF49562 (SUPERFAMILY); IPR027417 (SUPERFAMILY); IPR008984 (SUPERFAMIL…	F:GO:0003777; F:GO:0005515; F:GO:0005524; P:GO:0007018; F:GO:0008017	F:microtubule motor activity; F:protein binding; F:ATP binding; P:microtubule-based movement; F:microtubule binding
Cluster-51176.0_evgidbad40051idbtk80Loc43424	XP_011441904.1 protocadherin beta-12	1183	1	8.6e-141	55.35	3	F:GO:0005509; C:GO:0005886; P:GO:0007156	F:calcium ion binding; C:plasma membrane; P:homophilic cell adhesion via plasma membrane adhesion molecules			IPR002126 (PRINTS); IPR002126 (SMART); IPR013164 (PFAM); IPR002126 (PFAM); G3DSA:2.60.40.60 (GENE3D); G3DSA:2.60.40.60 (GENE3D); G3DSA:2.60.40.60 (GENE3D); G3DSA:2.60.40.60 (GENE3D); mobidb-lite (MOBIDB_LITE); mobidb-lite (MOBIDB_LITE); IPR020894 (PROSITE_PATTERNS); IPR020894 (PROSITE_PATTERNS); IPR020894 (PROSITE_PATTERNS); IPR020894 (PROSITE_PATTERNS); CYTOPLASMIC_DOMAIN (PHOBIUS); NON_CYTOPLAS…	F:GO:0005509; C:GO:0005886; P:GO:0007155; P:GO:0007156; C:GO:0016020	F:calcium ion binding; C:plasma membrane; P:cell adhesion; P:homophilic cell adhesion via plasma membrane adhesion molecules; C:membrane
Cluster-61996.0_evgidbad1448idbtk80Loc1576	XP_022094946.1macrophage-expressed gene 1 protein-like	677	1	1.8e-180	68.66						IPR020864 (SMART); IPR020864 (PFAM); PTHR31463 (PANTHER); PTHR31463:SF4 (PANTHER); SIGNAL_PEPTIDE_C_REGION (PHOBIUS); NON_CYTOPLASMIC_DOMAIN (PHOBIUS); SIGNAL_PEPTIDE (PHOBIUS); SIGNAL_PEPTIDE_H_REGION (PHOBIUS); SIGNAL_PEPTIDE_N_REGION (PHOBIUS); IPR020864 (PROSITE_PROFILES); SignalP-noTM (SIGNALP_EUK); TMhelix (TMHMM)	no GO terms	no GO terms
Cluster-40745.0_evgidbad23029idbtk80Loc25335	XP_021369111.1carbonic anhydrase 14-like	454	1	1.8e-91	59.1						IPR001148 (SMART); IPR036398 (G3DSA:3.10.200.GENE3D); IPR001148 (PFAM); mobidb-lite (MOBIDB_LITE); mobidb-lite (MOBIDB_LITE); IPR023561 (PANTHER); PTHR18952:SF183 (PANTHER); IPR023561 (PANTHER); SIGNAL_PEPTIDE_H_REGION (PHOBIUS); SIGNAL_PEPTIDE (PHOBIUS); SIGNAL_PEPTIDE_N_REGION (PHOBIUS); NON_CYTOPLASMIC_DOMAIN (PHOBIUS); SIGNAL_PEPTIDE_C_REGION (PHOBIUS); IPR001148 (PROSITE_PROFILES); cd00326 (…	no GO terms	no GO terms
Cluster-62270.0_evgidbad21078idbtk80Loc23261	XP_022324524.1uncharacterized protein LOC111125238 isoform X3	1491	1	2.7e-91	50.51						Coil (COILS); Coil (COILS); Coil (COILS); IPR027968 (PFAM); mobidb-lite (MOBIDB_LITE); mobidb-lite (MOBIDB_LITE); mobidb-lite (MOBIDB_LITE); mobidb-lite (MOBIDB_LITE); mobidb-lite (MOBIDB_LITE); mobidb-lite (MOBIDB_LITE); mobidb-lite (MOBIDB_LITE); mobidb-lite (MOBIDB_LITE); mobidb-lite (MOBIDB_LITE); mobidb-lite (MOBIDB_LITE); mobidb-lite (MOBIDB_LITE)	no GO terms	no GO terms
Cluster-66085.0_evgidbad26095idbtk80Loc28646	XP_022305491.1probable E3 ubiquitin-protein ligase MID2	101	1	7.9e-13	47.45						IPR001841 (SMART); IPR013658 (PFAM); IPR011042 (G3DSA:2.120.10.GENE3D); IPR013083 (G3DSA:3.30.40.GENE3D); IPR027370 (PFAM); mobidb-lite (MOBIDB_LITE); mobidb-lite (MOBIDB_LITE); mobidb-lite (MOBIDB_LITE); mobidb-lite (MOBIDB_LITE); PTHR44635 (PANTHER); IPR001841 (PROSITE_PROFILES); SSF101898 (SUPERFAMILY); SSF57850 (SUPERFAMILY)	no GO terms	no GO terms
Cluster-53035.0_evgidbad45931idbtk80Loc49369	XP_021349285.1probable iron/ascorbate oxidoreductase DDB_G0283291 isoform X2	310	1	4e-58	58.9	2	F:GO:0016491; P:GO:0055114	F:oxidoreductase activity; P:oxidation-reduction process			IPR027443 (G3DSA:2.60.120.GENE3D); IPR026992 (PFAM); IPR005123 (PFAM); PTHR10209 (PANTHER); PTHR10209:SF365 (PANTHER); IPR005123 (PROSITE_PROFILES); SSF51197 (SUPERFAMILY)	F:GO:0016491; P:GO:0055114	F:oxidoreductase activity; P:oxidation-reduction process
Cluster-40103.0_evgidbad26030idbtk80Loc28575	XP_021343104.1uncharacterized protein LOC110443290	552	1	6.7e-68	47.79						Coil (COILS); NON_CYTOPLASMIC_DOMAIN (PHOBIUS); TRANSMEMBRANE (PHOBIUS); SIGNAL_PEPTIDE_C_REGION (PHOBIUS); TRANSMEMBRANE (PHOBIUS); CYTOPLASMIC_DOMAIN (PHOBIUS); TRANSMEMBRANE (PHOBIUS); TRANSMEMBRANE (PHOBIUS); NON_CYTOPLASMIC_DOMAIN (PHOBIUS); TRANSMEMBRANE (PHOBIUS); SIGNAL_PEPTIDE_H_REGION (PHOBIUS); NON_CYTOPLASMIC_DOMAIN (PHOBIUS); SIGNAL_PEPTIDE_N_REGION (PHOBIUS); CYTOPLASMIC_DOMAIN (PHO…	no GO terms	no GO terms
Cluster-49432.0_evgidbad24215idbtk80Loc26601	XP_011440344.1 fat-like cadherin-related tumor suppressor homolog	1178	1	1.7e-32	43.15	3	F:GO:0005509; P:GO:0007156; C:GO:0016020	F:calcium ion binding; P:homophilic cell adhesion via plasma membrane adhesion molecules; C:membrane			IPR002126 (SMART); G3DSA:2.60.40.60 (GENE3D); G3DSA:2.60.40.60 (GENE3D); G3DSA:2.60.40.60 (GENE3D); mobidb-lite (MOBIDB_LITE); mobidb-lite (MOBIDB_LITE); PTHR43956 (PANTHER); NON_CYTOPLASMIC_DOMAIN (PHOBIUS); TRANSMEMBRANE (PHOBIUS); SIGNAL_PEPTIDE_N_REGION (PHOBIUS); SIGNAL_PEPTIDE_C_REGION (PHOBIUS); SIGNAL_PEPTIDE_H_REGION (PHOBIUS); CYTOPLASMIC_DOMAIN (PHOBIUS); SIGNAL_PEPTIDE (PHOBIUS); PS50…	F:GO:0005509; P:GO:0007156; C:GO:0016020	F:calcium ion binding; P:homophilic cell adhesion via plasma membrane adhesion molecules; C:membrane
Cluster-47397.1_evgidbad16458idbtk80Loc17996	PFX33808.1Sushi, von Willebrand factor type A, EGF and pentraxin domain-containing protein 1	102	1	2.5e-12	57.58						IPR000436 (SMART); G3DSA:2.10.70.10 (GENE3D); IPR000436 (PFAM); G3DSA:2.10.70.10 (GENE3D); PTHR19325:SF487 (PANTHER); PTHR19325 (PANTHER); IPR000436 (PROSITE_PROFILES); IPR000436 (PROSITE_PROFILES); IPR000436 (CDD); IPR000436 (CDD); IPR035976 (SUPERFAMILY); IPR035976 (SUPERFAMILY)	no GO terms	no GO terms
Cluster-68692.0_evgidbad57762idbtk80Loc61293	XP_011446708.1 T-box transcription factor TBX20	443	1	1.8e-99	58.8	3	F:GO:0003700; C:GO:0005634; P:GO:0006355	F:DNA binding transcription factor activity; C:nucleus; P:regulation of transcription, DNA-templated			IPR001699 (PRINTS); IPR002070 (PRINTS); IPR001699 (SMART); IPR036960 (G3DSA:2.60.40.GENE3D); IPR001699 (PFAM); mobidb-lite (MOBIDB_LITE); IPR001699 (PANTHER); PTHR11267:SF131 (PANTHER); IPR018186 (PROSITE_PATTERNS); IPR001699 (PROSITE_PROFILES); IPR001699 (CDD); IPR008967 (SUPERFAMILY)	F:GO:0003700; C:GO:0005634; P:GO:0006355	F:DNA binding transcription factor activity; C:nucleus; P:regulation of transcription, DNA-templated
Cluster-41711.0_evgidbad36393idbtk80Loc39737	XP_022294078.1uncharacterized protein LOC111104429	390	1	1.2e-43	54.7						IPR012444 (PFAM); PTHR31389:SF4 (PANTHER); PTHR31389 (PANTHER); SIGNAL_PEPTIDE_C_REGION (PHOBIUS); SIGNAL_PEPTIDE_N_REGION (PHOBIUS); SIGNAL_PEPTIDE_H_REGION (PHOBIUS); NON_CYTOPLASMIC_DOMAIN (PHOBIUS); SIGNAL_PEPTIDE (PHOBIUS); TMhelix (TMHMM)	no GO terms	no GO terms
Cluster-65714.0_evgidbad9310idbtk80Loc10149	XP_009066597.1hypothetical protein LOTGIDRAFT_229820	203	1	6.2e-23	60.29	1	C:GO:0016020	C:membrane			IPR008253 (PFAM); mobidb-lite (MOBIDB_LITE); PTHR22776:SF54 (PANTHER); PTHR22776 (PANTHER); CYTOPLASMIC_DOMAIN (PHOBIUS); NON_CYTOPLASMIC_DOMAIN (PHOBIUS); TRANSMEMBRANE (PHOBIUS); TRANSMEMBRANE (PHOBIUS); CYTOPLASMIC_DOMAIN (PHOBIUS); NON_CYTOPLASMIC_DOMAIN (PHOBIUS); CYTOPLASMIC_DOMAIN (PHOBIUS); TRANSMEMBRANE (PHOBIUS); TRANSMEMBRANE (PHOBIUS); IPR008253 (PROSITE_PROFILES); TMhelix (TMHMM); TM…	C:GO:0016020	C:membrane
Cluster-38972.0_evgidbad36982idbtk80Loc40328	XP_022309816.1 caveolin-1-like	130	1	6.5e-42	76.23	1	P:GO:0070836	P:caveola assembly			IPR001612 (PFAM); IPR001612 (PANTHER); TRANSMEMBRANE (PHOBIUS); NON_CYTOPLASMIC_DOMAIN (PHOBIUS); CYTOPLASMIC_DOMAIN (PHOBIUS); TMhelix (TMHMM)	P:GO:0070836	P:caveola assembly
Cluster-68726.1827_evgidbaidbtk80Loc36112	XP_022324363.1flocculation protein FLO11-like	765	1	1.6e-86	54.42	2	F:GO:0004222; P:GO:0006508	F:metalloendopeptidase activity; P:proteolysis			IPR024079 (G3DSA:3.40.390.GENE3D); PF13688 (PFAM); mobidb-lite (MOBIDB_LITE); mobidb-lite (MOBIDB_LITE); mobidb-lite (MOBIDB_LITE); mobidb-lite (MOBIDB_LITE); mobidb-lite (MOBIDB_LITE); PTHR13723 (PANTHER); PTHR13723:SF247 (PANTHER); NON_CYTOPLASMIC_DOMAIN (PHOBIUS); SIGNAL_PEPTIDE_H_REGION (PHOBIUS); TRANSMEMBRANE (PHOBIUS); SIGNAL_PEPTIDE_N_REGION (PHOBIUS); CYTOPLASMIC_DOMAIN (PHOBIUS); SIGNAL…	F:GO:0004222; P:GO:0006508; F:GO:0008237	F:metalloendopeptidase activity; P:proteolysis; F:metallopeptidase activity
Cluster-52444.0_evgidbad5084idbtk80Loc5519	XP_021342219.1protocadherin-9-like isoform X1	900	1	2.6e-142	55.56	3	F:GO:0005509; C:GO:0005886; P:GO:0007156	F:calcium ion binding; C:plasma membrane; P:homophilic cell adhesion via plasma membrane adhesion molecules			IPR002126 (PRINTS); IPR002126 (SMART); G3DSA:2.60.40.60 (GENE3D); IPR002126 (PFAM); G3DSA:2.60.40.60 (GENE3D); G3DSA:2.60.40.60 (GENE3D); IPR013164 (PFAM); G3DSA:2.60.40.60 (GENE3D); G3DSA:2.60.40.60 (GENE3D); mobidb-lite (MOBIDB_LITE); PTHR45233 (PANTHER); PTHR45233 (PANTHER); PTHR45233:SF1 (PANTHER); PTHR45233:SF1 (PANTHER); PTHR45233:SF1 (PANTHER); PTHR45233:SF1 (PANTHER); PTHR45233 (PANTHER);…	F:GO:0005509; C:GO:0005886; P:GO:0007155; P:GO:0007156; C:GO:0016020	F:calcium ion binding; C:plasma membrane; P:cell adhesion; P:homophilic cell adhesion via plasma membrane adhesion molecules; C:membrane
Cluster-33865.0_evgidbad21080idbtk80Loc23263	KOF95568.1hypothetical protein OCBIM_22037987mg, partial	688	1	1.4e-26	53.62	1	F:GO:0005509	F:calcium ion binding			PR00453 (PRINTS); IPR000742 (SMART); IPR001881 (SMART); IPR002035 (SMART); IPR000742 (PFAM); G3DSA:2.10.25.10 (GENE3D); IPR036465 (G3DSA:3.40.50.GENE3D); G3DSA:2.10.25.10 (GENE3D); IPR002035 (PFAM); G3DSA:2.10.25.10 (GENE3D); G3DSA:2.10.25.10 (GENE3D); mobidb-lite (MOBIDB_LITE); PTHR44034 (PANTHER); PTHR44034:SF1 (PANTHER); PTHR44034:SF1 (PANTHER); PTHR44034 (PANTHER); IPR013032 (PROSITE_PATTERNS…	F:GO:0005509	F:calcium ion binding
Cluster-33905.0_evgidbad68162idbtk80Loc71811	XP_009060957.1hypothetical protein LOTGIDRAFT_165666	220	1	5e-10	54.1	1	F:GO:2001070	F:starch binding			IPR002044 (SMART); IPR002044 (PFAM); IPR013783 (G3DSA:2.60.40.GENE3D); IPR002044 (PROSITE_PROFILES); IPR013784 (SUPERFAMILY)	F:GO:0030246; F:GO:2001070	F:carbohydrate binding; F:starch binding
Cluster-66551.0_evgidbad43056idbtk80Loc46458	XP_021369121.1probable ATP-dependent RNA helicase DDX58	581	1	3.8e-17	54.4	1	P:GO:0042981	P:regulation of apoptotic process			Coil (COILS); G3DSA:1.10.533.10 (GENE3D); IPR031964 (PFAM); G3DSA:1.10.533.10 (GENE3D); mobidb-lite (MOBIDB_LITE); mobidb-lite (MOBIDB_LITE); mobidb-lite (MOBIDB_LITE); PTHR14074:SF14 (PANTHER); PTHR14074 (PANTHER); IPR001315 (PROSITE_PROFILES); cd01671 (CDD); IPR011029 (SUPERFAMILY)	P:GO:0042981	P:regulation of apoptotic process
Cluster-34595.0_evgidbad48191idbtk80Loc51650	XP_011452926.1 solute carrier organic anion transporter family member 2A1	2	1	5.2e-141	60.95	4	F:GO:0005215; F:GO:0005515; C:GO:0016020; P:GO:0055085	F:transporter activity; F:protein binding; C:membrane; P:transmembrane transport			IPR002350 (PFAM); IPR004156 (PFAM); G3DSA:1.20.1250.20 (GENE3D); IPR004156 (TIGRFAM); mobidb-lite (MOBIDB_LITE); IPR004156 (PANTHER); TRANSMEMBRANE (PHOBIUS); TRANSMEMBRANE (PHOBIUS); NON_CYTOPLASMIC_DOMAIN (PHOBIUS); TRANSMEMBRANE (PHOBIUS); TRANSMEMBRANE (PHOBIUS); NON_CYTOPLASMIC_DOMAIN (PHOBIUS); NON_CYTOPLASMIC_DOMAIN (PHOBIUS); TRANSMEMBRANE (PHOBIUS); NON_CYTOPLASMIC_DOMAIN (PHOBIUS); TRAN…	F:GO:0005215; F:GO:0005515; C:GO:0016020; P:GO:0055085	F:transporter activity; F:protein binding; C:membrane; P:transmembrane transport
Cluster-54829.0_evgidbad39359idbtk80Loc42726	XP_022301559.1neuronal acetylcholine receptor subunit beta-2-like	445	1	1.2e-76	59.04	4	F:GO:0004888; F:GO:0005230; C:GO:0016021; P:GO:0034220	F:transmembrane signaling receptor activity; F:extracellular ligand-gated ion channel activity; C:integral component of membrane; P:ion transmembrane transport			IPR006201 (PRINTS); IPR006029 (PFAM); IPR036734 (G3DSA:2.70.170.GENE3D); IPR006202 (PFAM); PTHR18945:SF577 (PANTHER); IPR006201 (PANTHER); IPR018000 (PROSITE_PATTERNS); TRANSMEMBRANE (PHOBIUS); NON_CYTOPLASMIC_DOMAIN (PHOBIUS); CYTOPLASMIC_DOMAIN (PHOBIUS); NON_CYTOPLASMIC_DOMAIN (PHOBIUS); SIGNAL_PEPTIDE_H_REGION (PHOBIUS); TRANSMEMBRANE (PHOBIUS); SIGNAL_PEPTIDE_N_REGION (PHOBIUS); SIGNAL_PEPTI…	F:GO:0004888; F:GO:0005216; F:GO:0005230; P:GO:0006811; C:GO:0016021; P:GO:0034220	F:transmembrane signaling receptor activity; F:ion channel activity; F:extracellular ligand-gated ion channel activity; P:ion transport; C:integral component of membrane; P:ion transmembrane transport
Cluster-53373.0_evgidbad51687idbtk80Loc55169	XP_022287319.1uncharacterized protein LOC111100028 isoform X1	100	1	6.6e-10	42.57						mobidb-lite (MOBIDB_LITE); mobidb-lite (MOBIDB_LITE)	no GO terms	no GO terms
Cluster-44030.0_evgidbad65602idbtk80Loc69224	XP_009045309.1hypothetical protein LOTGIDRAFT_230171	186	1	1.2e-13	40.27	3	F:GO:0005509; C:GO:0016020; C:GO:0016021	F:calcium ion binding; C:membrane; C:integral component of membrane			IPR011641 (SMART); IPR011641 (PFAM); G3DSA:2.10.50.10 (GENE3D); G3DSA:2.10.50.10 (GENE3D); mobidb-lite (MOBIDB_LITE); SIGNAL_PEPTIDE_C_REGION (PHOBIUS); NON_CYTOPLASMIC_DOMAIN (PHOBIUS); SIGNAL_PEPTIDE_H_REGION (PHOBIUS); SIGNAL_PEPTIDE_N_REGION (PHOBIUS); SIGNAL_PEPTIDE (PHOBIUS); SignalP-noTM (SIGNALP_GRAM_NEGATIVE); SignalP-TM (SIGNALP_GRAM_POSITIVE); SignalP-noTM (SIGNALP_EUK); IPR009030 (SUP…	no GO terms	no GO terms
Cluster-51380.0_evgidbad39660idbtk80Loc43027	XP_022325431.1 low-density lipoprotein receptor-related protein 2-like	1706	1	1.8e-140	42.86	1	F:GO:0005515	F:protein binding			IPR002172 (PRINTS); IPR000742 (SMART); IPR000033 (SMART); IPR000436 (SMART); IPR002172 (SMART); G3DSA:2.10.70.10 (GENE3D); G3DSA:2.10.70.10 (GENE3D); G3DSA:4.10.400.10 (GENE3D); G3DSA:4.10.400.10 (GENE3D); IPR011042 (G3DSA:2.120.10.GENE3D); IPR000436 (PFAM); G3DSA:2.10.70.10 (GENE3D); G3DSA:2.10.70.10 (GENE3D); G3DSA:2.10.70.10 (GENE3D); IPR002172 (PFAM); IPR011042 (G3DSA:2.120.10.GENE3D); mobidb…	F:GO:0005515	F:protein binding
Cluster-27021.0_evgidbad54624idbtk80Loc58131	XP_013169019.1 L-xylulose reductase-like	245	1	3.2e-42	61						IPR002347 (PRINTS); IPR002347 (PRINTS); G3DSA:3.40.50.720 (GENE3D); PF13561 (PFAM); PTHR44252 (PANTHER); IPR036291 (SUPERFAMILY)	no GO terms	no GO terms
Cluster-49815.0_evgidbad41657idbtk80Loc45043	XP_021361009.1UDP-glucuronosyltransferase 1-2-like	515	1	2.4e-87	57.26	2	P:GO:0008152; F:GO:0016758	P:metabolic process; F:transferase activity, transferring hexosyl groups			IPR002213 (PFAM); G3DSA:3.40.50.2000 (GENE3D); PTHR11926:SF313 (PANTHER); PTHR11926 (PANTHER); IPR035595 (PROSITE_PATTERNS); CYTOPLASMIC_DOMAIN (PHOBIUS); SIGNAL_PEPTIDE_C_REGION (PHOBIUS); SIGNAL_PEPTIDE_H_REGION (PHOBIUS); NON_CYTOPLASMIC_DOMAIN (PHOBIUS); SIGNAL_PEPTIDE_N_REGION (PHOBIUS); SIGNAL_PEPTIDE (PHOBIUS); TRANSMEMBRANE (PHOBIUS); SignalP-noTM (SIGNALP_EUK); SSF53756 (SUPERFAMILY); TM…	P:GO:0008152; F:GO:0016758	P:metabolic process; F:transferase activity, transferring hexosyl groups
Cluster-34419.0_evgidbaidbtk80Loc28150	XP_022335822.1uncharacterized protein LOC111132316	743	1	1.1e-13	44.53	1	F:GO:0005515	F:protein binding			Coil (COILS); Coil (COILS); IPR015943 (G3DSA:2.130.10.GENE3D); G3DSA:3.30.40.200 (GENE3D); mobidb-lite (MOBIDB_LITE); PTHR44635 (PANTHER); SSF75011 (SUPERFAMILY); SSF57845 (SUPERFAMILY)	F:GO:0005515	F:protein binding
Cluster-56862.0_evgidbad56741idbtk80Loc60265	EKC42823.1Doublesex- and mab-3-related transcription factor A2	390	1	3.4e-62	58.42	5	F:GO:0003700; F:GO:0005515; C:GO:0005634; P:GO:0006355; F:GO:0043565	F:DNA binding transcription factor activity; F:protein binding; C:nucleus; P:regulation of transcription, DNA-templated; F:sequence-specific DNA binding			IPR001275 (SMART); IPR005173 (PFAM); G3DSA:1.10.8.10 (GENE3D); IPR036407 (G3DSA:4.10.1040.GENE3D); IPR001275 (PFAM); mobidb-lite (MOBIDB_LITE); IPR026607 (PANTHER); PTHR12322:SF76 (PANTHER); IPR001275 (PROSITE_PATTERNS); IPR001275 (PROSITE_PROFILES); cd14370 (CDD); IPR036407 (SUPERFAMILY); IPR009060 (SUPERFAMILY)	F:GO:0003700; F:GO:0005515; C:GO:0005634; P:GO:0006355; F:GO:0043565	F:DNA binding transcription factor activity; F:protein binding; C:nucleus; P:regulation of transcription, DNA-templated; F:sequence-specific DNA binding
Cluster-35643.0_evgidbad22759idbtk80Loc25043utrorf	XP_021343215.1centromere-associated protein E-like isoform X3	322	1	4.7e-09	63.16	1	P:GO:0042981	P:regulation of apoptotic process			Coil (COILS); G3DSA:1.10.533.10 (GENE3D); IPR001315 (PROSITE_PROFILES); cd01671 (CDD); IPR011029 (SUPERFAMILY)	P:GO:0042981	P:regulation of apoptotic process
Cluster-38857.0_evgidbad28270idbtk80Loc30927	XP_022329460.1uncharacterized protein LOC111128242 isoform X1	545	1	1.3e-80	54.86						Coil (COILS); Coil (COILS); Coil (COILS); mobidb-lite (MOBIDB_LITE); mobidb-lite (MOBIDB_LITE)	no GO terms	no GO terms
Cluster-68991.0_evgidbad22276idbtk80Loc24528	XP_022305488.1E3 ubiquitin-protein ligase TRIM31-like	902	1	1.2e-22	53.52	2	C:GO:0005622; F:GO:0008270	C:intracellular; F:zinc ion binding			Coil (COILS); IPR001841 (SMART); IPR013083 (G3DSA:3.30.40.GENE3D); IPR027370 (PFAM); IPR011042 (G3DSA:2.120.10.GENE3D); G3DSA:3.30.40.200 (GENE3D); IPR000315 (PFAM); mobidb-lite (MOBIDB_LITE); mobidb-lite (MOBIDB_LITE); mobidb-lite (MOBIDB_LITE); PTHR44028 (PANTHER); IPR017907 (PROSITE_PATTERNS); IPR000315 (PROSITE_PROFILES); IPR001841 (PROSITE_PROFILES); SSF101898 (SUPERFAMILY); SSF57845 (SUPERF…	C:GO:0005622; F:GO:0008270	C:intracellular; F:zinc ion binding
Cluster-32868.0_evgidbad27938idbtk80Loc30574	XP_022321940.1tripartite motif-containing protein 2-like	672	1	3.3e-20	40.83	2	C:GO:0005622; F:GO:0008270	C:intracellular; F:zinc ion binding			Coil (COILS); IPR011042 (G3DSA:2.120.10.GENE3D); G3DSA:3.30.40.200 (GENE3D); mobidb-lite (MOBIDB_LITE); PTHR44230 (PANTHER); IPR000315 (PROSITE_PROFILES); SSF57845 (SUPERFAMILY); SSF101898 (SUPERFAMILY)	C:GO:0005622; F:GO:0008270	C:intracellular; F:zinc ion binding
Cluster-48681.0_evgidbad35183idbtk80Loc38385	XP_021360747.1uncharacterized protein LOC110455119	591	1	2e-45	54.18						Coil (COILS); mobidb-lite (MOBIDB_LITE); mobidb-lite (MOBIDB_LITE); mobidb-lite (MOBIDB_LITE); mobidb-lite (MOBIDB_LITE); mobidb-lite (MOBIDB_LITE)	no GO terms	no GO terms
Cluster-37593.0_evgidbad52462idbtk80Loc55947	XP_022345078.1 ketohexokinase-like	300	1	2.8e-65	61.84						IPR029056 (G3DSA:3.40.1190.GENE3D); IPR011611 (PFAM); PTHR43085:SF1 (PANTHER); PTHR43085 (PANTHER); IPR029056 (SUPERFAMILY)	no GO terms	no GO terms
Cluster-35234.0_evgidbad30904idbtk80Loc33746	XP_011429872.1 coiled-coil domain-containing protein 151	547	1	7.1e-183	85.54	3	P:GO:0003341; C:GO:0005929; P:GO:0070286	P:cilium movement; C:cilium; P:axonemal dynein complex assembly			Coil (COILS); Coil (COILS); Coil (COILS); Coil (COILS); Coil (COILS); Coil (COILS); Coil (COILS); mobidb-lite (MOBIDB_LITE); mobidb-lite (MOBIDB_LITE); mobidb-lite (MOBIDB_LITE); IPR033192 (PTHR21694:PANTHER); PTHR21694 (PANTHER)	P:GO:0003341; C:GO:0005929; P:GO:0070286	P:cilium movement; C:cilium; P:axonemal dynein complex assembly
Cluster-57991.0_evgidbad30297idbtk80Loc33105	XP_022291589.1uncharacterized protein LOC111102930 isoform X1	772	1	5.2e-46	56.51						mobidb-lite (MOBIDB_LITE); mobidb-lite (MOBIDB_LITE); SIGNAL_PEPTIDE_N_REGION (PHOBIUS); SIGNAL_PEPTIDE (PHOBIUS); SIGNAL_PEPTIDE_C_REGION (PHOBIUS); TRANSMEMBRANE (PHOBIUS); SIGNAL_PEPTIDE_H_REGION (PHOBIUS); NON_CYTOPLASMIC_DOMAIN (PHOBIUS); CYTOPLASMIC_DOMAIN (PHOBIUS); SignalP-noTM (SIGNALP_EUK); TMhelix (TMHMM)	no GO terms	no GO terms
Cluster-47171.0_evgidbad34094idbtk80Loc37190	OWF45028.1 Glucose dehydrogenase [acceptor]	634	1	1.1e-155	65.05	3	F:GO:0016614; F:GO:0050660; P:GO:0055114	F:oxidoreductase activity, acting on CH-OH group of donors; F:flavin adenine dinucleotide binding; P:oxidation-reduction process			G3DSA:3.30.560.10 (GENE3D); IPR036188 (G3DSA:3.50.50.GENE3D); IPR000172 (PFAM); IPR007867 (PFAM); IPR012132 (PIRSF); PTHR11552 (PANTHER); PTHR11552:SF155 (PANTHER); IPR000172 (PROSITE_PATTERNS); CYTOPLASMIC_DOMAIN (PHOBIUS); NON_CYTOPLASMIC_DOMAIN (PHOBIUS); TRANSMEMBRANE (PHOBIUS); NON_CYTOPLASMIC_DOMAIN (PHOBIUS); TRANSMEMBRANE (PHOBIUS); IPR036188 (SUPERFAMILY); SSF54373 (SUPERFAMILY)	F:GO:0016614; F:GO:0050660; P:GO:0055114	F:oxidoreductase activity, acting on CH-OH group of donors; F:flavin adenine dinucleotide binding; P:oxidation-reduction process
Cluster-35995.0_evgidbad21510idbtk80Loc23721	XP_020911347.1uncharacterized protein LOC110249107	337	1	2e-14	55.48						IPR004244 (PANTHER); PTHR11505:SF202 (PANTHER); NON_CYTOPLASMIC_DOMAIN (PHOBIUS); SIGNAL_PEPTIDE_H_REGION (PHOBIUS); SIGNAL_PEPTIDE (PHOBIUS); SIGNAL_PEPTIDE_C_REGION (PHOBIUS); SIGNAL_PEPTIDE_N_REGION (PHOBIUS)	no GO terms	no GO terms
Cluster-28786.0_evgidbad41684idbtk80Loc45070	XP_011441536.1 myb-like protein X isoform X3	520	1	3e-45	63.47						Coil (COILS); mobidb-lite (MOBIDB_LITE)	no GO terms	no GO terms
Cluster-38405.0_evgidbad416idbtk80Loc452	KXJ26086.1putative RNA-directed DNA polymerase from transposon BS	311	1	1.1e-52	64.96						Coil (COILS); IPR000477 (PFAM); PTHR45030 (PANTHER); IPR000477 (PROSITE_PROFILES); SSF56672 (SUPERFAMILY)	no GO terms	no GO terms
Cluster-47853.0_evgidbad2367idbtk80Loc2575	XP_005111233.1 steroid 17-alpha-hydroxylase/17,20 lyase-like	510	1	4.8e-72	55.09	4	F:GO:0005506; F:GO:0016705; F:GO:0020037; P:GO:0055114	F:iron ion binding; F:oxidoreductase activity, acting on paired donors, with incorporation or reduction of molecular oxygen; F:heme binding; P:oxidation-reduction process			IPR002401 (PRINTS); IPR036396 (G3DSA:1.10.630.GENE3D); IPR001128 (PFAM); PTHR24299 (PANTHER); IPR017972 (PROSITE_PATTERNS); NON_CYTOPLASMIC_DOMAIN (PHOBIUS); TRANSMEMBRANE (PHOBIUS); TRANSMEMBRANE (PHOBIUS); NON_CYTOPLASMIC_DOMAIN (PHOBIUS); CYTOPLASMIC_DOMAIN (PHOBIUS); IPR036396 (SUPERFAMILY); TMhelix (TMHMM); TMhelix (TMHMM)	F:GO:0005506; F:GO:0016705; F:GO:0020037; P:GO:0055114	F:iron ion binding; F:oxidoreductase activity, acting on paired donors, with incorporation or reduction of molecular oxygen; F:heme binding; P:oxidation-reduction process
Cluster-60166.0_evgidbad5430idbtk80Loc5905	XP_022334091.1golgin subfamily A member 6-like protein 6	272	1	1e-17	37.89						Coil (COILS); Coil (COILS); Coil (COILS); G3DSA:1.10.533.10 (GENE3D); mobidb-lite (MOBIDB_LITE); mobidb-lite (MOBIDB_LITE); mobidb-lite (MOBIDB_LITE); cd01671 (CDD); IPR011029 (SUPERFAMILY)	no GO terms	no GO terms
Cluster-27396.0_evgidbad62359idbtk80Loc65935	EKC43032.1Countin-1	229	1	3.4e-67	70.62						IPR008139 (SMART); PTHR22298:SF48 (PANTHER); PTHR22298 (PANTHER); SIGNAL_PEPTIDE_C_REGION (PHOBIUS); NON_CYTOPLASMIC_DOMAIN (PHOBIUS); SIGNAL_PEPTIDE (PHOBIUS); SIGNAL_PEPTIDE_N_REGION (PHOBIUS); SIGNAL_PEPTIDE_H_REGION (PHOBIUS); IPR008139 (PROSITE_PROFILES); SignalP-TM (SIGNALP_GRAM_POSITIVE); SignalP-noTM (SIGNALP_EUK); TMhelix (TMHMM)	no GO terms	no GO terms
Cluster-33610.0_evgidbad31807idbtk80Loc34718	XP_022302504.1E3 ubiquitin-protein ligase Midline-1-like	549	1	5.4e-21	43.6	1	F:GO:0005515	F:protein binding			Coil (COILS); G3DSA:3.30.40.200 (GENE3D); IPR015943 (G3DSA:2.130.10.GENE3D); PTHR25462:SF229 (PANTHER); PTHR25462 (PANTHER); SSF101898 (SUPERFAMILY); SSF57845 (SUPERFAMILY)	F:GO:0005515	F:protein binding
Cluster-46898.0_evgidbad61946idbtk80Loc65521	XP_022289996.1uncharacterized protein LOC111101703	199	1	3.9e-10	51.15						no IPS match	no IPS match	no IPS match
Cluster-41328.0_evgidbad37589idbtk80Loc40936	XP_013089744.1 steroid 17-alpha-hydroxylase/17,20 lyase-like isoform X1	49	1	1e-63	51.78	4	F:GO:0005506; F:GO:0016705; F:GO:0020037; P:GO:0055114	F:iron ion binding; F:oxidoreductase activity, acting on paired donors, with incorporation or reduction of molecular oxygen; F:heme binding; P:oxidation-reduction process			IPR002401 (PRINTS); IPR036396 (G3DSA:1.10.630.GENE3D); IPR001128 (PFAM); PTHR24299 (PANTHER); IPR017972 (PROSITE_PATTERNS); SIGNAL_PEPTIDE (PHOBIUS); NON_CYTOPLASMIC_DOMAIN (PHOBIUS); SIGNAL_PEPTIDE_N_REGION (PHOBIUS); SIGNAL_PEPTIDE_H_REGION (PHOBIUS); SIGNAL_PEPTIDE_C_REGION (PHOBIUS); IPR036396 (SUPERFAMILY); TMhelix (TMHMM); TMhelix (TMHMM)	F:GO:0005506; F:GO:0016705; F:GO:0020037; P:GO:0055114	F:iron ion binding; F:oxidoreductase activity, acting on paired donors, with incorporation or reduction of molecular oxygen; F:heme binding; P:oxidation-reduction process
Cluster-27301.0_evgidbad21238idbtk80Loc23434	XP_021370513.1dynein heavy chain 10, axonemal-like isoform X2	1004	1	0	88.06	5	F:GO:0003777; F:GO:0005524; P:GO:0007018; F:GO:0016887; C:GO:0030286	F:microtubule motor activity; F:ATP binding; P:microtubule-based movement; F:ATPase activity; C:dynein complex			Coil (COILS); Coil (COILS); Coil (COILS); Coil (COILS); Coil (COILS); Coil (COILS); Coil (COILS); Coil (COILS); IPR003593 (SMART); G3DSA:1.10.8.710 (GENE3D); IPR035706 (PFAM); IPR024317 (PFAM); G3DSA:3.40.50.300 (GENE3D); IPR011704 (PFAM); IPR035699 (PFAM); IPR004273 (PFAM); G3DSA:1.10.8.1220 (GENE3D); PF12775 (PFAM); G3DSA:3.10.490.20 (GENE3D); G3DSA:1.20.58.1120 (GENE3D); G3DSA:1.20.920.20 (GEN…	F:GO:0003777; F:GO:0005524; P:GO:0007018; F:GO:0016887; C:GO:0030286	F:microtubule motor activity; F:ATP binding; P:microtubule-based movement; F:ATPase activity; C:dynein complex
Cluster-61004.0_evgidbad37595idbtk80Loc40942	OWF39092.1 XK-related protein 5	239	1	3.5e-138	65.08	1	C:GO:0016021	C:integral component of membrane			IPR018629 (PFAM); mobidb-lite (MOBIDB_LITE); mobidb-lite (MOBIDB_LITE); PTHR16024 (PANTHER); SIGNAL_PEPTIDE_H_REGION (PHOBIUS); NON_CYTOPLASMIC_DOMAIN (PHOBIUS); TRANSMEMBRANE (PHOBIUS); NON_CYTOPLASMIC_DOMAIN (PHOBIUS); NON_CYTOPLASMIC_DOMAIN (PHOBIUS); CYTOPLASMIC_DOMAIN (PHOBIUS); TRANSMEMBRANE (PHOBIUS); CYTOPLASMIC_DOMAIN (PHOBIUS); TRANSMEMBRANE (PHOBIUS); CYTOPLASMIC_DOMAIN (PHOBIUS); TRAN…	C:GO:0016021	C:integral component of membrane
Cluster-50685.0_evgidbad41666idbtk80Loc45052	XP_022338435.1kyphoscoliosis peptidase-like	68	1	7.6e-109	65.09						IPR002931 (PFAM); G3DSA:3.10.620.30 (GENE3D); PTHR11039:SF41 (PANTHER); PTHR11039 (PANTHER); PTHR11039:SF41 (PANTHER); SSF54001 (SUPERFAMILY)	no GO terms	no GO terms
Cluster-62643.0_evgidbad49085idbtk80Loc52551	XP_021372685.1ectonucleoside triphosphate diphosphohydrolase 8-like isoform X2	491	1	1.1e-105	68.09	1	F:GO:0016787	F:hydrolase activity			G3DSA:3.30.420.40 (GENE3D); G3DSA:3.30.420.150 (GENE3D); IPR000407 (PFAM); IPR000407 (PANTHER); IPR000407 (PROSITE_PATTERNS); cd00012 (CDD)	F:GO:0016787	F:hydrolase activity
Cluster-41347.0_evgidbad24477idbtk80Loc26873	XP_019917991.1 protein TANC2-like	902	1	1.9e-53	46.21						IPR027897 (PFAM); PTHR24151:SF6 (PANTHER); PTHR24151 (PANTHER); TRANSMEMBRANE (PHOBIUS); CYTOPLASMIC_DOMAIN (PHOBIUS); NON_CYTOPLASMIC_DOMAIN (PHOBIUS); IPR027897 (PRODOM); TMhelix (TMHMM)	no GO terms	no GO terms
Cluster-30143.0_evgidbad39786idbtk80Loc43157	XP_022302301.1uncharacterized protein LOC111110199 isoform X3	1257	1	9.1e-16	42.32	1	F:GO:0005515	F:protein binding			Coil (COILS); Coil (COILS); IPR002110 (SMART); IPR020683 (PFAM); IPR036770 (G3DSA:1.25.40.GENE3D); IPR036770 (G3DSA:1.25.40.GENE3D); IPR036770 (G3DSA:1.25.40.GENE3D); IPR036770 (G3DSA:1.25.40.GENE3D); PF13857 (PFAM); IPR036770 (G3DSA:1.25.40.GENE3D); G3DSA:2.60.220.30 (GENE3D); IPR002110 (PROSITE_PROFILES); IPR002110 (PROSITE_PROFILES); IPR002110 (PROSITE_PROFILES); IPR020683 (PROSITE_PROFILES); …	F:GO:0005515	F:protein binding
Cluster-46154.0_evgidbad20351idbtk80Loc22470	XP_019928621.1PREDICTED: uncharacterized protein LOC105342521 isoform X2	257	1	0	46.7	6	F:GO:0004096; F:GO:0005515; P:GO:0007154; C:GO:0016020; F:GO:0020037; P:GO:0055114	F:catalase activity; F:protein binding; P:cell communication; C:membrane; F:heme binding; P:oxidation-reduction process			Coil (COILS); IPR000742 (SMART); IPR001791 (SMART); G3DSA:2.10.25.10 (GENE3D); G3DSA:2.60.120.200 (GENE3D); IPR001846 (PFAM); G3DSA:2.60.120.200 (GENE3D); G3DSA:2.10.25.10 (GENE3D); G3DSA:2.170.300.10 (GENE3D); G3DSA:2.60.120.200 (GENE3D); G3DSA:2.10.25.150 (GENE3D); PF13385 (PFAM); G3DSA:2.60.120.200 (GENE3D); G3DSA:2.170.300.10 (GENE3D); G3DSA:2.10.25.10 (GENE3D); IPR001024 (PFAM); IPR037060 (G…	F:GO:0004096; F:GO:0005515; P:GO:0007154; C:GO:0016020; F:GO:0020037; P:GO:0055114	F:catalase activity; F:protein binding; P:cell communication; C:membrane; F:heme binding; P:oxidation-reduction process
Cluster-35014.0_evgidbad39246idbtk80Loc42611	XP_020609787.1uncharacterized protein LOC110048345 isoform X1	203	1	5.2e-42	42.2						mobidb-lite (MOBIDB_LITE); NON_CYTOPLASMIC_DOMAIN (PHOBIUS); SIGNAL_PEPTIDE_N_REGION (PHOBIUS); SIGNAL_PEPTIDE (PHOBIUS); CYTOPLASMIC_DOMAIN (PHOBIUS); TRANSMEMBRANE (PHOBIUS); SIGNAL_PEPTIDE_H_REGION (PHOBIUS); SIGNAL_PEPTIDE_C_REGION (PHOBIUS); SignalP-noTM (SIGNALP_EUK); TMhelix (TMHMM)	no GO terms	no GO terms
Cluster-49181.0_evgidbad61530idbtk80Loc65100	XP_022343964.1uncharacterized protein LOC111137029	596	1	2.6e-154	64.2	4	F:GO:0005215; P:GO:0006814; C:GO:0016020; P:GO:0055085	F:transporter activity; P:sodium ion transport; C:membrane; P:transmembrane transport			IPR001898 (PFAM); PTHR10283 (PANTHER); IPR031312 (PROSITE_PATTERNS); CYTOPLASMIC_DOMAIN (PHOBIUS); TRANSMEMBRANE (PHOBIUS); TRANSMEMBRANE (PHOBIUS); TRANSMEMBRANE (PHOBIUS); TRANSMEMBRANE (PHOBIUS); CYTOPLASMIC_DOMAIN (PHOBIUS); NON_CYTOPLASMIC_DOMAIN (PHOBIUS); TRANSMEMBRANE (PHOBIUS); TRANSMEMBRANE (PHOBIUS); NON_CYTOPLASMIC_DOMAIN (PHOBIUS); CYTOPLASMIC_DOMAIN (PHOBIUS); NON_CYTOPLASMIC_DOMAIN…	F:GO:0005215; P:GO:0006814; C:GO:0016020; P:GO:0055085	F:transporter activity; P:sodium ion transport; C:membrane; P:transmembrane transport
Cluster-39199.0_evgidbad52886idbtk80Loc56375	XP_021371757.1uncharacterized protein LOC110462217	292	1	2.5e-26	55.51						mobidb-lite (MOBIDB_LITE); mobidb-lite (MOBIDB_LITE)	no GO terms	no GO terms
Cluster-58694.0_evgidbad23236idbtk80Loc25560	XP_022321940.1tripartite motif-containing protein 2-like	201	1	7.2e-17	44.71	2	C:GO:0005622; F:GO:0008270	C:intracellular; F:zinc ion binding			IPR000315 (SMART); IPR013083 (G3DSA:3.30.40.GENE3D); G3DSA:3.30.40.200 (GENE3D); IPR011042 (G3DSA:2.120.10.GENE3D); IPR000315 (PROSITE_PROFILES); IPR000315 (PROSITE_PROFILES); IPR001841 (PROSITE_PROFILES); IPR000315 (PROSITE_PROFILES); IPR000315 (CDD); SSF101898 (SUPERFAMILY); SSF57845 (SUPERFAMILY); SSF57850 (SUPERFAMILY)	C:GO:0005622; F:GO:0008270	C:intracellular; F:zinc ion binding
Cluster-35926.0_evgidbad21552idbtk80Loc23767	XP_022317748.1dynein heavy chain 3, axonemal-like isoform X6	577	1	0	89.34	4	F:GO:0003777; F:GO:0005524; P:GO:0007018; C:GO:0030286	F:microtubule motor activity; F:ATP binding; P:microtubule-based movement; C:dynein complex			Coil (COILS); Coil (COILS); Coil (COILS); Coil (COILS); Coil (COILS); IPR003593 (SMART); PF12775 (PFAM); G3DSA:3.40.50.300 (GENE3D); G3DSA:3.40.50.300 (GENE3D); G3DSA:1.20.1270.280 (GENE3D); G3DSA:1.20.140.100 (GENE3D); IPR035699 (PFAM); G3DSA:1.20.58.1120 (GENE3D); IPR024743 (PFAM); IPR013602 (PFAM); G3DSA:3.40.50.300 (GENE3D); G3DSA:3.40.50.11510 (GENE3D); G3DSA:1.10.8.710 (GENE3D); G3DSA:1.10.…	F:GO:0003777; F:GO:0005524; P:GO:0007018; C:GO:0030286	F:microtubule motor activity; F:ATP binding; P:microtubule-based movement; C:dynein complex
Cluster-46422.0_evgidbad29187idbtk80Loc31910	XP_021358928.1uncharacterized protein LOC110453985 isoform X2	333	1	2.1e-20	55						mobidb-lite (MOBIDB_LITE); mobidb-lite (MOBIDB_LITE); mobidb-lite (MOBIDB_LITE); mobidb-lite (MOBIDB_LITE); mobidb-lite (MOBIDB_LITE)	no GO terms	no GO terms
Cluster-67955.0_evgidbad23535idbtk80Loc25877	XP_011412220.1 low-density lipoprotein receptor-related protein 1	1195	1	2.3e-93	46.99	1	F:GO:0005509	F:calcium ion binding			Coil (COILS); IPR001881 (SMART); IPR000742 (SMART); IPR000033 (SMART); IPR011042 (G3DSA:2.120.10.GENE3D); PF14670 (PFAM); IPR011042 (G3DSA:2.120.10.GENE3D); NON_CYTOPLASMIC_DOMAIN (PHOBIUS); SIGNAL_PEPTIDE (PHOBIUS); SIGNAL_PEPTIDE_C_REGION (PHOBIUS); SIGNAL_PEPTIDE_N_REGION (PHOBIUS); SIGNAL_PEPTIDE_H_REGION (PHOBIUS); TRANSMEMBRANE (PHOBIUS); CYTOPLASMIC_DOMAIN (PHOBIUS); cd00053 (CDD); SignalP…	F:GO:0005509	F:calcium ion binding
Cluster-50354.0_evgidbad58872idbtk80Loc62415	EKC19127.1hypothetical protein CGI_10009667	487	1	7.3e-54	57.81						mobidb-lite (MOBIDB_LITE); mobidb-lite (MOBIDB_LITE)	no GO terms	no GO terms
Cluster-29845.0_evgidbad6484idbtk80Loc7070	XP_011418831.2 sushi, von Willebrand factor type A, EGF and pentraxin domain-containing protein 1	220	1	1.8e-47	43.95	3	F:GO:0005515; C:GO:0005576; F:GO:0030414	F:protein binding; C:extracellular region; F:peptidase inhibitor activity			IPR000742 (SMART); G3DSA:2.10.25.10 (GENE3D); IPR008197 (PFAM); IPR003410 (PFAM); G3DSA:2.10.25.10 (GENE3D); G3DSA:2.10.25.10 (GENE3D); mobidb-lite (MOBIDB_LITE); PTHR24273 (PANTHER); IPR001007 (PROSITE_PATTERNS); IPR013032 (PROSITE_PATTERNS); TRANSMEMBRANE (PHOBIUS); SIGNAL_PEPTIDE_H_REGION (PHOBIUS); CYTOPLASMIC_DOMAIN (PHOBIUS); SIGNAL_PEPTIDE_N_REGION (PHOBIUS); NON_CYTOPLASMIC_DOMAIN (PHOBIU…	F:GO:0005515; C:GO:0005576; F:GO:0030414	F:protein binding; C:extracellular region; F:peptidase inhibitor activity
Cluster-58426.0_evgidbad49404idbtk80Loc52878	XP_021373361.1formin-like protein 1 isoform X1	687	1	1.7e-64	65.03	3	F:GO:0003779; F:GO:0017048; P:GO:0030036	F:actin binding; F:Rho GTPase binding; P:actin cytoskeleton organization			Coil (COILS); IPR010473 (SMART); IPR010472 (SMART); IPR010472 (PFAM); IPR011989 (G3DSA:1.25.10.GENE3D); mobidb-lite (MOBIDB_LITE); PTHR23213 (PANTHER); PTHR23213:SF259 (PANTHER); IPR014768 (PROSITE_PROFILES); IPR016024 (SUPERFAMILY)	F:GO:0003779; F:GO:0005488; P:GO:0016043; F:GO:0017048; P:GO:0030036	F:actin binding; F:binding; P:cellular component organization; F:Rho GTPase binding; P:actin cytoskeleton organization
Cluster-44253.1_evgidbad23447idbtk80Loc25784	XP_021372045.1wings apart-like protein homolog isoform X3	166	1	3.5e-207	74.77						Coil (COILS); Coil (COILS); IPR011989 (G3DSA:1.25.10.GENE3D); IPR022771 (PFAM); mobidb-lite (MOBIDB_LITE); mobidb-lite (MOBIDB_LITE); mobidb-lite (MOBIDB_LITE); PTHR22100 (PANTHER); NON_CYTOPLASMIC_DOMAIN (PHOBIUS); CYTOPLASMIC_DOMAIN (PHOBIUS); TRANSMEMBRANE (PHOBIUS); TRANSMEMBRANE (PHOBIUS); CYTOPLASMIC_DOMAIN (PHOBIUS); IPR012502 (PROSITE_PROFILES); TMhelix (TMHMM)	no GO terms	no GO terms
Cluster-47726.0_evgidbad23015idbtk80Loc25318	XP_021351372.1transmembrane protein 2-like	1202	1	5.3e-138	47.75						Coil (COILS); IPR000884 (SMART); IPR019316 (SMART); IPR036383 (G3DSA:2.20.100.GENE3D); IPR000884 (PFAM); IPR019316 (PFAM); IPR036383 (G3DSA:2.20.100.GENE3D); PTHR15535 (PANTHER); SIGNAL_PEPTIDE_C_REGION (PHOBIUS); NON_CYTOPLASMIC_DOMAIN (PHOBIUS); SIGNAL_PEPTIDE_H_REGION (PHOBIUS); SIGNAL_PEPTIDE_N_REGION (PHOBIUS); SIGNAL_PEPTIDE (PHOBIUS); IPR000884 (PROSITE_PROFILES); IPR019316 (PROSITE_PROFIL…	no GO terms	no GO terms
Cluster-30801.0_evgidbad33889idbtk80Loc36968	XP_022309377.1protein PML-like	99	1	6.3e-41	42.27	2	C:GO:0005622; F:GO:0008270	C:intracellular; F:zinc ion binding			Coil (COILS); Coil (COILS); Coil (COILS); IPR011042 (G3DSA:2.120.10.GENE3D); G3DSA:3.30.40.200 (GENE3D); PTHR44635 (PANTHER); IPR000315 (PROSITE_PROFILES); IPR000315 (PROSITE_PROFILES); SSF101898 (SUPERFAMILY)	C:GO:0005622; F:GO:0008270	C:intracellular; F:zinc ion binding
Cluster-41029.0_evgidbad21076idbtk80Loc23259	XP_022332456.1uncharacterized protein LOC111130066	1195	1	1.3e-129	45.98	1	F:GO:0005509	F:calcium ion binding			IPR001881 (SMART); IPR011641 (SMART); IPR000742 (SMART); IPR000884 (SMART); IPR000436 (SMART); IPR003410 (PFAM); G3DSA:2.10.50.10 (GENE3D); IPR011641 (PFAM); G3DSA:2.10.70.10 (GENE3D); IPR036383 (G3DSA:2.20.100.GENE3D); IPR000436 (PFAM); G3DSA:2.10.25.10 (GENE3D); G3DSA:2.10.25.10 (GENE3D); G3DSA:2.10.70.10 (GENE3D); IPR000884 (PFAM); IPR028768 (PTHR19325:PANTHER); IPR028768 (PTHR19325:PANTHER); …	F:GO:0005509	F:calcium ion binding
Cluster-27914.0_evgidbad22879idbtk80Loc25170	XP_006814579.1 sushi, von Willebrand factor type A, EGF and pentraxin domain-containing protein 1-like	679	1	6e-106	46.93						IPR000436 (SMART); G3DSA:2.10.70.10 (GENE3D); G3DSA:2.10.70.10 (GENE3D); G3DSA:2.10.70.10 (GENE3D); G3DSA:2.10.70.10 (GENE3D); G3DSA:2.10.70.10 (GENE3D); IPR000436 (PFAM); G3DSA:2.10.70.10 (GENE3D); PTHR19325 (PANTHER); PTHR19325:SF487 (PANTHER); PTHR19325:SF487 (PANTHER); PTHR19325 (PANTHER); PTHR19325:SF487 (PANTHER); NON_CYTOPLASMIC_DOMAIN (PHOBIUS); SIGNAL_PEPTIDE_N_REGION (PHOBIUS); SIGNAL_P…	no GO terms	no GO terms
Cluster-39475.0_evgidbad66095idbtk80Loc69725	XP_021363901.1uncharacterized protein LOC110457120	226	1	1.3e-180	54.42	4	F:GO:0004672; F:GO:0005515; F:GO:0005524; P:GO:0006468	F:protein kinase activity; F:protein binding; F:ATP binding; P:protein phosphorylation			IPR001245 (PRINTS); G3DSA:1.10.510.10 (GENE3D); IPR001245 (PFAM); PTHR24416 (PANTHER); CYTOPLASMIC_DOMAIN (PHOBIUS); TRANSMEMBRANE (PHOBIUS); NON_CYTOPLASMIC_DOMAIN (PHOBIUS); IPR000719 (PROSITE_PROFILES); IPR003961 (PROSITE_PROFILES); cd00192 (CDD); IPR036116 (SUPERFAMILY); IPR011009 (SUPERFAMILY); TMhelix (TMHMM)	F:GO:0004672; F:GO:0005515; F:GO:0005524; P:GO:0006468	F:protein kinase activity; F:protein binding; F:ATP binding; P:protein phosphorylation
Cluster-47536.0_evgidbad39860idbtk80Loc43233	XP_022321503.1tripartite motif-containing protein 45-like	459	1	3.2e-59	53.52						IPR011042 (G3DSA:2.120.10.GENE3D); mobidb-lite (MOBIDB_LITE); PTHR44635 (PANTHER); IPR013017 (PROSITE_PROFILES); IPR013017 (PROSITE_PROFILES); IPR013017 (PROSITE_PROFILES); SSF63829 (SUPERFAMILY)	no GO terms	no GO terms
Cluster-46469.0_evgidbad20590idbtk80Loc22743	XP_021341567.1uncharacterized protein LOC110442335	355	1	1.3e-08	75.47						Coil (COILS); Coil (COILS); Coil (COILS); IPR002893 (PFAM); G3DSA:3.30.60.180 (GENE3D); mobidb-lite (MOBIDB_LITE); mobidb-lite (MOBIDB_LITE); mobidb-lite (MOBIDB_LITE); mobidb-lite (MOBIDB_LITE); mobidb-lite (MOBIDB_LITE); mobidb-lite (MOBIDB_LITE); mobidb-lite (MOBIDB_LITE); mobidb-lite (MOBIDB_LITE); mobidb-lite (MOBIDB_LITE); mobidb-lite (MOBIDB_LITE); mobidb-lite (MOBIDB_LITE); mobidb-lite (M…	no GO terms	no GO terms
Cluster-55806.0_evgidbad159640idbtk80Loc164980	XP_009059863.1hypothetical protein LOTGIDRAFT_165098	132	1	2.6e-22	73.74	6	F:GO:0015204; C:GO:0016020; C:GO:0016021; F:GO:0022857; P:GO:0055085; P:GO:0071918	F:urea transmembrane transporter activity; C:membrane; C:integral component of membrane; F:transmembrane transporter activity; P:transmembrane transport; P:urea transmembrane transport			TRANSMEMBRANE (PHOBIUS); NON_CYTOPLASMIC_DOMAIN (PHOBIUS); CYTOPLASMIC_DOMAIN (PHOBIUS); TMhelix (TMHMM); TMhelix (TMHMM)	no GO terms	no GO terms
Cluster-33059.0_evgidbad84732idbtk80Loc88513	XP_011451575.1PREDICTED: uncharacterized protein LOC105345196	447	1	1.8e-27	48.47						mobidb-lite (MOBIDB_LITE); mobidb-lite (MOBIDB_LITE); mobidb-lite (MOBIDB_LITE)	no GO terms	no GO terms
Cluster-67259.0_evgidbad92817idbtk80Loc96686	EKC31195.1hypothetical protein CGI_10020772	163	1	9.9e-40	74.85						mobidb-lite (MOBIDB_LITE)	no GO terms	no GO terms
Cluster-45580.0_evgidbad100032idbtk80Loc103990	EKC33852.1hypothetical protein CGI_10026342	438	1	4.3e-13	41.57						Coil (COILS); mobidb-lite (MOBIDB_LITE); mobidb-lite (MOBIDB_LITE)	no GO terms	no GO terms
Cluster-30622.0_evgidbad99021idbtk80Loc102966	EKC26862.1hypothetical protein CGI_10017945	118	1	1e-14	84.06						mobidb-lite (MOBIDB_LITE)	no GO terms	no GO terms
Cluster-64330.0_evgidbad149231idbtk80Loc154232	XP_022321681.1uncharacterized protein LOC111123565	321	1	5.2e-32	55.22	1	C:GO:0016021	C:integral component of membrane			IPR018499 (PFAM); PTHR19282 (PANTHER); CYTOPLASMIC_DOMAIN (PHOBIUS); NON_CYTOPLASMIC_DOMAIN (PHOBIUS); CYTOPLASMIC_DOMAIN (PHOBIUS); TRANSMEMBRANE (PHOBIUS); CYTOPLASMIC_DOMAIN (PHOBIUS); NON_CYTOPLASMIC_DOMAIN (PHOBIUS); TRANSMEMBRANE (PHOBIUS); TRANSMEMBRANE (PHOBIUS); TRANSMEMBRANE (PHOBIUS); IPR008952 (SUPERFAMILY); TMhelix (TMHMM); TMhelix (TMHMM); TMhelix (TMHMM); TMhelix (TMHMM)	C:GO:0016021	C:integral component of membrane
Cluster-45816.0_evgidbad69010idbtk80Loc72665	XP_021349623.1uncharacterized protein LOC110447950 isoform X1	246	1	1.2e-36	65.03						no IPS match	no IPS match	no IPS match
Cluster-29708.0_evgidbad69102idbtk80Loc72757	OWF49910.1hypothetical protein KP79_PYT04000	408	1	1.7e-11	54.79						Coil (COILS); Coil (COILS); mobidb-lite (MOBIDB_LITE); mobidb-lite (MOBIDB_LITE)	no GO terms	no GO terms
Cluster-55993.0_evgidbad69437idbtk80Loc73097	XP_021377807.1ras-related protein Rab-11A isoform X2	50	1	6.7e-46	72.97	2	F:GO:0003924; F:GO:0005525	F:GTPase activity; F:GTP binding			PR00449 (PRINTS); SM00176 (SMART); SM00174 (SMART); SM00175 (SMART); SM00173 (SMART); G3DSA:3.40.50.300 (GENE3D); IPR005225 (TIGRFAM); IPR001806 (PFAM); mobidb-lite (MOBIDB_LITE); PTHR24073 (PANTHER); PTHR24073:SF625 (PANTHER); PS51419 (PROSITE_PROFILES); IPR027417 (SUPERFAMILY)	F:GO:0003924; F:GO:0005525	F:GTPase activity; F:GTP binding
Cluster-44549.0_evgidbad141517idbtk80Loc146284	XP_022102547.1uncharacterized protein LOC110985669	179	1	3.9e-13	55.35						NON_CYTOPLASMIC_DOMAIN (PHOBIUS); SIGNAL_PEPTIDE_H_REGION (PHOBIUS); SIGNAL_PEPTIDE_C_REGION (PHOBIUS); SIGNAL_PEPTIDE (PHOBIUS); SIGNAL_PEPTIDE_N_REGION (PHOBIUS); SignalP-noTM (SIGNALP_EUK)	no GO terms	no GO terms
Cluster-46776.0_evgidbad95734idbtk80Loc99641	OWF35713.1Small lysine-rich protein 1	110	1	3.4e-07	85.29						mobidb-lite (MOBIDB_LITE); mobidb-lite (MOBIDB_LITE); IPR037760 (PANTHER)	no GO terms	no GO terms
Cluster-35944.0_evgidbad82899idbtk80Loc86672	XP_019632853.1PREDICTED: uncharacterized protein LOC109476360	218	1	6.4e-42	68.53	1	F:GO:0016491	F:oxidoreductase activity			IPR005025 (PFAM); IPR029039 (G3DSA:3.40.50.GENE3D); PTHR30543 (PANTHER); PTHR30543:SF1 (PANTHER); IPR029039 (SUPERFAMILY)	F:GO:0016491	F:oxidoreductase activity
Cluster-41970.0_evgidbad75249idbtk80Loc78953	XP_009049969.1hypothetical protein LOTGIDRAFT_203658	161	1	6.6e-20	59.73	1	P:GO:0006950	P:response to stress			IPR006015 (PRINTS); IPR014729 (G3DSA:3.40.50.GENE3D); IPR006016 (PFAM); PTHR31964 (PANTHER); PTHR31964:SF117 (PANTHER); cd00293 (CDD); SSF52402 (SUPERFAMILY)	P:GO:0006950	P:response to stress
Cluster-27488.0_evgidbad75498idbtk80Loc79204	XP_011453455.1PREDICTED: uncharacterized protein LOC105346535 isoform X1	360	1	1.3e-116	74.21						IPR011040 (PFAM); G3DSA:2.120.10.10 (GENE3D); PTHR43752 (PANTHER); NON_CYTOPLASMIC_DOMAIN (PHOBIUS); SIGNAL_PEPTIDE_C_REGION (PHOBIUS); SIGNAL_PEPTIDE (PHOBIUS); SIGNAL_PEPTIDE_N_REGION (PHOBIUS); SIGNAL_PEPTIDE_H_REGION (PHOBIUS); cd15482 (CDD); SignalP-TM (SIGNALP_GRAM_POSITIVE); SignalP-noTM (SIGNALP_EUK); IPR036278 (SUPERFAMILY)	no GO terms	no GO terms
Cluster-65329.0_evgidbad81111idbtk80Loc84863	XP_011450104.2 pathogen-related protein	216	1	3.4e-64	72.73						G3DSA:3.10.450.50 (GENE3D); PTHR31723:SF0 (PANTHER); PTHR31723 (PANTHER); IPR032710 (SUPERFAMILY)	no GO terms	no GO terms
Cluster-42912.0_evgidbad95894idbtk80Loc99803	XP_022321940.1tripartite motif-containing protein 2-like	344	1	3e-14	46.37	1	F:GO:0005515	F:protein binding			IPR015943 (G3DSA:2.130.10.GENE3D); IPR011042 (G3DSA:2.120.10.GENE3D); mobidb-lite (MOBIDB_LITE); IPR011044 (SUPERFAMILY)	F:GO:0005515	F:protein binding
Cluster-33674.0_evgidbad134529idbtk80Loc139097	XP_021376854.1serine/threonine-protein kinase MARK2-like isoform X2	302	1	2.4e-63	68.84	3	F:GO:0004672; F:GO:0005524; P:GO:0006468	F:protein kinase activity; F:ATP binding; P:protein phosphorylation			IPR000719 (SMART); G3DSA:1.10.510.10 (GENE3D); PIRSF000654 (PIRSF); IPR000719 (PFAM); PTHR24343 (PANTHER); PTHR24343:SF198 (PANTHER); IPR017441 (PROSITE_PATTERNS); IPR008271 (PROSITE_PATTERNS); IPR000719 (PROSITE_PROFILES); cd14003 (CDD); IPR011009 (SUPERFAMILY)	F:GO:0004672; F:GO:0005524; P:GO:0006468	F:protein kinase activity; F:ATP binding; P:protein phosphorylation
Cluster-65704.0_evgidbad82188idbtk80Loc85956	XP_006824836.1 cyclic AMP-dependent transcription factor ATF-3-like	288	1	2.3e-15	58.33	4	F:GO:0003677; F:GO:0003700; C:GO:0005634; P:GO:0006357	F:DNA binding; F:DNA binding transcription factor activity; C:nucleus; P:regulation of transcription by RNA polymerase II			Coil (COILS); Coil (COILS); IPR000837 (PRINTS); IPR004827 (SMART); G3DSA:1.20.5.170 (GENE3D); IPR004826 (PFAM); mobidb-lite (MOBIDB_LITE); mobidb-lite (MOBIDB_LITE); IPR000837 (PANTHER); IPR004827 (PROSITE_PROFILES); SSF57959 (SUPERFAMILY)	F:GO:0003677; F:GO:0003700; C:GO:0005634; P:GO:0006355; P:GO:0006357	F:DNA binding; F:DNA binding transcription factor activity; C:nucleus; P:regulation of transcription, DNA-templated; P:regulation of transcription by RNA polymerase II
Cluster-68726.17061_evgidbad142248idbtk80Loc147028	PAA77139.1hypothetical protein BOX15_Mlig029399g3	133	1	4.8e-08	66.67	1	F:GO:0003676	F:nucleic acid binding			IPR013087 (SMART); PF00096 (PFAM); PF13894 (PFAM); G3DSA:3.30.160.60 (GENE3D); G3DSA:3.30.160.60 (GENE3D); PTHR24377 (PANTHER); PTHR24377:SF672 (PANTHER); IPR013087 (PROSITE_PATTERNS); IPR013087 (PROSITE_PATTERNS); IPR013087 (PROSITE_PROFILES); IPR013087 (PROSITE_PROFILES); IPR036236 (SUPERFAMILY)	F:GO:0003676	F:nucleic acid binding
Cluster-45430.0_evgidbad114420idbtk80Loc118590	AHK22786.1peptidoglycan recognition protein S2	242	1	2.5e-55	70.95	3	F:GO:0008270; F:GO:0008745; P:GO:0009253	F:zinc ion binding; F:N-acetylmuramoyl-L-alanine amidase activity; P:peptidoglycan catabolic process			IPR006619 (SMART); IPR002502 (SMART); IPR002502 (PFAM); IPR036505 (G3DSA:3.40.80.GENE3D); PTHR11022:SF43 (PANTHER); IPR015510 (PANTHER); SIGNAL_PEPTIDE_N_REGION (PHOBIUS); SIGNAL_PEPTIDE_H_REGION (PHOBIUS); SIGNAL_PEPTIDE (PHOBIUS); NON_CYTOPLASMIC_DOMAIN (PHOBIUS); SIGNAL_PEPTIDE_C_REGION (PHOBIUS); IPR002502 (CDD); SignalP-noTM (SIGNALP_EUK); IPR036505 (SUPERFAMILY)	F:GO:0008270; F:GO:0008745; P:GO:0009253	F:zinc ion binding; F:N-acetylmuramoyl-L-alanine amidase activity; P:peptidoglycan catabolic process
Cluster-52469.0_evgidbad85198idbtk80Loc88989	XP_019919791.1 plexin domain-containing protein 2 isoform X6	408	1	1.4e-29	43.84						mobidb-lite (MOBIDB_LITE); PTHR13055:SF12 (PANTHER); IPR031152 (PANTHER); IPR031152 (PANTHER); PTHR13055:SF12 (PANTHER); SIGNAL_PEPTIDE_H_REGION (PHOBIUS); SIGNAL_PEPTIDE_C_REGION (PHOBIUS); TRANSMEMBRANE (PHOBIUS); CYTOPLASMIC_DOMAIN (PHOBIUS); SIGNAL_PEPTIDE (PHOBIUS); SIGNAL_PEPTIDE_N_REGION (PHOBIUS); NON_CYTOPLASMIC_DOMAIN (PHOBIUS); SignalP-noTM (SIGNALP_EUK); TMhelix (TMHMM)	no GO terms	no GO terms
Cluster-30174.0_evgidbad121809idbtk80Loc126111	XP_009046635.1hypothetical protein LOTGIDRAFT_237861	357	1	2.7e-66	60.11						no IPS match	no IPS match	no IPS match
Cluster-33034.0_evgidbad109209idbtk80Loc113291	ELU00286.1hypothetical protein CAPTEDRAFT_229063	258	1	7.3e-50	55.87						Coil (COILS); PR00180 (PRINTS); IPR001251 (SMART); IPR011074 (SMART); G3DSA:1.10.8.20 (GENE3D); IPR001251 (PFAM); IPR036865 (G3DSA:3.40.525.GENE3D); PTHR10174 (PANTHER); PTHR10174:SF130 (PANTHER); IPR001251 (PROSITE_PROFILES); IPR001251 (CDD); IPR036865 (SUPERFAMILY); IPR036273 (SUPERFAMILY)	no GO terms	no GO terms
Cluster-44675.0_evgidbad230020idbtk80Loc41923	KHN79250.1Calmodulin-like protein	170	1	3.5e-11	89.8	1	F:GO:0005509	F:calcium ion binding			PR00450 (PRINTS); IPR002048 (SMART); G3DSA:1.10.238.10 (GENE3D); IPR002048 (PFAM); G3DSA:1.10.238.10 (GENE3D); G3DSA:1.10.238.10 (GENE3D); mobidb-lite (MOBIDB_LITE); PTHR23050:SF236 (PANTHER); PTHR23050 (PANTHER); IPR018247 (PROSITE_PATTERNS); IPR018247 (PROSITE_PATTERNS); IPR018247 (PROSITE_PATTERNS); IPR018247 (PROSITE_PATTERNS); IPR002048 (PROSITE_PROFILES); IPR002048 (PROSITE_PROFILES); IPR00…	F:GO:0005509	F:calcium ion binding
Cluster-69389.0_evgidbad205786idbtk80Loc16529	XP_022333370.1uncharacterized protein LOC111130518	568	1	1.3e-17	49.3						mobidb-lite (MOBIDB_LITE); mobidb-lite (MOBIDB_LITE); mobidb-lite (MOBIDB_LITE); mobidb-lite (MOBIDB_LITE); mobidb-lite (MOBIDB_LITE); mobidb-lite (MOBIDB_LITE)	no GO terms	no GO terms
Cluster-34539.0_evgidbad241247idbtk80Loc53928	XP_022301041.1LOW QUALITY PROTEIN: uncharacterized protein LOC111109250	56	1	0	60.85						mobidb-lite (MOBIDB_LITE); mobidb-lite (MOBIDB_LITE); mobidb-lite (MOBIDB_LITE); mobidb-lite (MOBIDB_LITE)	no GO terms	no GO terms
Cluster-28204.0_evgidbad245561idbtk80Loc58341	XP_022305322.1uncharacterized protein LOC111112212	54	1	8.7e-115	51.17	1	F:GO:0005515	F:protein binding			IPR024810 (SMART); IPR024810 (PFAM); G3DSA:1.10.1410.40 (GENE3D); mobidb-lite (MOBIDB_LITE); PTHR10656 (PANTHER); PTHR10656:SF42 (PANTHER); IPR013026 (PROSITE_PROFILES); IPR019734 (PROSITE_PROFILES); IPR013026 (PROSITE_PROFILES); IPR019734 (PROSITE_PROFILES); IPR011990 (SUPERFAMILY)	F:GO:0005515	F:protein binding
Cluster-42297.0_evgidbad181689idbtk80Loc187931	G4WAW9.1RecName: Full=Selenoprotein M; Flags: Precursor	156	1	4e-14	63.73	1	C:GO:0005783	C:endoplasmic reticulum			Coil (COILS); IPR038219 (G3DSA:3.40.30.GENE3D); IPR014912 (PFAM); PTHR13077:SF7 (PANTHER); PTHR13077 (PANTHER); SIGNAL_PEPTIDE_N_REGION (PHOBIUS); NON_CYTOPLASMIC_DOMAIN (PHOBIUS); SIGNAL_PEPTIDE_H_REGION (PHOBIUS); SIGNAL_PEPTIDE_C_REGION (PHOBIUS); SIGNAL_PEPTIDE (PHOBIUS); SignalP-noTM (SIGNALP_EUK); IPR036249 (SUPERFAMILY)	no GO terms	no GO terms
Cluster-56948.0_evgidbad234911idbtk80Loc47104	XP_022335028.1toll-like receptor 2	718	1	8.3e-22	48.09	2	F:GO:0005515; P:GO:0007165	F:protein binding; P:signal transduction			IPR000157 (SMART); IPR032675 (G3DSA:3.80.10.GENE3D); IPR032675 (G3DSA:3.80.10.GENE3D); IPR035897 (G3DSA:3.40.50.GENE3D); IPR032675 (G3DSA:3.80.10.GENE3D); IPR000157 (PFAM); PTHR44698 (PANTHER); NON_CYTOPLASMIC_DOMAIN (PHOBIUS); TRANSMEMBRANE (PHOBIUS); CYTOPLASMIC_DOMAIN (PHOBIUS); IPR000157 (PROSITE_PROFILES); SSF52058 (SUPERFAMILY); SSF52058 (SUPERFAMILY); IPR035897 (SUPERFAMILY); TMhelix (TMHM…	F:GO:0005515; P:GO:0007165	F:protein binding; P:signal transduction
Cluster-36394.0_evgidbad251228idbtk80Loc64036	EKC40171.1 Ankyrin repeat domain-containing protein 60	768	1	8.7e-78	54.99	1	F:GO:0005515	F:protein binding			Coil (COILS); Coil (COILS); Coil (COILS); IPR002110 (SMART); PF13857 (PFAM); IPR036770 (G3DSA:1.25.40.GENE3D); mobidb-lite (MOBIDB_LITE); mobidb-lite (MOBIDB_LITE); mobidb-lite (MOBIDB_LITE); mobidb-lite (MOBIDB_LITE); PTHR22677 (PANTHER); IPR002110 (PROSITE_PROFILES); IPR020683 (PROSITE_PROFILES); IPR020683 (CDD); IPR029071 (SUPERFAMILY); IPR036770 (SUPERFAMILY)	F:GO:0005515	F:protein binding
Cluster-66786.0_evgidbad230517idbtk80Loc42453	XP_017758676.1 leucine-rich repeat neuronal protein 1-like	10	1	1.8e-13	44.67	1	F:GO:0005515	F:protein binding			IPR003591 (SMART); IPR032675 (G3DSA:3.80.10.GENE3D); IPR001611 (PFAM); IPR032675 (G3DSA:3.80.10.GENE3D); PTHR24366 (PANTHER); CYTOPLASMIC_DOMAIN (PHOBIUS); NON_CYTOPLASMIC_DOMAIN (PHOBIUS); SIGNAL_PEPTIDE (PHOBIUS); SIGNAL_PEPTIDE_C_REGION (PHOBIUS); SIGNAL_PEPTIDE_H_REGION (PHOBIUS); SIGNAL_PEPTIDE_N_REGION (PHOBIUS); TRANSMEMBRANE (PHOBIUS); IPR001611 (PROSITE_PROFILES); IPR001611 (PROSITE_PROF…	F:GO:0005515	F:protein binding
Cluster-47778.0_evgidbad202984idbtk80Loc13616	WP_013008728.1choice-of-anchor C family protein	532	1	3.9e-16	61.7						IPR002889 (SMART); IPR002889 (PFAM); PTHR24269 (PANTHER); PTHR24269:SF16 (PANTHER); PTHR24269 (PANTHER); SIGNAL_PEPTIDE_C_REGION (PHOBIUS); NON_CYTOPLASMIC_DOMAIN (PHOBIUS); SIGNAL_PEPTIDE_H_REGION (PHOBIUS); SIGNAL_PEPTIDE_N_REGION (PHOBIUS); SIGNAL_PEPTIDE (PHOBIUS); IPR000436 (PROSITE_PROFILES); IPR000436 (PROSITE_PROFILES); IPR002889 (PROSITE_PROFILES); IPR000436 (PROSITE_PROFILES); SignalP-n…	no GO terms	no GO terms
Cluster-66440.0_evgidbad250962idbtk80Loc63769	XP_022094946.1macrophage-expressed gene 1 protein-like	741	1	1.5e-183	68.51						IPR020864 (SMART); IPR020864 (PFAM); mobidb-lite (MOBIDB_LITE); PTHR31463:SF4 (PANTHER); PTHR31463 (PANTHER); CYTOPLASMIC_DOMAIN (PHOBIUS); SIGNAL_PEPTIDE_N_REGION (PHOBIUS); TRANSMEMBRANE (PHOBIUS); SIGNAL_PEPTIDE_C_REGION (PHOBIUS); SIGNAL_PEPTIDE (PHOBIUS); SIGNAL_PEPTIDE_H_REGION (PHOBIUS); NON_CYTOPLASMIC_DOMAIN (PHOBIUS); IPR020864 (PROSITE_PROFILES); SignalP-noTM (SIGNALP_EUK); SignalP-TM …	no GO terms	no GO terms
Cluster-50489.0_evgidbad230356idbtk80Loc42282	XP_001639633.1predicted protein	642	1	2.1e-19	50.49	4	F:GO:0005509; C:GO:0005886; P:GO:0007156; P:GO:0007160	F:calcium ion binding; C:plasma membrane; P:homophilic cell adhesion via plasma membrane adhesion molecules; P:cell-matrix adhesion			IPR002126 (SMART); IPR003886 (SMART); IPR000436 (SMART); IPR000436 (PFAM); G3DSA:2.60.40.60 (GENE3D); IPR003886 (PFAM); G3DSA:2.60.40.60 (GENE3D); G3DSA:2.10.70.10 (GENE3D); IPR002126 (PFAM); mobidb-lite (MOBIDB_LITE); PTHR13802:SF52 (PANTHER); PTHR13802 (PANTHER); IPR020894 (PROSITE_PATTERNS); SIGNAL_PEPTIDE_H_REGION (PHOBIUS); TRANSMEMBRANE (PHOBIUS); CYTOPLASMIC_DOMAIN (PHOBIUS); SIGNAL_PEPTID…	F:GO:0005509; C:GO:0005886; P:GO:0007155; P:GO:0007156; P:GO:0007160; C:GO:0016020	F:calcium ion binding; C:plasma membrane; P:cell adhesion; P:homophilic cell adhesion via plasma membrane adhesion molecules; P:cell-matrix adhesion; C:membrane
Cluster-62654.0_evgidbad253038idbtk80Loc65852	XP_022333458.1uncharacterized protein LOC111130585	190	1	3e-16	43.54						mobidb-lite (MOBIDB_LITE); mobidb-lite (MOBIDB_LITE); mobidb-lite (MOBIDB_LITE); mobidb-lite (MOBIDB_LITE)	no GO terms	no GO terms
Cluster-67825.0_evgidbad253848idbtk80Loc66665	KOF66162.1hypothetical protein OCBIM_22013362mg, partial	702	1	1.5e-131	57.67						PTHR11039:SF50 (PANTHER); PTHR11039 (PANTHER); PTHR11039 (PANTHER); SSF54001 (SUPERFAMILY)	no GO terms	no GO terms
Cluster-58771.0_evgidbad249521idbtk80Loc62324	XP_022334060.1advillin-like isoform X4	953	1	8.2e-211	62.48	2	P:GO:0007010; F:GO:0051015	P:cytoskeleton organization; F:actin filament binding			IPR007122 (PRINTS); IPR007122 (SMART); IPR003128 (SMART); IPR007123 (PFAM); IPR003128 (PFAM); IPR029006 (G3DSA:3.40.20.GENE3D); IPR029006 (G3DSA:3.40.20.GENE3D); IPR029006 (G3DSA:3.40.20.GENE3D); IPR029006 (G3DSA:3.40.20.GENE3D); IPR036886 (G3DSA:1.10.950.GENE3D); IPR029006 (G3DSA:3.40.20.GENE3D); IPR029006 (G3DSA:3.40.20.GENE3D); mobidb-lite (MOBIDB_LITE); PTHR11977:SF33 (PANTHER); IPR007122 (PA…	F:GO:0003779; P:GO:0007010; F:GO:0051015	F:actin binding; P:cytoskeleton organization; F:actin filament binding
Cluster-29517.0_evgidbad253346idbtk80Loc66162	XP_022320075.1tripartite motif-containing protein 45-like	752	1	5e-195	65.63	2	C:GO:0005622; F:GO:0008270	C:intracellular; F:zinc ion binding			Coil (COILS); IPR000315 (SMART); IPR001841 (SMART); IPR003649 (SMART); G3DSA:2.60.120.920 (GENE3D); IPR013083 (G3DSA:3.30.40.GENE3D); IPR013783 (G3DSA:2.60.40.GENE3D); IPR000315 (PFAM); IPR018957 (PFAM); G3DSA:3.30.40.200 (GENE3D); G3DSA:3.30.40.90 (GENE3D); mobidb-lite (MOBIDB_LITE); PTHR44545 (PANTHER); IPR017907 (PROSITE_PATTERNS); IPR017868 (PROSITE_PROFILES); IPR000315 (PROSITE_PROFILES); IP…	C:GO:0005622; F:GO:0008270; F:GO:0046872	C:intracellular; F:zinc ion binding; F:metal ion binding
Cluster-67598.0_evgidbad253135idbtk80Loc65949	OWF41913.1Sushi, von Willebrand factor type A, EGF and pentraxin domain-containing protein 1	233	1	2.5e-69	36.22	3	F:GO:0005509; C:GO:0016020; C:GO:0016021	F:calcium ion binding; C:membrane; C:integral component of membrane			Coil (COILS); Coil (COILS); IPR011641 (SMART); IPR000884 (SMART); IPR000436 (SMART); IPR011641 (PFAM); G3DSA:2.10.70.10 (GENE3D); IPR000884 (PFAM); G3DSA:2.10.25.10 (GENE3D); IPR000436 (PFAM); IPR003410 (PFAM); G3DSA:2.10.70.10 (GENE3D); G3DSA:2.10.50.10 (GENE3D); IPR036383 (G3DSA:2.20.100.GENE3D); mobidb-lite (MOBIDB_LITE); mobidb-lite (MOBIDB_LITE); mobidb-lite (MOBIDB_LITE); PTHR22727 (PANTHER…	no GO terms	no GO terms
Cluster-68726.1787_evgidbad226554idbtk80Loc38284	XP_022322703.1zinc finger MYM-type protein 1-like	179	1	2.3e-50	73.74						IPR025398 (PFAM); PTHR11697 (PANTHER); PTHR11697:SF182 (PANTHER)	no GO terms	no GO terms
Cluster-67138.0_evgidbad243978idbtk80Loc56755	XP_021378544.1uncharacterized protein LOC110466410 isoform X4	2015	1	3.3e-109	39.91						Coil (COILS); Coil (COILS); Coil (COILS); Coil (COILS); Coil (COILS); Coil (COILS); Coil (COILS); IPR029299 (PFAM); mobidb-lite (MOBIDB_LITE); mobidb-lite (MOBIDB_LITE); mobidb-lite (MOBIDB_LITE); mobidb-lite (MOBIDB_LITE); mobidb-lite (MOBIDB_LITE); mobidb-lite (MOBIDB_LITE); mobidb-lite (MOBIDB_LITE); mobidb-lite (MOBIDB_LITE); mobidb-lite (MOBIDB_LITE); mobidb-lite (MOBIDB_LITE); mobidb-lite (…	no GO terms	no GO terms
Cluster-37103.0_evgidbad193660idbtk80Loc3953	XP_021366927.1uncharacterized protein LOC110459143 isoform X1	554	1	1.7e-68	50.41						PR00103 (PRINTS); IPR000595 (PFAM); mobidb-lite (MOBIDB_LITE); mobidb-lite (MOBIDB_LITE); IPR018488 (PROSITE_PATTERNS); IPR000595 (PROSITE_PROFILES); IPR000595 (PROSITE_PROFILES); IPR000595 (CDD); IPR018490 (SUPERFAMILY); IPR018490 (SUPERFAMILY)	no GO terms	no GO terms
Cluster-46036.0_evgidbad253810idbtk80Loc66627	XP_011413049.2PREDICTED: uncharacterized protein LOC105317929 isoform X4	723	1	1.3e-131	62.26	1	F:GO:0005509	F:calcium ion binding			G3DSA:1.10.238.10 (GENE3D); mobidb-lite (MOBIDB_LITE); mobidb-lite (MOBIDB_LITE); mobidb-lite (MOBIDB_LITE); IPR002048 (PROSITE_PROFILES); IPR002048 (PROSITE_PROFILES); IPR002048 (PROSITE_PROFILES); IPR011992 (SUPERFAMILY)	F:GO:0005509	F:calcium ion binding
Cluster-49053.0_evgidbad257555idbtk80Loc70389	XP_011455827.1 hillarin	712	1	1.6e-102	53.49						Coil (COILS); IPR002931 (PFAM); mobidb-lite (MOBIDB_LITE); PTHR11039 (PANTHER); PTHR11039:SF50 (PANTHER); SignalP-TM (SIGNALP_GRAM_POSITIVE); SSF54001 (SUPERFAMILY)	no GO terms	no GO terms
Cluster-57686.0_evgidbad288369idbtk80Loc101295	XP_021378475.1serine/threonine-protein kinase pakD-like	577	1	7.8e-39	53.66						Coil (COILS); mobidb-lite (MOBIDB_LITE); mobidb-lite (MOBIDB_LITE); mobidb-lite (MOBIDB_LITE)	no GO terms	no GO terms
Cluster-61361.0_evgidbad274589idbtk80Loc87472	KOF95568.1hypothetical protein OCBIM_22037987mg, partial	1009	1	1.3e-25	53.51	1	F:GO:0005509	F:calcium ion binding			PR00453 (PRINTS); PR01983 (PRINTS); IPR000742 (SMART); IPR002035 (SMART); IPR001881 (SMART); G3DSA:2.10.25.10 (GENE3D); G3DSA:2.10.25.10 (GENE3D); IPR002035 (PFAM); G3DSA:2.10.25.10 (GENE3D); G3DSA:2.10.25.10 (GENE3D); G3DSA:2.10.25.10 (GENE3D); IPR001881 (PFAM); IPR000742 (PFAM); G3DSA:2.10.25.10 (GENE3D); IPR013032 (PFAM); IPR036465 (G3DSA:3.40.50.GENE3D); G3DSA:2.10.25.10 (GENE3D); mobidb-lite…	F:GO:0005509	F:calcium ion binding
Cluster-26833.0_evgidbad303393idbtk80Loc116374	XP_021340644.1E3 ubiquitin-protein ligase TRIM56-like isoform X1	766	1	8.9e-216	68.65	2	C:GO:0005622; F:GO:0008270	C:intracellular; F:zinc ion binding			Coil (COILS); IPR001841 (SMART); IPR013083 (G3DSA:3.30.40.GENE3D); IPR027370 (PFAM); G3DSA:3.30.40.200 (GENE3D); IPR011042 (G3DSA:2.120.10.GENE3D); mobidb-lite (MOBIDB_LITE); PTHR44635 (PANTHER); IPR017907 (PROSITE_PATTERNS); IPR000315 (PROSITE_PROFILES); IPR001841 (PROSITE_PROFILES); IPR000315 (CDD); SSF101898 (SUPERFAMILY); SSF57850 (SUPERFAMILY); SSF57845 (SUPERFAMILY)	C:GO:0005622; F:GO:0008270	C:intracellular; F:zinc ion binding
Cluster-52276.0_evgidbad261473idbtk80Loc74327	XP_019614808.1 CUB and sushi domain-containing protein 1-like	236	1	1.1e-51	41.02						IPR000436 (SMART); IPR000742 (SMART); G3DSA:2.10.70.10 (GENE3D); G3DSA:2.10.70.10 (GENE3D); G3DSA:2.10.70.10 (GENE3D); G3DSA:2.10.70.10 (GENE3D); IPR000436 (PFAM); G3DSA:2.10.70.10 (GENE3D); G3DSA:2.10.70.10 (GENE3D); G3DSA:2.10.70.10 (GENE3D); PTHR19325:SF472 (PANTHER); PTHR19325 (PANTHER); PTHR19325:SF472 (PANTHER); PTHR19325:SF472 (PANTHER); PTHR19325 (PANTHER); PTHR19325 (PANTHER); IPR013032 …	no GO terms	no GO terms
Cluster-33800.0_evgidbad281847idbtk80Loc94764	XP_022313542.1uncharacterized protein LOC111118387	351	1	3.4e-45	55.81						mobidb-lite (MOBIDB_LITE)	no GO terms	no GO terms
Cluster-67592.1_evgidbad260041idbtk80Loc72890	XP_021339408.1kelch-like protein 11	686	1	3.7e-35	61.5	1	F:GO:0005515	F:protein binding			IPR000210 (SMART); IPR011705 (PFAM); IPR000210 (PFAM); G3DSA:1.25.40.420 (GENE3D); G3DSA:3.30.710.10 (GENE3D); PTHR24412 (PANTHER); PTHR24412:SF386 (PANTHER); IPR000210 (PROSITE_PROFILES); IPR011333 (SUPERFAMILY)	F:GO:0005515	F:protein binding
Cluster-33847.0_evgidbad266434idbtk80Loc79299	XP_021353442.1E3 ubiquitin-protein ligase TRIM56-like	724	1	1.7e-30	45.31	2	C:GO:0005622; F:GO:0008270	C:intracellular; F:zinc ion binding			IPR001841 (SMART); IPR018957 (PFAM); IPR013083 (G3DSA:3.30.40.GENE3D); G3DSA:3.30.40.200 (GENE3D); PTHR43989 (PANTHER); IPR017907 (PROSITE_PATTERNS); IPR000315 (PROSITE_PROFILES); IPR001841 (PROSITE_PROFILES); SSF57850 (SUPERFAMILY); SSF101898 (SUPERFAMILY); SSF57845 (SUPERFAMILY)	C:GO:0005622; F:GO:0008270; F:GO:0046872	C:intracellular; F:zinc ion binding; F:metal ion binding
Cluster-38656.0_evgidbad281900idbtk80Loc94817	XP_021342201.1arf-GAP with Rho-GAP domain, ANK repeat and PH domain-containing protein 2-like isoform X5	609	1	6.9e-86	55.28	1	F:GO:0005096	F:GTPase activator activity			IPR001164 (PRINTS); IPR001164 (SMART); IPR001849 (SMART); IPR038508 (G3DSA:3.30.40.GENE3D); IPR011993 (G3DSA:2.30.29.GENE3D); IPR011993 (G3DSA:2.30.29.GENE3D); IPR001849 (PFAM); IPR001164 (PFAM); IPR011993 (G3DSA:2.30.29.GENE3D); mobidb-lite (MOBIDB_LITE); PTHR23180:SF195 (PANTHER); PTHR23180 (PANTHER); IPR001164 (PROSITE_PROFILES); IPR001849 (PROSITE_PROFILES); IPR001849 (PROSITE_PROFILES); IPR0…	F:GO:0005096	F:GTPase activator activity
Cluster-36704.0_evgidbad298469idbtk80Loc111436	XP_021367477.1plexin domain-containing protein 1-like	424	1	2.2e-46	54.6						PTHR13055:SF12 (PANTHER); IPR031152 (PANTHER); PTHR13055:SF12 (PANTHER); IPR031152 (PANTHER); SIGNAL_PEPTIDE_H_REGION (PHOBIUS); CYTOPLASMIC_DOMAIN (PHOBIUS); TRANSMEMBRANE (PHOBIUS); SIGNAL_PEPTIDE (PHOBIUS); NON_CYTOPLASMIC_DOMAIN (PHOBIUS); SIGNAL_PEPTIDE_N_REGION (PHOBIUS); SIGNAL_PEPTIDE_C_REGION (PHOBIUS); SignalP-TM (SIGNALP_GRAM_POSITIVE); SignalP-noTM (SIGNALP_EUK); TMhelix (TMHMM)	no GO terms	no GO terms
Cluster-32480.0_evgidbad297116idbtk80Loc110079	XP_021352111.1beta-1,3-galactosyltransferase 2-like	343	1	3.9e-46	55.67	3	P:GO:0006486; F:GO:0008378; C:GO:0016020	P:protein glycosylation; F:galactosyltransferase activity; C:membrane			IPR002659 (PFAM); IPR002659 (PANTHER); PTHR11214:SF209 (PANTHER); CYTOPLASMIC_DOMAIN (PHOBIUS); NON_CYTOPLASMIC_DOMAIN (PHOBIUS); TRANSMEMBRANE (PHOBIUS); TMhelix (TMHMM)	P:GO:0006486; F:GO:0008378; C:GO:0016020	P:protein glycosylation; F:galactosyltransferase activity; C:membrane
Cluster-39975.0_evgidbad260264idbtk80Loc73113	XP_009066432.1hypothetical protein LOTGIDRAFT_155642	563	1	1.4e-69	50.52						IPR013783 (G3DSA:2.60.40.GENE3D); IPR026845 (PFAM); PTHR16165 (PANTHER); CYTOPLASMIC_DOMAIN (PHOBIUS); TRANSMEMBRANE (PHOBIUS); NON_CYTOPLASMIC_DOMAIN (PHOBIUS); TMhelix (TMHMM)	no GO terms	no GO terms
Cluster-39280.0_evgidbad264950idbtk80Loc77812	XP_021370360.1uncharacterized protein LOC110461270 isoform X1	465	1	2.2e-98	60.49						IPR002035 (SMART); IPR036465 (G3DSA:3.40.50.GENE3D); IPR002035 (PFAM); PTHR10579:SF43 (PANTHER); PTHR10579 (PANTHER); IPR002035 (PROSITE_PROFILES); cd00198 (CDD); IPR036465 (SUPERFAMILY)	no GO terms	no GO terms
Cluster-43114.0_evgidbad304571idbtk80Loc117559	XP_021363322.1uncharacterized protein LOC110456731	749	1	2.3e-191	45.9	3	F:GO:0004672; F:GO:0005524; P:GO:0006468	F:protein kinase activity; F:ATP binding; P:protein phosphorylation			G3DSA:1.10.510.10 (GENE3D); IPR000719 (PFAM); mobidb-lite (MOBIDB_LITE); mobidb-lite (MOBIDB_LITE); mobidb-lite (MOBIDB_LITE); mobidb-lite (MOBIDB_LITE); CYTOPLASMIC_DOMAIN (PHOBIUS); NON_CYTOPLASMIC_DOMAIN (PHOBIUS); NON_CYTOPLASMIC_DOMAIN (PHOBIUS); TRANSMEMBRANE (PHOBIUS); NON_CYTOPLASMIC_DOMAIN (PHOBIUS); NON_CYTOPLASMIC_DOMAIN (PHOBIUS); CYTOPLASMIC_DOMAIN (PHOBIUS); TRANSMEMBRANE (PHOBIUS);…	F:GO:0004672; F:GO:0005524; P:GO:0006468	F:protein kinase activity; F:ATP binding; P:protein phosphorylation
Cluster-59938.0_evgidbad293981idbtk80Loc106928	XP_022317300.1neuronal acetylcholine receptor subunit alpha-6-like	439	1	8.9e-70	63.24	4	F:GO:0004888; F:GO:0005230; C:GO:0016021; P:GO:0034220	F:transmembrane signaling receptor activity; F:extracellular ligand-gated ion channel activity; C:integral component of membrane; P:ion transmembrane transport			IPR006201 (PRINTS); IPR006029 (PFAM); IPR006202 (PFAM); G3DSA:1.20.58.390 (GENE3D); IPR036734 (G3DSA:2.70.170.GENE3D); IPR006201 (PANTHER); PTHR18945:SF577 (PANTHER); IPR018000 (PROSITE_PATTERNS); TRANSMEMBRANE (PHOBIUS); TRANSMEMBRANE (PHOBIUS); NON_CYTOPLASMIC_DOMAIN (PHOBIUS); CYTOPLASMIC_DOMAIN (PHOBIUS); TRANSMEMBRANE (PHOBIUS); SIGNAL_PEPTIDE_H_REGION (PHOBIUS); SIGNAL_PEPTIDE_N_REGION (PHO…	F:GO:0004888; F:GO:0005216; F:GO:0005230; P:GO:0006811; C:GO:0016021; P:GO:0034220	F:transmembrane signaling receptor activity; F:ion channel activity; F:extracellular ligand-gated ion channel activity; P:ion transport; C:integral component of membrane; P:ion transmembrane transport
Cluster-61338.0_evgidbad282740idbtk80Loc95659	XP_022316187.1acetylcholine receptor subunit alpha-like	511	1	7.4e-49	59.42	4	F:GO:0004888; F:GO:0005230; C:GO:0016021; P:GO:0034220	F:transmembrane signaling receptor activity; F:extracellular ligand-gated ion channel activity; C:integral component of membrane; P:ion transmembrane transport			IPR006201 (PRINTS); IPR006029 (PFAM); G3DSA:1.20.58.390 (GENE3D); IPR006202 (PFAM); IPR036734 (G3DSA:2.70.170.GENE3D); mobidb-lite (MOBIDB_LITE); PTHR18945:SF577 (PANTHER); IPR006201 (PANTHER); NON_CYTOPLASMIC_DOMAIN (PHOBIUS); TRANSMEMBRANE (PHOBIUS); CYTOPLASMIC_DOMAIN (PHOBIUS); TRANSMEMBRANE (PHOBIUS); NON_CYTOPLASMIC_DOMAIN (PHOBIUS); TRANSMEMBRANE (PHOBIUS); TRANSMEMBRANE (PHOBIUS); CYTOPLA…	F:GO:0004888; F:GO:0005216; F:GO:0005230; P:GO:0006811; C:GO:0016021; P:GO:0034220	F:transmembrane signaling receptor activity; F:ion channel activity; F:extracellular ligand-gated ion channel activity; P:ion transport; C:integral component of membrane; P:ion transmembrane transport
Cluster-62582.0_evgidbad285571idbtk80Loc98493	XP_022346044.1beta-1,3-galactosyltransferase 6-like	17	1	2.8e-47	59.83	3	P:GO:0006486; F:GO:0008378; C:GO:0016020	P:protein glycosylation; F:galactosyltransferase activity; C:membrane			G3DSA:3.90.550.50 (GENE3D); IPR002659 (PFAM); PTHR11214:SF223 (PANTHER); IPR002659 (PANTHER); NON_CYTOPLASMIC_DOMAIN (PHOBIUS); SIGNAL_PEPTIDE_H_REGION (PHOBIUS); SIGNAL_PEPTIDE (PHOBIUS); SIGNAL_PEPTIDE_C_REGION (PHOBIUS); SIGNAL_PEPTIDE_N_REGION (PHOBIUS); TMhelix (TMHMM)	P:GO:0006486; F:GO:0008378; C:GO:0016020	P:protein glycosylation; F:galactosyltransferase activity; C:membrane
Cluster-37337.0_evgidbad257798idbtk80Loc70634	OWF53472.1Galactoside 2-alpha-L-fucosyltransferase 1	359	1	1.7e-47	59.27	3	P:GO:0005975; F:GO:0008107; C:GO:0016020	P:carbohydrate metabolic process; F:galactoside 2-alpha-L-fucosyltransferase activity; C:membrane			G3DSA:3.40.50.11350 (GENE3D); IPR002516 (PFAM); IPR002516 (PANTHER); CYTOPLASMIC_DOMAIN (PHOBIUS); TRANSMEMBRANE (PHOBIUS); NON_CYTOPLASMIC_DOMAIN (PHOBIUS); cd11301 (CDD); TMhelix (TMHMM)	P:GO:0005975; F:GO:0008107; C:GO:0016020	P:carbohydrate metabolic process; F:galactoside 2-alpha-L-fucosyltransferase activity; C:membrane
Cluster-62912.0_evgidbad287309idbtk80Loc100231	XP_011432733.1 phylloquinone omega-hydroxylase CYP4F2	505	1	6.7e-127	68.19	4	F:GO:0005506; F:GO:0016705; F:GO:0020037; P:GO:0055114	F:iron ion binding; F:oxidoreductase activity, acting on paired donors, with incorporation or reduction of molecular oxygen; F:heme binding; P:oxidation-reduction process			IPR001128 (PRINTS); IPR002401 (PRINTS); IPR036396 (G3DSA:1.10.630.GENE3D); IPR001128 (PFAM); PTHR24291:SF101 (PANTHER); PTHR24291 (PANTHER); IPR017972 (PROSITE_PATTERNS); SIGNAL_PEPTIDE (PHOBIUS); SIGNAL_PEPTIDE_H_REGION (PHOBIUS); NON_CYTOPLASMIC_DOMAIN (PHOBIUS); SIGNAL_PEPTIDE_N_REGION (PHOBIUS); SIGNAL_PEPTIDE_C_REGION (PHOBIUS); SignalP-noTM (SIGNALP_EUK); IPR036396 (SUPERFAMILY)	F:GO:0005506; F:GO:0016705; F:GO:0020037; P:GO:0055114	F:iron ion binding; F:oxidoreductase activity, acting on paired donors, with incorporation or reduction of molecular oxygen; F:heme binding; P:oxidation-reduction process
Cluster-27403.0_evgidbad318905idbtk80Loc131935	XP_021379489.1E3 ubiquitin-protein ligase TRIM71-like	439	1	3e-14	47.06						Coil (COILS); Coil (COILS); IPR011042 (G3DSA:2.120.10.GENE3D); PTHR44028 (PANTHER); PTHR44028:SF3 (PANTHER); PTHR44028 (PANTHER); PTHR44028:SF3 (PANTHER); IPR013017 (PROSITE_PROFILES); IPR013017 (PROSITE_PROFILES); SSF63829 (SUPERFAMILY)	no GO terms	no GO terms
Cluster-55699.0_evgidbad263716idbtk80Loc76576	XP_011449645.1PREDICTED: uncharacterized protein LOC105343847	560	1	1.4e-133	65.82						G3DSA:3.40.710.10 (GENE3D); IPR001466 (PFAM); PTHR43645 (PANTHER); PTHR43645:SF4 (PANTHER); SIGNAL_PEPTIDE_N_REGION (PHOBIUS); TRANSMEMBRANE (PHOBIUS); SIGNAL_PEPTIDE_C_REGION (PHOBIUS); SIGNAL_PEPTIDE (PHOBIUS); CYTOPLASMIC_DOMAIN (PHOBIUS); SIGNAL_PEPTIDE_H_REGION (PHOBIUS); NON_CYTOPLASMIC_DOMAIN (PHOBIUS); SignalP-noTM (SIGNALP_EUK); IPR012338 (SUPERFAMILY)	no GO terms	no GO terms
Cluster-61844.0_evgidbad268253idbtk80Loc81121	OPL20431.1cub 3-like and sushi domain-containing protein	440	1	3.8e-17	55.48	3	F:GO:0004252; P:GO:0006958; F:GO:0030246	F:serine-type endopeptidase activity; P:complement activation, classical pathway; F:carbohydrate binding			IPR000436 (SMART); G3DSA:2.60.120.740 (GENE3D); G3DSA:2.10.70.10 (GENE3D); IPR000436 (PFAM); G3DSA:2.10.70.10 (GENE3D); PTHR19325 (PANTHER); IPR037568 (PTHR19325:PANTHER); NON_CYTOPLASMIC_DOMAIN (PHOBIUS); TRANSMEMBRANE (PHOBIUS); CYTOPLASMIC_DOMAIN (PHOBIUS); IPR000436 (PROSITE_PROFILES); IPR000436 (PROSITE_PROFILES); IPR000922 (PROSITE_PROFILES); IPR000859 (PROSITE_PROFILES); IPR000436 (CDD); I…	F:GO:0004252; P:GO:0006958; F:GO:0030246	F:serine-type endopeptidase activity; P:complement activation, classical pathway; F:carbohydrate binding
Cluster-65960.0_evgidbad319218idbtk80Loc132248	XP_011449844.1 tripartite motif-containing protein 2	468	1	1.5e-22	39.23	3	C:GO:0005622; F:GO:0008270; F:GO:0046872	C:intracellular; F:zinc ion binding; F:metal ion binding			G3DSA:3.30.40.200 (GENE3D); IPR011042 (G3DSA:2.120.10.GENE3D); PTHR44254 (PANTHER); SSF57845 (SUPERFAMILY); SSF101898 (SUPERFAMILY)	no GO terms	no GO terms
Cluster-42130.0_evgidbad268212idbtk80Loc81080	XP_021339280.1uncharacterized protein LOC110440492	493	1	1e-103	58.45						no IPS match	no IPS match	no IPS match
Cluster-37846.0_evgidbad285416idbtk80Loc98338	XP_011425857.1PREDICTED: uncharacterized protein LOC105327225 isoform X8	1479	1	0	65.98						Coil (COILS); IPR016137 (SMART); G3DSA:1.20.58.1850 (GENE3D); G3DSA:1.20.58.1850 (GENE3D); G3DSA:1.20.58.1850 (GENE3D); IPR016137 (PFAM); mobidb-lite (MOBIDB_LITE); mobidb-lite (MOBIDB_LITE); mobidb-lite (MOBIDB_LITE); mobidb-lite (MOBIDB_LITE); mobidb-lite (MOBIDB_LITE); mobidb-lite (MOBIDB_LITE); PTHR10845 (PANTHER); PTHR10845 (PANTHER); PTHR10845:SF177 (PANTHER); PTHR10845:SF177 (PANTHER); PTH…	no GO terms	no GO terms
Cluster-66419.2_evgidbad253950idbtk80Loc66767	XP_014345139.1 guanylate-binding protein 1-like	271	1	3.3e-70	54.63	2	F:GO:0003924; F:GO:0005525	F:GTPase activity; F:GTP binding			IPR015894 (PFAM); IPR003191 (PFAM); G3DSA:3.40.50.300 (GENE3D); G3DSA:1.20.1000.10 (GENE3D); mobidb-lite (MOBIDB_LITE); mobidb-lite (MOBIDB_LITE); PTHR10751:SF86 (PANTHER); PTHR10751 (PANTHER); IPR030386 (PROSITE_PROFILES); IPR027417 (SUPERFAMILY); IPR036543 (SUPERFAMILY)	F:GO:0003924; F:GO:0005525	F:GTPase activity; F:GTP binding
Cluster-44932.0_evgidbad317642idbtk80Loc130668	ELU17603.1hypothetical protein CAPTEDRAFT_226009	217	1	1.1e-70	77.88	2	F:GO:0003924; F:GO:0005525	F:GTPase activity; F:GTP binding			PR00449 (PRINTS); SM00176 (SMART); SM00173 (SMART); SM00175 (SMART); SM00174 (SMART); IPR001806 (PFAM); G3DSA:3.40.50.300 (GENE3D); IPR005225 (TIGRFAM); mobidb-lite (MOBIDB_LITE); PTHR24073 (PANTHER); PTHR24073:SF625 (PANTHER); PS51419 (PROSITE_PROFILES); cd01868 (CDD); IPR027417 (SUPERFAMILY)	F:GO:0003924; F:GO:0005525	F:GTPase activity; F:GTP binding
Cluster-66417.0_evgidbad259854idbtk80Loc72702	XP_022328214.1heat shock 70 kDa protein 12A-like	665	1	4.2e-52	50.99						Coil (COILS); G3DSA:3.30.420.40 (GENE3D); G3DSA:3.90.640.10 (GENE3D); G3DSA:3.30.420.40 (GENE3D); mobidb-lite (MOBIDB_LITE); PTHR14187 (PANTHER); PTHR14187:SF75 (PANTHER); SSF53067 (SUPERFAMILY); SSF53067 (SUPERFAMILY)	no GO terms	no GO terms
Cluster-37848.0_evgidbad264647idbtk80Loc77508	ELT90073.1hypothetical protein CAPTEDRAFT_184859	552	1	5.6e-18	47.64						Coil (COILS); Coil (COILS); Coil (COILS); G3DSA:1.10.533.10 (GENE3D); mobidb-lite (MOBIDB_LITE); mobidb-lite (MOBIDB_LITE); cd01671 (CDD); IPR011029 (SUPERFAMILY)	no GO terms	no GO terms
Cluster-45173.0_evgidbad306148idbtk80Loc119137	XP_022289238.1cholecystokinin receptor type A-like isoform X1	447	1	4.1e-51	48.88	3	F:GO:0004930; P:GO:0007186; C:GO:0016021	F:G-protein coupled receptor activity; P:G-protein coupled receptor signaling pathway; C:integral component of membrane			IPR000276 (PRINTS); IPR000276 (PFAM); G3DSA:1.20.1070.10 (GENE3D); mobidb-lite (MOBIDB_LITE); PTHR24241 (PANTHER); IPR000276 (PROSITE_PATTERNS); NON_CYTOPLASMIC_DOMAIN (PHOBIUS); NON_CYTOPLASMIC_DOMAIN (PHOBIUS); CYTOPLASMIC_DOMAIN (PHOBIUS); CYTOPLASMIC_DOMAIN (PHOBIUS); NON_CYTOPLASMIC_DOMAIN (PHOBIUS); TRANSMEMBRANE (PHOBIUS); NON_CYTOPLASMIC_DOMAIN (PHOBIUS); TRANSMEMBRANE (PHOBIUS); TRANSMEM…	F:GO:0004930; P:GO:0007186; C:GO:0016021	F:G-protein coupled receptor activity; P:G-protein coupled receptor signaling pathway; C:integral component of membrane
Cluster-46590.0_evgidbad265870idbtk80Loc78734utrorf	XP_019925560.1PREDICTED: uncharacterized protein LOC109619605 isoform X1	121	1	1.6e-18	67.86						IPR000477 (PFAM); SSF56672 (SUPERFAMILY)	no GO terms	no GO terms
Cluster-56662.0_evgidbad254002idbtk80Loc66819	OWF46670.1E3 ubiquitin-protein ligase DTX3	224	1	5.3e-32	43.81	1	F:GO:0016874	F:ligase activity			Coil (COILS); IPR002589 (SMART); G3DSA:3.40.220.10 (GENE3D); IPR002589 (PFAM); mobidb-lite (MOBIDB_LITE); mobidb-lite (MOBIDB_LITE); mobidb-lite (MOBIDB_LITE); mobidb-lite (MOBIDB_LITE); mobidb-lite (MOBIDB_LITE); mobidb-lite (MOBIDB_LITE); mobidb-lite (MOBIDB_LITE); PTHR11106 (PANTHER); PTHR11106 (PANTHER); PTHR11106:SF85 (PANTHER); PTHR11106:SF85 (PANTHER); IPR002589 (PROSITE_PROFILES); IPR0025…	no GO terms	no GO terms
Cluster-38869.0_evgidbad286087idbtk80Loc99009	XP_022302381.1solute carrier family 26 member 6-like isoform X1	911	1	1.4e-207	68.42	4	F:GO:0008271; P:GO:0008272; C:GO:0016021; P:GO:0055085	F:secondary active sulfate transmembrane transporter activity; P:sulfate transport; C:integral component of membrane; P:transmembrane transport			IPR011547 (PFAM); IPR002645 (PFAM); IPR001902 (TIGRFAM); mobidb-lite (MOBIDB_LITE); mobidb-lite (MOBIDB_LITE); mobidb-lite (MOBIDB_LITE); IPR001902 (PANTHER); TRANSMEMBRANE (PHOBIUS); TRANSMEMBRANE (PHOBIUS); TRANSMEMBRANE (PHOBIUS); TRANSMEMBRANE (PHOBIUS); NON_CYTOPLASMIC_DOMAIN (PHOBIUS); TRANSMEMBRANE (PHOBIUS); NON_CYTOPLASMIC_DOMAIN (PHOBIUS); NON_CYTOPLASMIC_DOMAIN (PHOBIUS); TRANSMEMBRANE…	F:GO:0008271; P:GO:0008272; F:GO:0015116; C:GO:0016020; C:GO:0016021; P:GO:0055085	F:secondary active sulfate transmembrane transporter activity; P:sulfate transport; F:sulfate transmembrane transporter activity; C:membrane; C:integral component of membrane; P:transmembrane transport
Cluster-34746.0_evgidbad306677idbtk80Loc119667	XP_021351853.1neuronal acetylcholine receptor subunit alpha-6-like	409	1	9.4e-63	57.03	4	F:GO:0004888; F:GO:0005230; C:GO:0016021; P:GO:0034220	F:transmembrane signaling receptor activity; F:extracellular ligand-gated ion channel activity; C:integral component of membrane; P:ion transmembrane transport			IPR006201 (PRINTS); IPR006202 (PFAM); G3DSA:1.20.58.390 (GENE3D); IPR036734 (G3DSA:2.70.170.GENE3D); IPR006029 (PFAM); IPR006201 (PANTHER); PTHR18945:SF758 (PANTHER); NON_CYTOPLASMIC_DOMAIN (PHOBIUS); CYTOPLASMIC_DOMAIN (PHOBIUS); TRANSMEMBRANE (PHOBIUS); TRANSMEMBRANE (PHOBIUS); TRANSMEMBRANE (PHOBIUS); CYTOPLASMIC_DOMAIN (PHOBIUS); TRANSMEMBRANE (PHOBIUS); NON_CYTOPLASMIC_DOMAIN (PHOBIUS); CYTO…	F:GO:0004888; F:GO:0005216; F:GO:0005230; P:GO:0006811; C:GO:0016021; P:GO:0034220	F:transmembrane signaling receptor activity; F:ion channel activity; F:extracellular ligand-gated ion channel activity; P:ion transport; C:integral component of membrane; P:ion transmembrane transport
Cluster-36358.0_evgidbad321393idbtk80Loc134426	XP_021367477.1plexin domain-containing protein 1-like	547	1	3.2e-50	56.44						mobidb-lite (MOBIDB_LITE); TRANSMEMBRANE (PHOBIUS); SIGNAL_PEPTIDE (PHOBIUS); SIGNAL_PEPTIDE_H_REGION (PHOBIUS); SIGNAL_PEPTIDE_C_REGION (PHOBIUS); CYTOPLASMIC_DOMAIN (PHOBIUS); NON_CYTOPLASMIC_DOMAIN (PHOBIUS); SIGNAL_PEPTIDE_N_REGION (PHOBIUS); SignalP-noTM (SIGNALP_EUK); TMhelix (TMHMM)	no GO terms	no GO terms
Cluster-34710.0_evgidbad294456idbtk80Loc107411	XP_002598118.1hypothetical protein BRAFLDRAFT_85664	302	1	2.9e-59	56.68	2	F:GO:0005044; C:GO:0016020	F:scavenger receptor activity; C:membrane			Coil (COILS); Coil (COILS); PR01705 (PRINTS); IPR001190 (PRINTS); IPR017448 (SMART); IPR000884 (SMART); IPR000884 (PFAM); IPR036772 (G3DSA:3.10.250.GENE3D); IPR036383 (G3DSA:2.20.100.GENE3D); IPR001190 (PFAM); mobidb-lite (MOBIDB_LITE); IPR001190 (PROSITE_PATTERNS); NON_CYTOPLASMIC_DOMAIN (PHOBIUS); CYTOPLASMIC_DOMAIN (PHOBIUS); TRANSMEMBRANE (PHOBIUS); IPR000884 (PROSITE_PROFILES); IPR000884 (PR…	F:GO:0005044; C:GO:0016020	F:scavenger receptor activity; C:membrane
Cluster-27102.0_evgidbad259142idbtk80Loc71985	XP_021376018.1tetratricopeptide repeat protein 25-like isoform X2	826	1	2.7e-127	52.89	1	F:GO:0005515	F:protein binding			IPR019734 (SMART); IPR019734 (PFAM); IPR011990 (G3DSA:1.25.40.GENE3D); IPR011990 (G3DSA:1.25.40.GENE3D); PF13432 (PFAM); mobidb-lite (MOBIDB_LITE); mobidb-lite (MOBIDB_LITE); mobidb-lite (MOBIDB_LITE); mobidb-lite (MOBIDB_LITE); IPR019734 (PROSITE_PROFILES); IPR019734 (PROSITE_PROFILES); IPR019734 (PROSITE_PROFILES); IPR019734 (PROSITE_PROFILES); IPR013026 (PROSITE_PROFILES); IPR019734 (PROSITE_P…	F:GO:0005515	F:protein binding
Cluster-44753.0_evgidbad261087idbtk80Loc73941	XP_011447832.1PREDICTED: uncharacterized protein LOC105342545	329	1	8e-15	41.1						mobidb-lite (MOBIDB_LITE); mobidb-lite (MOBIDB_LITE); NON_CYTOPLASMIC_DOMAIN (PHOBIUS); CYTOPLASMIC_DOMAIN (PHOBIUS); TRANSMEMBRANE (PHOBIUS); TMhelix (TMHMM)	no GO terms	no GO terms
Cluster-66737.0_evgidbad279394idbtk80Loc92300	XP_019930555.1PREDICTED: uncharacterized protein LOC105347453 isoform X1	391	1	1.7e-24	47.86						mobidb-lite (MOBIDB_LITE)	no GO terms	no GO terms
Cluster-58388.0_evgidbad292045idbtk80Loc104988	XP_021370534.1uncharacterized protein LOC110461416	705	1	1.7e-224	76.71	2	F:GO:0005515; P:GO:0007165	F:protein binding; P:signal transduction			G3DSA:2.60.220.30 (GENE3D); G3DSA:2.60.220.30 (GENE3D); IPR000906 (PFAM); mobidb-lite (MOBIDB_LITE); PTHR45068 (PANTHER); IPR000488 (PROSITE_PROFILES); cd01670 (CDD); IPR011029 (SUPERFAMILY)	F:GO:0005515; P:GO:0007165	F:protein binding; P:signal transduction
Cluster-55746.0_evgidbad288757idbtk80Loc101683	XP_022302006.1microtubule-associated protein 2-like	651	1	4.5e-35	54.29	1	F:GO:0015631	F:tubulin binding			IPR001084 (PFAM); mobidb-lite (MOBIDB_LITE); mobidb-lite (MOBIDB_LITE); mobidb-lite (MOBIDB_LITE); PTHR11501 (PANTHER); PTHR11501:SF17 (PANTHER); PTHR11501:SF17 (PANTHER); PTHR11501 (PANTHER); PTHR11501 (PANTHER)	F:GO:0015631	F:tubulin binding
Cluster-62557.0_evgidbad313405idbtk80Loc126410	XP_021354995.1RING finger protein 207-like	326	1	1.9e-11	44.41	2	C:GO:0005622; F:GO:0008270	C:intracellular; F:zinc ion binding			IPR011042 (G3DSA:2.120.10.GENE3D); mobidb-lite (MOBIDB_LITE); PTHR44028 (PANTHER); IPR000315 (PROSITE_PROFILES); SSF101898 (SUPERFAMILY)	C:GO:0005622; F:GO:0008270	C:intracellular; F:zinc ion binding
Cluster-30762.0_evgidbad288832idbtk80Loc101758	EZA48455.1 Multiple epidermal growth factor-like domains protein	573	1	1.8e-22	51.33	1	F:GO:0005515	F:protein binding			PR00011 (PRINTS); IPR002049 (SMART); IPR000742 (SMART); G3DSA:2.170.300.10 (GENE3D); IPR002049 (PFAM); mobidb-lite (MOBIDB_LITE); mobidb-lite (MOBIDB_LITE); mobidb-lite (MOBIDB_LITE); mobidb-lite (MOBIDB_LITE); PTHR24035:SF122 (PANTHER); PTHR24035:SF122 (PANTHER); PTHR24035 (PANTHER); PTHR24035:SF122 (PANTHER); PTHR24035 (PANTHER); IPR013032 (PROSITE_PATTERNS); IPR013032 (PROSITE_PATTERNS); IPR01…	F:GO:0005515	F:protein binding
Cluster-65727.0_evgidbad271874idbtk80Loc84752	XP_022341262.1protein FAM124A-like isoform X1	439	1	3.4e-103	74.78						IPR029380 (PFAM); mobidb-lite (MOBIDB_LITE); IPR029380 (PANTHER)	no GO terms	no GO terms
Cluster-35442.0_evgidbad262285idbtk80Loc75144	XP_011453647.1 acetylcholinesterase	581	1	9.2e-72	49.32						Coil (COILS); IPR002018 (PFAM); IPR029058 (G3DSA:3.40.50.GENE3D); PTHR11559:SF348 (PANTHER); PTHR11559 (PANTHER); IPR019826 (PROSITE_PATTERNS); IPR029058 (SUPERFAMILY)	no GO terms	no GO terms
Cluster-27692.0_evgidbad281190idbtk80Loc94102	XP_022336363.1uncharacterized protein LOC111132812 isoform X2	560	1	5.9e-07	43.7						mobidb-lite (MOBIDB_LITE); CYTOPLASMIC_DOMAIN (PHOBIUS); SIGNAL_PEPTIDE_C_REGION (PHOBIUS); NON_CYTOPLASMIC_DOMAIN (PHOBIUS); SIGNAL_PEPTIDE_H_REGION (PHOBIUS); TRANSMEMBRANE (PHOBIUS); SIGNAL_PEPTIDE_N_REGION (PHOBIUS); SIGNAL_PEPTIDE (PHOBIUS); SignalP-noTM (SIGNALP_EUK); TMhelix (TMHMM)	no GO terms	no GO terms
Cluster-58923.0_evgidbad257591idbtk80Loc70425	XP_009056736.1hypothetical protein LOTGIDRAFT_233043	395	1	2.3e-59	49.3						mobidb-lite (MOBIDB_LITE); mobidb-lite (MOBIDB_LITE); mobidb-lite (MOBIDB_LITE); PTHR34830 (PANTHER); TRANSMEMBRANE (PHOBIUS); CYTOPLASMIC_DOMAIN (PHOBIUS); NON_CYTOPLASMIC_DOMAIN (PHOBIUS); IPR011992 (SUPERFAMILY)	no GO terms	no GO terms
Cluster-46327.0_evgidbad297756idbtk80Loc110721	XP_005094340.1 protein white-like	651	1	8.6e-193	73.01	3	F:GO:0005524; C:GO:0016020; F:GO:0016887	F:ATP binding; C:membrane; F:ATPase activity			IPR003593 (SMART); IPR003439 (PFAM); G3DSA:3.40.50.300 (GENE3D); IPR013525 (PFAM); PTHR19241 (PANTHER); IPR017871 (PROSITE_PATTERNS); NON_CYTOPLASMIC_DOMAIN (PHOBIUS); TRANSMEMBRANE (PHOBIUS); TRANSMEMBRANE (PHOBIUS); TRANSMEMBRANE (PHOBIUS); NON_CYTOPLASMIC_DOMAIN (PHOBIUS); CYTOPLASMIC_DOMAIN (PHOBIUS); NON_CYTOPLASMIC_DOMAIN (PHOBIUS); NON_CYTOPLASMIC_DOMAIN (PHOBIUS); TRANSMEMBRANE (PHOBIUS);…	F:GO:0005524; C:GO:0016020; F:GO:0016887	F:ATP binding; C:membrane; F:ATPase activity
Cluster-56548.0_evgidbad273146idbtk80Loc86025	XP_011435476.1 tripartite motif-containing protein 2	795	1	1.5e-205	65.2	2	C:GO:0005622; F:GO:0008270	C:intracellular; F:zinc ion binding			Coil (COILS); IPR001841 (SMART); IPR000315 (PFAM); IPR013083 (G3DSA:3.30.40.GENE3D); G3DSA:3.30.40.200 (GENE3D); IPR027370 (PFAM); IPR011042 (G3DSA:2.120.10.GENE3D); mobidb-lite (MOBIDB_LITE); mobidb-lite (MOBIDB_LITE); IPR017907 (PROSITE_PATTERNS); IPR000315 (PROSITE_PROFILES); IPR000315 (PROSITE_PROFILES); IPR001841 (PROSITE_PROFILES); IPR000315 (CDD); SSF57850 (SUPERFAMILY); SSF101898 (SUPERFA…	C:GO:0005622; F:GO:0008270	C:intracellular; F:zinc ion binding
Cluster-64943.0_evgidbad303764idbtk80Loc116745	XP_021364823.1acetylcholine receptor subunit beta-like	422	1	7.5e-101	65.53	4	F:GO:0004888; F:GO:0005230; C:GO:0016021; P:GO:0034220	F:transmembrane signaling receptor activity; F:extracellular ligand-gated ion channel activity; C:integral component of membrane; P:ion transmembrane transport			IPR006201 (PRINTS); IPR036734 (G3DSA:2.70.170.GENE3D); IPR006202 (PFAM); IPR006029 (PFAM); G3DSA:1.20.58.390 (GENE3D); mobidb-lite (MOBIDB_LITE); PTHR18945:SF577 (PANTHER); IPR006201 (PANTHER); NON_CYTOPLASMIC_DOMAIN (PHOBIUS); TRANSMEMBRANE (PHOBIUS); TRANSMEMBRANE (PHOBIUS); TRANSMEMBRANE (PHOBIUS); TRANSMEMBRANE (PHOBIUS); CYTOPLASMIC_DOMAIN (PHOBIUS); NON_CYTOPLASMIC_DOMAIN (PHOBIUS); CYTOPLA…	F:GO:0004888; F:GO:0005216; F:GO:0005230; P:GO:0006811; C:GO:0016021; P:GO:0034220	F:transmembrane signaling receptor activity; F:ion channel activity; F:extracellular ligand-gated ion channel activity; P:ion transport; C:integral component of membrane; P:ion transmembrane transport
Cluster-45405.0_evgidbad321282idbtk80Loc134314	XP_022313447.1uncharacterized protein LOC111118334	140	1	3e-127	79.62						IPR025946 (PFAM); mobidb-lite (MOBIDB_LITE); PTHR14454:SF3 (PANTHER); PTHR14454 (PANTHER)	no GO terms	no GO terms
Cluster-42602.0_evgidbad281186idbtk80Loc94098	XP_022328762.1uncharacterized protein LOC111127804	242	1	4.2e-34	61.24						G3DSA:1.20.140.150 (GENE3D); TRANSMEMBRANE (PHOBIUS); TRANSMEMBRANE (PHOBIUS); CYTOPLASMIC_DOMAIN (PHOBIUS); SIGNAL_PEPTIDE_C_REGION (PHOBIUS); SIGNAL_PEPTIDE_H_REGION (PHOBIUS); NON_CYTOPLASMIC_DOMAIN (PHOBIUS); CYTOPLASMIC_DOMAIN (PHOBIUS); TRANSMEMBRANE (PHOBIUS); SIGNAL_PEPTIDE (PHOBIUS); SIGNAL_PEPTIDE_N_REGION (PHOBIUS); NON_CYTOPLASMIC_DOMAIN (PHOBIUS); IPR036259 (SUPERFAMILY); TMhelix (TM…	no GO terms	no GO terms
Cluster-33628.0_evgidbad309076idbtk80Loc122072	ELU00286.1hypothetical protein CAPTEDRAFT_229063	318	1	1.1e-42	56.09						PR00180 (PRINTS); G3DSA:1.10.8.20 (GENE3D); IPR036865 (G3DSA:3.40.525.GENE3D); IPR001251 (PFAM); PTHR10174 (PANTHER); PTHR10174:SF130 (PANTHER); IPR001251 (PROSITE_PROFILES); IPR001251 (CDD); IPR036273 (SUPERFAMILY); IPR036865 (SUPERFAMILY)	no GO terms	no GO terms
Cluster-42602.1_evgidbad313294idbtk80Loc126299	XP_011449605.1PREDICTED: uncharacterized protein LOC105343816	42	1	5.1e-29	57.73						G3DSA:1.20.140.150 (GENE3D); SIGNAL_PEPTIDE_H_REGION (PHOBIUS); TRANSMEMBRANE (PHOBIUS); NON_CYTOPLASMIC_DOMAIN (PHOBIUS); TRANSMEMBRANE (PHOBIUS); CYTOPLASMIC_DOMAIN (PHOBIUS); SIGNAL_PEPTIDE_N_REGION (PHOBIUS); CYTOPLASMIC_DOMAIN (PHOBIUS); TRANSMEMBRANE (PHOBIUS); SIGNAL_PEPTIDE_C_REGION (PHOBIUS); SIGNAL_PEPTIDE (PHOBIUS); NON_CYTOPLASMIC_DOMAIN (PHOBIUS); SignalP-TM (SIGNALP_GRAM_POSITIVE); …	no GO terms	no GO terms
Cluster-61924.0_evgidbad280869idbtk80Loc93781	OWF50624.1hypothetical protein KP79_PYT22781	168	1	6.6e-22	42.73						Coil (COILS); mobidb-lite (MOBIDB_LITE); mobidb-lite (MOBIDB_LITE)	no GO terms	no GO terms
Cluster-29975.0_evgidbad277436idbtk80Loc90339	XP_022300868.1multiple epidermal growth factor-like domains protein 10	484	1	2.7e-10	57.45						PR00011 (PRINTS); IPR000742 (SMART); IPR002049 (SMART); IPR002049 (PFAM); G3DSA:2.170.300.10 (GENE3D); mobidb-lite (MOBIDB_LITE); mobidb-lite (MOBIDB_LITE); mobidb-lite (MOBIDB_LITE); mobidb-lite (MOBIDB_LITE); PTHR24035:SF122 (PANTHER); PTHR24035 (PANTHER); PTHR24035 (PANTHER); IPR013032 (PROSITE_PATTERNS); IPR013032 (PROSITE_PATTERNS); SIGNAL_PEPTIDE_H_REGION (PHOBIUS); SIGNAL_PEPTIDE_C_REGION …	no GO terms	no GO terms
Cluster-62788.0_evgidbad270807idbtk80Loc83684	XP_021341731.1tripartite motif-containing protein 2-like	579	1	3.8e-57	44.29	2	C:GO:0005622; F:GO:0008270	C:intracellular; F:zinc ion binding			Coil (COILS); G3DSA:3.30.40.200 (GENE3D); IPR011042 (G3DSA:2.120.10.GENE3D); mobidb-lite (MOBIDB_LITE); PTHR44635 (PANTHER); IPR000315 (PROSITE_PROFILES); IPR000315 (PROSITE_PROFILES); SSF63829 (SUPERFAMILY); SSF57845 (SUPERFAMILY)	C:GO:0005622; F:GO:0008270	C:intracellular; F:zinc ion binding
Cluster-60558.0_evgidbad266118idbtk80Loc78983	XP_011428563.1 paramyosin isoform X1	57	1	1.8e-23	53.7	2	C:GO:0005741; P:GO:0033554	C:mitochondrial outer membrane; P:cellular response to stress			Coil (COILS); Coil (COILS); Coil (COILS); Coil (COILS); Coil (COILS); IPR031981 (PFAM); IPR026169 (PANTHER)	C:GO:0005741; P:GO:0033554	C:mitochondrial outer membrane; P:cellular response to stress
Cluster-40623.0_evgidbad253990idbtk80Loc66807	XP_003387839.1 sushi, von Willebrand factor type A, EGF and pentraxin domain-containing protein 1-like isoform X2	206	1	3.4e-110	52.4						IPR000436 (SMART); IPR000033 (SMART); IPR000742 (SMART); IPR000436 (PFAM); G3DSA:2.10.70.10 (GENE3D); IPR000033 (PFAM); G3DSA:2.10.70.10 (GENE3D); IPR011042 (G3DSA:2.120.10.GENE3D); IPR011042 (G3DSA:2.120.10.GENE3D); G3DSA:2.10.70.10 (GENE3D); PTHR19325 (PANTHER); PTHR19325 (PANTHER); PTHR19325 (PANTHER); PTHR19325:SF472 (PANTHER); PTHR19325 (PANTHER); PTHR19325:SF472 (PANTHER); PTHR19325:SF472 (…	no GO terms	no GO terms
Cluster-57950.0_evgidbad260037idbtk80Loc72886	OWF40355.1 Steryl-sulfatase	366	1	7.9e-132	62.96	2	P:GO:0008152; F:GO:0008484	P:metabolic process; F:sulfuric ester hydrolase activity			G3DSA:3.30.1120.10 (GENE3D); IPR017849 (G3DSA:3.40.720.GENE3D); G3DSA:1.10.287.550 (GENE3D); IPR000917 (PFAM); PF14707 (PFAM); PTHR42693 (PANTHER); PTHR42693:SF12 (PANTHER); IPR024607 (PROSITE_PATTERNS); IPR024607 (PROSITE_PATTERNS); SIGNAL_PEPTIDE_N_REGION (PHOBIUS); TRANSMEMBRANE (PHOBIUS); TRANSMEMBRANE (PHOBIUS); SIGNAL_PEPTIDE_H_REGION (PHOBIUS); NON_CYTOPLASMIC_DOMAIN (PHOBIUS); CYTOPLASMIC…	F:GO:0003824; P:GO:0008152; F:GO:0008484	F:catalytic activity; P:metabolic process; F:sulfuric ester hydrolase activity
Cluster-53752.0_evgidbad260152idbtk80Loc73001	XP_021368585.1sodium- and chloride-dependent neutral and basic amino acid transporter B(0+)-like isoform X3	692	1	1e-226	72.66	3	F:GO:0005328; P:GO:0006836; C:GO:0016021	F:neurotransmitter:sodium symporter activity; P:neurotransmitter transport; C:integral component of membrane			Coil (COILS); IPR000175 (PRINTS); IPR000175 (PFAM); PTHR11616:SF241 (PANTHER); IPR000175 (PANTHER); IPR000175 (PROSITE_PATTERNS); IPR000175 (PROSITE_PATTERNS); CYTOPLASMIC_DOMAIN (PHOBIUS); CYTOPLASMIC_DOMAIN (PHOBIUS); NON_CYTOPLASMIC_DOMAIN (PHOBIUS); NON_CYTOPLASMIC_DOMAIN (PHOBIUS); CYTOPLASMIC_DOMAIN (PHOBIUS); TRANSMEMBRANE (PHOBIUS); TRANSMEMBRANE (PHOBIUS); NON_CYTOPLASMIC_DOMAIN (PHOBIUS…	F:GO:0005328; P:GO:0006836; C:GO:0016021	F:neurotransmitter:sodium symporter activity; P:neurotransmitter transport; C:integral component of membrane
Cluster-30549.0_evgidbad275238idbtk80Loc88135	XP_011423898.1PREDICTED: uncharacterized protein LOC105325860	486	1	4e-60	49.38						mobidb-lite (MOBIDB_LITE)	no GO terms	no GO terms
Cluster-35410.0_evgidbad300782idbtk80Loc113758	XP_009047356.1hypothetical protein LOTGIDRAFT_230584	559	1	1.4e-96	55.9						G3DSA:3.40.710.10 (GENE3D); IPR001466 (PFAM); PTHR43645:SF4 (PANTHER); PTHR43645 (PANTHER); TRANSMEMBRANE (PHOBIUS); SIGNAL_PEPTIDE_N_REGION (PHOBIUS); SIGNAL_PEPTIDE_C_REGION (PHOBIUS); NON_CYTOPLASMIC_DOMAIN (PHOBIUS); SIGNAL_PEPTIDE (PHOBIUS); CYTOPLASMIC_DOMAIN (PHOBIUS); SIGNAL_PEPTIDE_H_REGION (PHOBIUS); SignalP-noTM (SIGNALP_EUK); IPR012338 (SUPERFAMILY); TMhelix (TMHMM)	no GO terms	no GO terms
Cluster-32125.0_evgidbad265850idbtk80Loc78714	XP_022324127.1BTB/POZ domain-containing protein 6-B-like	130	1	1.7e-46	61.48	1	F:GO:0005515	F:protein binding			IPR000210 (SMART); IPR011705 (SMART); G3DSA:1.25.40.420 (GENE3D); G3DSA:3.30.710.10 (GENE3D); IPR011705 (PFAM); IPR000210 (PFAM); PTHR24413:SF166 (PANTHER); PTHR24413 (PANTHER); NON_CYTOPLASMIC_DOMAIN (PHOBIUS); SIGNAL_PEPTIDE_C_REGION (PHOBIUS); SIGNAL_PEPTIDE_H_REGION (PHOBIUS); SIGNAL_PEPTIDE_N_REGION (PHOBIUS); SIGNAL_PEPTIDE (PHOBIUS); IPR000210 (PROSITE_PROFILES); IPR011333 (SUPERFAMILY)	F:GO:0005515	F:protein binding
Cluster-53548.0_evgidbad357522idbtk80Loc170716	ELU08612.1hypothetical protein CAPTEDRAFT_85266, partial	292	1	9.1e-44	60	3	F:GO:0005267; C:GO:0016020; P:GO:0071805	F:potassium channel activity; C:membrane; P:potassium ion transmembrane transport			IPR003280 (PRINTS); IPR003092 (PRINTS); IPR013099 (PFAM); G3DSA:1.10.287.70 (GENE3D); mobidb-lite (MOBIDB_LITE); PTHR11003:SF30 (PANTHER); PTHR11003 (PANTHER); TRANSMEMBRANE (PHOBIUS); TRANSMEMBRANE (PHOBIUS); NON_CYTOPLASMIC_DOMAIN (PHOBIUS); NON_CYTOPLASMIC_DOMAIN (PHOBIUS); TRANSMEMBRANE (PHOBIUS); CYTOPLASMIC_DOMAIN (PHOBIUS); TRANSMEMBRANE (PHOBIUS); CYTOPLASMIC_DOMAIN (PHOBIUS); NON_CYTOPLA…	F:GO:0005267; C:GO:0016020; P:GO:0071805	F:potassium channel activity; C:membrane; P:potassium ion transmembrane transport
Cluster-60594.0_evgidbad333073idbtk80Loc146146	XP_011431447.1PREDICTED: uncharacterized protein LOC105331099 isoform X1	420	1	5.2e-25	37.47						Coil (COILS); Coil (COILS); mobidb-lite (MOBIDB_LITE); mobidb-lite (MOBIDB_LITE)	no GO terms	no GO terms
Cluster-57531.0_evgidbad341531idbtk80Loc154642	XP_022325511.1uncharacterized protein LOC111125729	169	1	8e-08	51.83	3	F:GO:0005198; C:GO:0005923; C:GO:0016021	F:structural molecule activity; C:bicellular tight junction; C:integral component of membrane			G3DSA:1.20.140.150 (GENE3D); IPR004031 (PFAM); PTHR12002:SF116 (PANTHER); IPR006187 (PANTHER); CYTOPLASMIC_DOMAIN (PHOBIUS); NON_CYTOPLASMIC_DOMAIN (PHOBIUS); SIGNAL_PEPTIDE (PHOBIUS); SIGNAL_PEPTIDE_C_REGION (PHOBIUS); TRANSMEMBRANE (PHOBIUS); SIGNAL_PEPTIDE_N_REGION (PHOBIUS); TRANSMEMBRANE (PHOBIUS); SIGNAL_PEPTIDE_H_REGION (PHOBIUS); TRANSMEMBRANE (PHOBIUS); CYTOPLASMIC_DOMAIN (PHOBIUS); NON_…	F:GO:0005198; C:GO:0005923; C:GO:0016021	F:structural molecule activity; C:bicellular tight junction; C:integral component of membrane
Cluster-48712.0_evgidbad339854idbtk80Loc152957	XP_021348687.1uncharacterized protein LOC110447374	562	1	2.4e-08	36.51						mobidb-lite (MOBIDB_LITE); mobidb-lite (MOBIDB_LITE); mobidb-lite (MOBIDB_LITE)	no GO terms	no GO terms
Cluster-57591.0_evgidbad326598idbtk80Loc139651	XP_022313640.1uncharacterized protein LOC111118443	141	1	2.2e-52	49.81	2	F:GO:0005515; P:GO:0007165	F:protein binding; P:signal transduction			Coil (COILS); G3DSA:1.10.533.10 (GENE3D); IPR000488 (PFAM); mobidb-lite (MOBIDB_LITE); mobidb-lite (MOBIDB_LITE); IPR000488 (PROSITE_PROFILES); cd01670 (CDD); IPR011029 (SUPERFAMILY)	F:GO:0005515; P:GO:0007165	F:protein binding; P:signal transduction
Cluster-39299.0_evgidbad333515idbtk80Loc146590	XP_019848439.1 sushi, von Willebrand factor type A, EGF and pentraxin domain-containing protein 1	331	1	1.5e-10	50.76						IPR011641 (SMART); G3DSA:2.10.50.10 (GENE3D); IPR011641 (PFAM); mobidb-lite (MOBIDB_LITE); SIGNAL_PEPTIDE_H_REGION (PHOBIUS); SIGNAL_PEPTIDE_N_REGION (PHOBIUS); NON_CYTOPLASMIC_DOMAIN (PHOBIUS); SIGNAL_PEPTIDE (PHOBIUS); SIGNAL_PEPTIDE_C_REGION (PHOBIUS); SignalP-noTM (SIGNALP_GRAM_NEGATIVE); SignalP-TM (SIGNALP_GRAM_POSITIVE); SignalP-noTM (SIGNALP_EUK); IPR009030 (SUPERFAMILY)	no GO terms	no GO terms
Cluster-29955.0_evgidbad346058idbtk80Loc159190	XP_021342308.1uncharacterized protein LOC110442824	541	1	1.1e-18	41.91						mobidb-lite (MOBIDB_LITE); mobidb-lite (MOBIDB_LITE)	no GO terms	no GO terms
Cluster-69114.0_evgidbad326328idbtk80Loc139380	XP_021343104.1uncharacterized protein LOC110443290	667	1	3.5e-77	50.21						NON_CYTOPLASMIC_DOMAIN (PHOBIUS); TRANSMEMBRANE (PHOBIUS); TRANSMEMBRANE (PHOBIUS); SIGNAL_PEPTIDE_N_REGION (PHOBIUS); NON_CYTOPLASMIC_DOMAIN (PHOBIUS); SIGNAL_PEPTIDE_C_REGION (PHOBIUS); TRANSMEMBRANE (PHOBIUS); NON_CYTOPLASMIC_DOMAIN (PHOBIUS); TRANSMEMBRANE (PHOBIUS); TRANSMEMBRANE (PHOBIUS); SIGNAL_PEPTIDE_H_REGION (PHOBIUS); TRANSMEMBRANE (PHOBIUS); TRANSMEMBRANE (PHOBIUS); TRANSMEMBRANE (PH…	no GO terms	no GO terms
Cluster-48976.0_evgidbad336293idbtk80Loc149381	XP_011450633.1 low-density lipoprotein receptor-related protein 2	151	1	2.6e-16	48.91						IPR000436 (SMART); IPR000436 (PFAM); G3DSA:2.10.70.10 (GENE3D); G3DSA:2.10.70.10 (GENE3D); mobidb-lite (MOBIDB_LITE); NON_CYTOPLASMIC_DOMAIN (PHOBIUS); SIGNAL_PEPTIDE (PHOBIUS); TRANSMEMBRANE (PHOBIUS); SIGNAL_PEPTIDE_H_REGION (PHOBIUS); SIGNAL_PEPTIDE_C_REGION (PHOBIUS); SIGNAL_PEPTIDE_N_REGION (PHOBIUS); CYTOPLASMIC_DOMAIN (PHOBIUS); IPR000436 (PROSITE_PROFILES); IPR000436 (PROSITE_PROFILES); I…	no GO terms	no GO terms
Cluster-52126.0_evgidbad351427idbtk80Loc164585	XP_022298896.1uncharacterized protein LOC111107793	162	1	3.1e-09	51.09						no IPS match	no IPS match	no IPS match
Cluster-38063.0_evgidbad382428idbtk80Loc195845	XP_011426520.1PREDICTED: uncharacterized protein LOC105327630	176	1	3e-26	61.9	1	P:GO:0006950	P:response to stress			IPR006015 (PRINTS); IPR014729 (G3DSA:3.40.50.GENE3D); IPR006016 (PFAM); PTHR31964:SF117 (PANTHER); PTHR31964 (PANTHER); cd00293 (CDD); SSF52402 (SUPERFAMILY)	P:GO:0006950	P:response to stress
Cluster-53357.0_evgidbad333873idbtk80Loc146948	XP_019918409.1PREDICTED: uncharacterized protein LOC109617269	257	1	3.8e-40	50.86						IPR012444 (PFAM); PTHR31389 (PANTHER); SIGNAL_PEPTIDE_N_REGION (PHOBIUS); NON_CYTOPLASMIC_DOMAIN (PHOBIUS); SIGNAL_PEPTIDE_H_REGION (PHOBIUS); SIGNAL_PEPTIDE_C_REGION (PHOBIUS); SIGNAL_PEPTIDE (PHOBIUS); TMhelix (TMHMM)	no GO terms	no GO terms
Cluster-61364.0_evgidbad371110idbtk80Loc184424	EKC42802.1hypothetical protein CGI_10015929	326	1	3.2e-13	50.23						Coil (COILS); Coil (COILS); mobidb-lite (MOBIDB_LITE); mobidb-lite (MOBIDB_LITE)	no GO terms	no GO terms
Cluster-43908.0_evgidbad326672idbtk80Loc139726	XP_013388154.1 dynein assembly factor 1, axonemal-like	653	1	9.8e-54	59.08	2	F:GO:0005515; P:GO:0044458	F:protein binding; P:motile cilium assembly			Coil (COILS); Coil (COILS); SM00365 (SMART); IPR032675 (G3DSA:3.80.10.GENE3D); PF14580 (PFAM); IPR032675 (G3DSA:3.80.10.GENE3D); mobidb-lite (MOBIDB_LITE); mobidb-lite (MOBIDB_LITE); mobidb-lite (MOBIDB_LITE); IPR027734 (PANTHER); IPR001611 (PROSITE_PROFILES); IPR001611 (PROSITE_PROFILES); IPR001611 (PROSITE_PROFILES); IPR001611 (PROSITE_PROFILES); IPR001611 (PROSITE_PROFILES); IPR001611 (PROSITE…	F:GO:0005515; P:GO:0044458	F:protein binding; P:motile cilium assembly
Cluster-24684.1_evgidbad356708idbtk80Loc169897	KXJ09421.1hypothetical protein AC249_AIPGENE16799	44	1	8.2e-26	67.88						PTHR11514 (PANTHER); PTHR11514:SF52 (PANTHER); TMhelix (TMHMM)	no GO terms	no GO terms
Cluster-28743.0_evgidbad325510idbtk80Loc138560	XP_022289460.1neuronal acetylcholine receptor subunit beta-3-like	249	1	1.7e-65	65.12	4	F:GO:0004888; F:GO:0005230; C:GO:0016021; P:GO:0034220	F:transmembrane signaling receptor activity; F:extracellular ligand-gated ion channel activity; C:integral component of membrane; P:ion transmembrane transport			IPR006201 (PRINTS); IPR006029 (PFAM); G3DSA:1.20.58.390 (GENE3D); IPR036734 (G3DSA:2.70.170.GENE3D); IPR006202 (PFAM); mobidb-lite (MOBIDB_LITE); PTHR18945:SF577 (PANTHER); IPR006201 (PANTHER); IPR018000 (PROSITE_PATTERNS); SIGNAL_PEPTIDE_C_REGION (PHOBIUS); TRANSMEMBRANE (PHOBIUS); SIGNAL_PEPTIDE_N_REGION (PHOBIUS); NON_CYTOPLASMIC_DOMAIN (PHOBIUS); TRANSMEMBRANE (PHOBIUS); NON_CYTOPLASMIC_DOMAI…	F:GO:0004888; F:GO:0005216; F:GO:0005230; P:GO:0006811; C:GO:0016021; P:GO:0034220	F:transmembrane signaling receptor activity; F:ion channel activity; F:extracellular ligand-gated ion channel activity; P:ion transport; C:integral component of membrane; P:ion transmembrane transport
Cluster-63098.0_evgidbad386688idbtk80Loc200194	XP_020612758.1uncharacterized protein LOC110051122	191	1	8.3e-38	63.96						no IPS match	no IPS match	no IPS match
Cluster-69305.0_evgidbad336866idbtk80Loc149954	XP_021358634.1arylsulfatase B-like	496	1	6.7e-172	72.8	2	P:GO:0008152; F:GO:0008484	P:metabolic process; F:sulfuric ester hydrolase activity			IPR000917 (PFAM); G3DSA:3.30.1120.10 (GENE3D); IPR017849 (G3DSA:3.40.720.GENE3D); PTHR10342 (PANTHER); PTHR10342:SF244 (PANTHER); IPR024607 (PROSITE_PATTERNS); IPR024607 (PROSITE_PATTERNS); NON_CYTOPLASMIC_DOMAIN (PHOBIUS); SIGNAL_PEPTIDE (PHOBIUS); SIGNAL_PEPTIDE_C_REGION (PHOBIUS); SIGNAL_PEPTIDE_N_REGION (PHOBIUS); SIGNAL_PEPTIDE_H_REGION (PHOBIUS); cd16029 (CDD); SignalP-noTM (SIGNALP_EUK); I…	F:GO:0003824; P:GO:0008152; F:GO:0008484	F:catalytic activity; P:metabolic process; F:sulfuric ester hydrolase activity
Cluster-42602.2_evgidbad359624idbtk80Loc172841	XP_022328762.1uncharacterized protein LOC111127804	246	1	7e-29	57.61						G3DSA:1.20.140.150 (GENE3D); TRANSMEMBRANE (PHOBIUS); TRANSMEMBRANE (PHOBIUS); SIGNAL_PEPTIDE_C_REGION (PHOBIUS); CYTOPLASMIC_DOMAIN (PHOBIUS); TRANSMEMBRANE (PHOBIUS); SIGNAL_PEPTIDE_N_REGION (PHOBIUS); CYTOPLASMIC_DOMAIN (PHOBIUS); SIGNAL_PEPTIDE (PHOBIUS); SIGNAL_PEPTIDE_H_REGION (PHOBIUS); NON_CYTOPLASMIC_DOMAIN (PHOBIUS); NON_CYTOPLASMIC_DOMAIN (PHOBIUS); IPR036259 (SUPERFAMILY); TMhelix (TM…	no GO terms	no GO terms
Cluster-49323.0_evgidbad370472idbtk80Loc183777	XP_011455569.1PREDICTED: uncharacterized protein LOC105348005	170	1	4e-23	57.34						IPR007053 (PFAM); PTHR13943 (PANTHER); PTHR13943 (PANTHER); PTHR13943:SF1 (PANTHER); PTHR13943:SF1 (PANTHER)	no GO terms	no GO terms
Cluster-61796.0_evgidbad322630idbtk80Loc135666	XP_022343036.1uncharacterized protein LOC111136463 isoform X1	593	1	6.1e-79	56.93						Coil (COILS); Coil (COILS); Coil (COILS); mobidb-lite (MOBIDB_LITE); mobidb-lite (MOBIDB_LITE)	no GO terms	no GO terms
Cluster-42077.0_evgidbad326218idbtk80Loc139270	XP_011439026.1 short-chain collagen C4	272	1	1.5e-45	59.65						Coil (COILS); PTHR24024:SF18 (PANTHER); PTHR24024 (PANTHER); NON_CYTOPLASMIC_DOMAIN (PHOBIUS); SIGNAL_PEPTIDE_N_REGION (PHOBIUS); SIGNAL_PEPTIDE (PHOBIUS); SIGNAL_PEPTIDE_C_REGION (PHOBIUS); SIGNAL_PEPTIDE_H_REGION (PHOBIUS); SignalP-noTM (SIGNALP_EUK)	no GO terms	no GO terms
Cluster-68726.10039_evgidbad423932idbtk80Loc238557	OWF52247.1 Cell death specification protein 2	116	1	1.1e-29	98.78	2	F:GO:0003700; P:GO:0006355	F:DNA binding transcription factor activity; P:regulation of transcription, DNA-templated			Coil (COILS); IPR004827 (SMART); G3DSA:1.20.5.170 (GENE3D); IPR004827 (PFAM); mobidb-lite (MOBIDB_LITE); PTHR11988 (PANTHER); PTHR11988:SF32 (PANTHER); IPR004827 (PROSITE_PROFILES); cd14695 (CDD); SSF57959 (SUPERFAMILY)	F:GO:0003700; P:GO:0006355	F:DNA binding transcription factor activity; P:regulation of transcription, DNA-templated
Cluster-53971.0_evgidbad457860idbtk80Loc27028	XP_021376651.1organic cation transporter-like protein	132	1	9.6e-09	61.45						G3DSA:1.20.1250.20 (GENE3D); PTHR24064:SF411 (PANTHER); PTHR24064 (PANTHER); TRANSMEMBRANE (PHOBIUS); CYTOPLASMIC_DOMAIN (PHOBIUS); NON_CYTOPLASMIC_DOMAIN (PHOBIUS); IPR036259 (SUPERFAMILY); TMhelix (TMHMM)	no GO terms	no GO terms
Cluster-63891.0_evgidbad484644idbtk80Loc54791	OPL20574.1hypothetical protein AM593_05114, partial	249	1	1.2e-28	55.86						IPR000182 (PFAM); G3DSA:3.40.630.30 (GENE3D); PTHR20905 (PANTHER); IPR000182 (PROSITE_PROFILES); cd04301 (CDD); IPR016181 (SUPERFAMILY)	no GO terms	no GO terms
Cluster-30520.0_evgidbad480768idbtk80Loc50731	XP_021367081.1cytochrome P450 2H1-like	504	1	5.3e-100	60.99	4	F:GO:0005506; F:GO:0016705; F:GO:0020037; P:GO:0055114	F:iron ion binding; F:oxidoreductase activity, acting on paired donors, with incorporation or reduction of molecular oxygen; F:heme binding; P:oxidation-reduction process			IPR002401 (PRINTS); IPR001128 (PRINTS); IPR036396 (G3DSA:1.10.630.GENE3D); IPR001128 (PFAM); PTHR24300 (PANTHER); IPR017972 (PROSITE_PATTERNS); NON_CYTOPLASMIC_DOMAIN (PHOBIUS); CYTOPLASMIC_DOMAIN (PHOBIUS); TRANSMEMBRANE (PHOBIUS); IPR036396 (SUPERFAMILY); TMhelix (TMHMM)	F:GO:0005506; F:GO:0016705; F:GO:0020037; P:GO:0055114	F:iron ion binding; F:oxidoreductase activity, acting on paired donors, with incorporation or reduction of molecular oxygen; F:heme binding; P:oxidation-reduction process
Cluster-49750.0_evgidbad480875idbtk80Loc50839	XP_022286785.1uncharacterized protein LOC111099685	316	1	2.1e-46	55.93						mobidb-lite (MOBIDB_LITE); mobidb-lite (MOBIDB_LITE)	no GO terms	no GO terms
Cluster-33830.0_evgidbad463456idbtk80Loc32868	WP_069005637.1cytochrome c oxidase subunit II	398	1	3.8e-226	100	4	F:GO:0004129; F:GO:0005507; C:GO:0016021; F:GO:0020037	F:cytochrome-c oxidase activity; F:copper ion binding; C:integral component of membrane; F:heme binding			PR01166 (PRINTS); IPR036257 (G3DSA:1.10.287.GENE3D); IPR014222 (TIGRFAM); IPR009056 (PFAM); IPR036909 (G3DSA:1.10.760.GENE3D); IPR008972 (G3DSA:2.60.40.GENE3D); IPR002429 (PFAM); PTHR22888 (PANTHER); PTHR22888:SF14 (PANTHER); IPR001505 (PROSITE_PATTERNS); TRANSMEMBRANE (PHOBIUS); CYTOPLASMIC_DOMAIN (PHOBIUS); NON_CYTOPLASMIC_DOMAIN (PHOBIUS); TRANSMEMBRANE (PHOBIUS); CYTOPLASMIC_DOMAIN (PHOBIUS);…	F:GO:0004129; F:GO:0005507; F:GO:0009055; C:GO:0016020; C:GO:0016021; F:GO:0016491; F:GO:0020037	F:cytochrome-c oxidase activity; F:copper ion binding; F:electron transfer activity; C:membrane; C:integral component of membrane; F:oxidoreductase activity; F:heme binding
Cluster-54314.0_evgidbad441301idbtk80Loc5920	XP_021361293.1restin homolog	451	1	1.4e-54	63.89						Coil (COILS); Coil (COILS); G3DSA:1.10.533.10 (GENE3D); mobidb-lite (MOBIDB_LITE); cd01671 (CDD); IPR011029 (SUPERFAMILY)	no GO terms	no GO terms
Cluster-69034.0_evgidbad463680idbtk80Loc33100	PIK34223.1pol-like protein	178	1	1.5e-12	48.86						Coil (COILS); PTHR44484 (PANTHER)	no GO terms	no GO terms
Cluster-54773.0_evgidbad462351idbtk80Loc31717	XP_005103913.1 glutamate-rich protein 2-like isoform X1	481	1	3.7e-10	85.71						Coil (COILS); Coil (COILS); mobidb-lite (MOBIDB_LITE); mobidb-lite (MOBIDB_LITE); mobidb-lite (MOBIDB_LITE); mobidb-lite (MOBIDB_LITE); mobidb-lite (MOBIDB_LITE)	no GO terms	no GO terms
Cluster-54653.0_evgidbad467390idbtk80Loc36923	XP_005098371.1 inositol polyphosphate 5-phosphatase OCRL-1-like isoform X1	690	1	7.7e-259	78.18	3	P:GO:0007165; P:GO:0046856; F:GO:0052745	P:signal transduction; P:phosphatidylinositol dephosphorylation; F:inositol phosphate phosphatase activity			Coil (COILS); IPR000198 (SMART); IPR000300 (SMART); IPR013783 (G3DSA:2.60.40.GENE3D); IPR000198 (PFAM); IPR008936 (G3DSA:1.10.555.GENE3D); IPR036691 (G3DSA:3.60.10.GENE3D); IPR005135 (PFAM); PTHR11200 (PANTHER); PTHR11200:SF163 (PANTHER); IPR000198 (PROSITE_PROFILES); cd04380 (CDD); IPR037793 (CDD); IPR036691 (SUPERFAMILY); IPR008936 (SUPERFAMILY)	P:GO:0007165; P:GO:0046856; F:GO:0052745	P:signal transduction; P:phosphatidylinositol dephosphorylation; F:inositol phosphate phosphatase activity
Cluster-30611.0_evgidbad438121idbtk80Loc1791	ELU15424.1hypothetical protein CAPTEDRAFT_224572	109	1	1.6e-38	81.73						IPR006461 (TIGRFAM); IPR006461 (PFAM); PTHR15907:SF68 (PANTHER); IPR006461 (PANTHER); NON_CYTOPLASMIC_DOMAIN (PHOBIUS); TRANSMEMBRANE (PHOBIUS); CYTOPLASMIC_DOMAIN (PHOBIUS); TRANSMEMBRANE (PHOBIUS); CYTOPLASMIC_DOMAIN (PHOBIUS); TMhelix (TMHMM); TMhelix (TMHMM)	no GO terms	no GO terms
Cluster-41991.0_evgidbad454865idbtk80Loc23623	OPL21371.1hypothetical protein AM593_06304, partial	145	1	5.1e-11	56.86						TMhelix (TMHMM)	no GO terms	no GO terms
Cluster-67691.0_evgidbad464213idbtk80Loc33644	XP_021340421.1 trichohyalin-like	1408	1	1.5e-86	54.87	4	C:GO:0005815; P:GO:0007099; P:GO:0098535; C:GO:0098536	C:microtubule organizing center; P:centriole replication; P:de novo centriole assembly involved in multi-ciliated epithelial cell differentiation; C:deuterosome			Coil (COILS); Coil (COILS); Coil (COILS); Coil (COILS); Coil (COILS); Coil (COILS); Coil (COILS); Coil (COILS); Coil (COILS); Coil (COILS); Coil (COILS); Coil (COILS); Coil (COILS); Coil (COILS); Coil (COILS); Coil (COILS); Coil (COILS); Coil (COILS); Coil (COILS); Coil (COILS); Coil (COILS); Coil (COILS); Coil (COILS); Coil (COILS); Coil (COILS); Coil (COILS); Coil (COILS); mobidb-lite (MOBIDB_L…	C:GO:0005815; P:GO:0007099; P:GO:0098535; C:GO:0098536	C:microtubule organizing center; P:centriole replication; P:de novo centriole assembly involved in multi-ciliated epithelial cell differentiation; C:deuterosome
Cluster-54182.0_evgidbad465782idbtk80Loc35255	XP_022088516.1protein SSUH2 homolog isoform X1	403	1	5.4e-71	65.42						mobidb-lite (MOBIDB_LITE); mobidb-lite (MOBIDB_LITE); PTHR15852 (PANTHER); PTHR15852:SF11 (PANTHER)	no GO terms	no GO terms
Cluster-37088.0_evgidbad477532idbtk80Loc47348	XP_011701588.1 L-xylulose reductase	246	1	8.5e-51	65.98						IPR002347 (PRINTS); IPR002347 (PRINTS); PF13561 (PFAM); G3DSA:3.40.50.720 (GENE3D); PTHR44252:SF3 (PANTHER); PTHR44252 (PANTHER); IPR036291 (SUPERFAMILY)	no GO terms	no GO terms
Cluster-67969.0_evgidbad440498idbtk80Loc4871	XP_011333965.1 L-xylulose reductase	246	1	2e-44	61.25						IPR002347 (PRINTS); IPR002347 (PRINTS); PF13561 (PFAM); G3DSA:3.40.50.720 (GENE3D); PTHR44252 (PANTHER); IPR036291 (SUPERFAMILY)	no GO terms	no GO terms
Cluster-28192.0_evgidbad462793idbtk80Loc32188	XP_022336926.1 transcription intermediary factor 1-beta-like	603	1	4.2e-35	41.5	2	C:GO:0005622; F:GO:0008270	C:intracellular; F:zinc ion binding			Coil (COILS); IPR011042 (G3DSA:2.120.10.GENE3D); IPR011042 (G3DSA:2.120.10.GENE3D); G3DSA:3.30.40.200 (GENE3D); mobidb-lite (MOBIDB_LITE); IPR000315 (PROSITE_PROFILES); IPR000315 (CDD); SSF101898 (SUPERFAMILY); SSF57845 (SUPERFAMILY)	C:GO:0005622; F:GO:0008270	C:intracellular; F:zinc ion binding
Cluster-36872.0_evgidbad441198idbtk80Loc5797	XP_022102547.1uncharacterized protein LOC110985669	177	1	1.2e-11	48.15						SIGNAL_PEPTIDE (PHOBIUS); SIGNAL_PEPTIDE_C_REGION (PHOBIUS); SIGNAL_PEPTIDE_N_REGION (PHOBIUS); NON_CYTOPLASMIC_DOMAIN (PHOBIUS); SIGNAL_PEPTIDE_H_REGION (PHOBIUS); SignalP-noTM (SIGNALP_EUK)	no GO terms	no GO terms
Cluster-68726.9317_evgidbad456423idbtk80Loc25576	XP_022288727.1uncharacterized protein LOC111100878 isoform X1	35	1	8.5e-51	48.56	6	P:GO:0002218; F:GO:0004197; F:GO:0005515; P:GO:0006508; P:GO:0007165; P:GO:0032481	P:activation of innate immune response; F:cysteine-type endopeptidase activity; F:protein binding; P:proteolysis; P:signal transduction; P:positive regulation of type I interferon production			IPR015917 (PRINTS); IPR015917 (SMART); IPR029158 (PFAM); PF00656 (PFAM); G3DSA:3.40.50.1460 (GENE3D); IPR035897 (G3DSA:3.40.50.GENE3D); IPR038623 (G3DSA:3.40.50.GENE3D); IPR000157 (PFAM); IPR038623 (G3DSA:3.40.50.GENE3D); PTHR10454 (PANTHER); PTHR10454 (PANTHER); PTHR10454:SF198 (PANTHER); IPR033139 (PROSITE_PATTERNS); IPR001309 (PROSITE_PROFILES); IPR000157 (PROSITE_PROFILES); IPR002138 (PROSITE…	P:GO:0002218; F:GO:0004197; F:GO:0005515; P:GO:0006508; P:GO:0007165; F:GO:0008234; P:GO:0032481	P:activation of innate immune response; F:cysteine-type endopeptidase activity; F:protein binding; P:proteolysis; P:signal transduction; F:cysteine-type peptidase activity; P:positive regulation of type I interferon production
Cluster-51887.0_evgidbad485231idbtk80Loc55408	XP_022333388.1uncharacterized protein LOC111130532	498	1	3e-119	73.62	1	F:GO:0016788	F:hydrolase activity, acting on ester bonds			Coil (COILS); IPR001087 (PFAM); IPR036514 (G3DSA:3.40.50.GENE3D); mobidb-lite (MOBIDB_LITE); PTHR21325 (PANTHER); TRANSMEMBRANE (PHOBIUS); SIGNAL_PEPTIDE_N_REGION (PHOBIUS); NON_CYTOPLASMIC_DOMAIN (PHOBIUS); SIGNAL_PEPTIDE_C_REGION (PHOBIUS); CYTOPLASMIC_DOMAIN (PHOBIUS); SIGNAL_PEPTIDE (PHOBIUS); SIGNAL_PEPTIDE_H_REGION (PHOBIUS); IPR035547 (CDD); SignalP-TM (SIGNALP_GRAM_POSITIVE); SignalP-noTM…	F:GO:0016788	F:hydrolase activity, acting on ester bonds
Cluster-48523.0_evgidbad477282idbtk80Loc47096	OWF44369.1 ADAM family mig-17	803	1	2.2e-95	52.93	2	F:GO:0004222; P:GO:0006508	F:metalloendopeptidase activity; P:proteolysis			PF13688 (PFAM); IPR024079 (G3DSA:3.40.390.GENE3D); mobidb-lite (MOBIDB_LITE); mobidb-lite (MOBIDB_LITE); PTHR13723 (PANTHER); PTHR13723:SF247 (PANTHER); NON_CYTOPLASMIC_DOMAIN (PHOBIUS); CYTOPLASMIC_DOMAIN (PHOBIUS); TRANSMEMBRANE (PHOBIUS); IPR001590 (PROSITE_PROFILES); SignalP-noTM (SIGNALP_EUK); SSF55486 (SUPERFAMILY)	F:GO:0004222; P:GO:0006508; F:GO:0008237	F:metalloendopeptidase activity; P:proteolysis; F:metallopeptidase activity
Cluster-54772.0_evgidbad477449idbtk80Loc47264	XP_022290602.1aquaporin-like isoform X3	262	1	1.2e-54	61.71	3	F:GO:0015267; C:GO:0016020; P:GO:0055085	F:channel activity; C:membrane; P:transmembrane transport			IPR000425 (PRINTS); IPR023271 (G3DSA:1.20.1080.GENE3D); IPR000425 (PFAM); IPR034294 (PANTHER); IPR022357 (PROSITE_PATTERNS); CYTOPLASMIC_DOMAIN (PHOBIUS); NON_CYTOPLASMIC_DOMAIN (PHOBIUS); CYTOPLASMIC_DOMAIN (PHOBIUS); CYTOPLASMIC_DOMAIN (PHOBIUS); NON_CYTOPLASMIC_DOMAIN (PHOBIUS); TRANSMEMBRANE (PHOBIUS); TRANSMEMBRANE (PHOBIUS); CYTOPLASMIC_DOMAIN (PHOBIUS); TRANSMEMBRANE (PHOBIUS); TRANSMEMBRA…	F:GO:0015267; C:GO:0016020; P:GO:0055085	F:channel activity; C:membrane; P:transmembrane transport
Cluster-54578.0_evgidbad464471idbtk80Loc33904	XP_012269312.1L-xylulose reductase	253	1	1.5e-47	60.08	1	F:GO:0016491	F:oxidoreductase activity			IPR002347 (PRINTS); IPR002347 (PRINTS); G3DSA:3.40.50.720 (GENE3D); PF13561 (PFAM); PTHR44252:SF3 (PANTHER); PTHR44252 (PANTHER); IPR020904 (PROSITE_PATTERNS); IPR036291 (SUPERFAMILY)	F:GO:0016491	F:oxidoreductase activity
Cluster-31624.0_evgidbad471692idbtk80Loc41332	XP_022339493.1dynactin subunit 1-like isoform X4	314	1	1e-80	72.12						IPR000938 (SMART); IPR000938 (PFAM); IPR036859 (G3DSA:2.30.30.GENE3D); PTHR18916 (PANTHER); IPR000938 (PROSITE_PROFILES); IPR036859 (SUPERFAMILY)	no GO terms	no GO terms
Cluster-59097.0_evgidbad454955idbtk80Loc23732	XP_022313533.1 tryparedoxin-like	143	1	3.9e-32	69.05	1	P:GO:0045454	P:cell redox homeostasis			G3DSA:3.40.30.10 (GENE3D); IPR012336 (PFAM); PTHR13871:SF7 (PANTHER); PTHR13871 (PANTHER); IPR013766 (PROSITE_PROFILES); IPR036249 (SUPERFAMILY)	P:GO:0045454	P:cell redox homeostasis
Cluster-68726.21832_evgidbad439451idbtk80Loc3508	EKC22924.1Carbohydrate sulfotransferase 11	371	1	3.7e-42	53.05	3	F:GO:0008146; C:GO:0016021; P:GO:0016051	F:sulfotransferase activity; C:integral component of membrane; P:carbohydrate biosynthetic process			IPR005331 (PFAM); IPR018011 (PANTHER); NON_CYTOPLASMIC_DOMAIN (PHOBIUS); SIGNAL_PEPTIDE_C_REGION (PHOBIUS); SIGNAL_PEPTIDE_N_REGION (PHOBIUS); SIGNAL_PEPTIDE_H_REGION (PHOBIUS); SIGNAL_PEPTIDE (PHOBIUS)	F:GO:0008146; C:GO:0016021; P:GO:0016051	F:sulfotransferase activity; C:integral component of membrane; P:carbohydrate biosynthetic process
Cluster-43724.0_evgidbad461825idbtk80Loc31174	XP_011442460.1PREDICTED: uncharacterized protein LOC105338875	777	1	2.5e-32	52.35						mobidb-lite (MOBIDB_LITE); mobidb-lite (MOBIDB_LITE); TRANSMEMBRANE (PHOBIUS); SIGNAL_PEPTIDE_H_REGION (PHOBIUS); NON_CYTOPLASMIC_DOMAIN (PHOBIUS); CYTOPLASMIC_DOMAIN (PHOBIUS); SIGNAL_PEPTIDE_C_REGION (PHOBIUS); SIGNAL_PEPTIDE (PHOBIUS); SIGNAL_PEPTIDE_N_REGION (PHOBIUS); SignalP-TM (SIGNALP_GRAM_POSITIVE); SignalP-noTM (SIGNALP_EUK); SignalP-noTM (SIGNALP_GRAM_NEGATIVE); TMhelix (TMHMM)	no GO terms	no GO terms
Cluster-58927.0_evgidbad474133idbtk80Loc43852	XP_022306701.1uncharacterized protein LOC111113046	390	1	1.2e-09	58.51						IPR001357 (SMART); IPR036420 (G3DSA:3.40.50.GENE3D); PTHR21315:SF3 (PANTHER); PTHR21315 (PANTHER); PTHR21315 (PANTHER); PTHR21315:SF3 (PANTHER); PTHR21315:SF3 (PANTHER); PTHR21315 (PANTHER); IPR001357 (PROSITE_PROFILES); IPR001357 (PROSITE_PROFILES); IPR001357 (CDD); IPR036420 (SUPERFAMILY); IPR036420 (SUPERFAMILY); IPR036420 (SUPERFAMILY)	no GO terms	no GO terms
Cluster-67023.0_evgidbad451933idbtk80Loc19784	OPL20574.1hypothetical protein AM593_05114, partial	259	1	1.2e-26	54.1						IPR000182 (PFAM); G3DSA:3.40.630.30 (GENE3D); PTHR20905 (PANTHER); cd04301 (CDD); IPR016181 (SUPERFAMILY)	no GO terms	no GO terms
Cluster-68726.17062_evgidbad482410idbtk80Loc52428utrorf	XP_022329068.1uncharacterized protein LOC111127996	129	1	6.1e-16	61.96						IPR036691 (G3DSA:3.60.10.GENE3D); IPR036691 (SUPERFAMILY)	no GO terms	no GO terms
Cluster-43400.0_evgidbad477174idbtk80Loc46984	XP_021340613.1uncharacterized protein LOC110441713	377	1	1.1e-33	56.67						IPR001283 (PRINTS); IPR014044 (SMART); IPR035940 (G3DSA:3.40.33.GENE3D); IPR014044 (PFAM); PTHR10334:SF192 (PANTHER); IPR001283 (PANTHER); IPR034113 (CDD); IPR035940 (SUPERFAMILY)	no GO terms	no GO terms
Cluster-23815.1_evgidbad472293idbtk80Loc41948	XP_011422377.1 cytochrome P450 2J6	389	1	3.7e-77	63.14	4	F:GO:0005506; F:GO:0016705; F:GO:0020037; P:GO:0055114	F:iron ion binding; F:oxidoreductase activity, acting on paired donors, with incorporation or reduction of molecular oxygen; F:heme binding; P:oxidation-reduction process			IPR001128 (PRINTS); IPR002401 (PRINTS); IPR036396 (G3DSA:1.10.630.GENE3D); IPR001128 (PFAM); PTHR24300 (PANTHER); IPR017972 (PROSITE_PATTERNS); TRANSMEMBRANE (PHOBIUS); NON_CYTOPLASMIC_DOMAIN (PHOBIUS); CYTOPLASMIC_DOMAIN (PHOBIUS); IPR036396 (SUPERFAMILY)	F:GO:0005506; F:GO:0016705; F:GO:0020037; P:GO:0055114	F:iron ion binding; F:oxidoreductase activity, acting on paired donors, with incorporation or reduction of molecular oxygen; F:heme binding; P:oxidation-reduction process
Cluster-66502.0_evgidbad457082idbtk80Loc26236	WP_069014039.14Fe-4S dicluster domain-containing protein	648	1	0	100	3	F:GO:0016491; F:GO:0051536; P:GO:0055114	F:oxidoreductase activity; F:iron-sulfur cluster binding; P:oxidation-reduction process			PR00419 (PRINTS); IPR023753 (PFAM); IPR009051 (G3DSA:1.10.1060.GENE3D); G3DSA:3.30.70.20 (GENE3D); IPR036188 (G3DSA:3.50.50.GENE3D); IPR017896 (PFAM); IPR028261 (PFAM); IPR036188 (G3DSA:3.50.50.GENE3D); PTHR11938 (PANTHER); PTHR11938:SF114 (PANTHER); IPR017900 (PROSITE_PATTERNS); IPR017896 (PROSITE_PROFILES); SSF51971 (SUPERFAMILY); SSF54862 (SUPERFAMILY)	F:GO:0016491; F:GO:0051536; P:GO:0055114	F:oxidoreductase activity; F:iron-sulfur cluster binding; P:oxidation-reduction process
Cluster-37005.0_evgidbad448031idbtk80Loc14690	XP_021349285.1probable iron/ascorbate oxidoreductase DDB_G0283291 isoform X2	316	1	7.3e-55	61.07	2	F:GO:0016491; P:GO:0055114	F:oxidoreductase activity; P:oxidation-reduction process			IPR005123 (PFAM); IPR027443 (G3DSA:2.60.120.GENE3D); IPR026992 (PFAM); PTHR10209:SF365 (PANTHER); PTHR10209 (PANTHER); IPR005123 (PROSITE_PROFILES); SSF51197 (SUPERFAMILY)	F:GO:0016491; P:GO:0055114	F:oxidoreductase activity; P:oxidation-reduction process
Cluster-55507.0_evgidbad445778idbtk80Loc11783	XP_021352298.1tetraspanin-33-like	281	1	3.3e-35	50.74	1	C:GO:0016021	C:integral component of membrane			IPR000301 (PRINTS); IPR008952 (G3DSA:1.10.1450.GENE3D); IPR018499 (PFAM); IPR000301 (PIRSF); PTHR19282 (PANTHER); PTHR19282:SF261 (PANTHER); CYTOPLASMIC_DOMAIN (PHOBIUS); TRANSMEMBRANE (PHOBIUS); CYTOPLASMIC_DOMAIN (PHOBIUS); TRANSMEMBRANE (PHOBIUS); CYTOPLASMIC_DOMAIN (PHOBIUS); NON_CYTOPLASMIC_DOMAIN (PHOBIUS); NON_CYTOPLASMIC_DOMAIN (PHOBIUS); TRANSMEMBRANE (PHOBIUS); TRANSMEMBRANE (PHOBIUS); …	C:GO:0016021	C:integral component of membrane
Cluster-40725.0_evgidbad441093idbtk80Loc5658	XP_022289011.1G-protein coupled receptor 1-like isoform X1	467	1	1e-33	53.47	3	F:GO:0004888; P:GO:0007166; C:GO:0016021	F:transmembrane signaling receptor activity; P:cell surface receptor signaling pathway; C:integral component of membrane			G3DSA:1.20.1070.10 (GENE3D); mobidb-lite (MOBIDB_LITE); PTHR23112 (PANTHER); TRANSMEMBRANE (PHOBIUS); CYTOPLASMIC_DOMAIN (PHOBIUS); TRANSMEMBRANE (PHOBIUS); NON_CYTOPLASMIC_DOMAIN (PHOBIUS); TRANSMEMBRANE (PHOBIUS); TRANSMEMBRANE (PHOBIUS); TRANSMEMBRANE (PHOBIUS); CYTOPLASMIC_DOMAIN (PHOBIUS); NON_CYTOPLASMIC_DOMAIN (PHOBIUS); CYTOPLASMIC_DOMAIN (PHOBIUS); NON_CYTOPLASMIC_DOMAIN (PHOBIUS); NON_C…	F:GO:0004888; P:GO:0007166; C:GO:0016021	F:transmembrane signaling receptor activity; P:cell surface receptor signaling pathway; C:integral component of membrane
Cluster-64931.0_evgidbad479488idbtk80Loc49410	XP_021345146.1rho-related protein racA-like	248	1	1e-140	72.03	3	F:GO:0003924; F:GO:0005515; F:GO:0005525	F:GTPase activity; F:protein binding; F:GTP binding			IPR000210 (SMART); IPR000210 (PFAM); IPR001806 (PFAM); G3DSA:3.40.50.300 (GENE3D); G3DSA:3.30.710.10 (GENE3D); PTHR24413 (PANTHER); PTHR24413:SF210 (PANTHER); IPR000210 (PROSITE_PROFILES); IPR000210 (PROSITE_PROFILES); IPR027417 (SUPERFAMILY); IPR011333 (SUPERFAMILY); IPR011333 (SUPERFAMILY)	F:GO:0003924; F:GO:0005515; F:GO:0005525	F:GTPase activity; F:protein binding; F:GTP binding
Cluster-43150.0_evgidbad457643idbtk80Loc26803	XP_009055926.1hypothetical protein LOTGIDRAFT_161773	467	1	7.4e-197	82.94	4	F:GO:0004505; F:GO:0005506; P:GO:0006559; P:GO:0055114	F:phenylalanine 4-monooxygenase activity; F:iron ion binding; P:L-phenylalanine catabolic process; P:oxidation-reduction process			IPR019774 (PRINTS); IPR019774 (PFAM); IPR005961 (TIGRFAM); IPR036951 (G3DSA:1.10.800.GENE3D); IPR002912 (PFAM); IPR019773 (PIRSF); IPR001273 (PANTHER); IPR018301 (PROSITE_PATTERNS); IPR019774 (PROSITE_PROFILES); IPR002912 (PROSITE_PROFILES); cd03347 (CDD); cd04904 (CDD); IPR036329 (SUPERFAMILY); SSF55021 (SUPERFAMILY)	F:GO:0004497; F:GO:0004505; F:GO:0005506; P:GO:0006559; P:GO:0009072; F:GO:0016714; P:GO:0055114	F:monooxygenase activity; F:phenylalanine 4-monooxygenase activity; F:iron ion binding; P:L-phenylalanine catabolic process; P:aromatic amino acid family metabolic process; F:oxidoreductase activity, acting on paired donors, with incorporation or reduction of molecular oxygen, reduced pteridine as one donor, and incorporation of one atom of oxygen; P:oxidation-reduction process
Cluster-39251.0_evgidbad458836idbtk80Loc28031	XP_021379506.1cartilage intermediate layer protein 1-like	143	1	2.5e-135	49.79						IPR000884 (SMART); IPR000082 (SMART); IPR003598 (SMART); IPR003599 (SMART); IPR036364 (G3DSA:3.30.70.GENE3D); IPR000884 (PFAM); IPR036383 (G3DSA:2.20.100.GENE3D); IPR036383 (G3DSA:2.20.100.GENE3D); IPR013783 (G3DSA:2.60.40.GENE3D); IPR000082 (PFAM); mobidb-lite (MOBIDB_LITE); mobidb-lite (MOBIDB_LITE); mobidb-lite (MOBIDB_LITE); PTHR15031:SF5 (PANTHER); PTHR15031:SF5 (PANTHER); PTHR15031 (PANTHER…	no GO terms	no GO terms
Cluster-62913.0_evgidbad467942idbtk80Loc37495	OWF40019.1Protein yellow	463	1	2e-106	64.51						IPR011042 (G3DSA:2.120.10.GENE3D); IPR017996 (PFAM); IPR017996 (PANTHER); TRANSMEMBRANE (PHOBIUS); SIGNAL_PEPTIDE_N_REGION (PHOBIUS); NON_CYTOPLASMIC_DOMAIN (PHOBIUS); SIGNAL_PEPTIDE_C_REGION (PHOBIUS); SIGNAL_PEPTIDE (PHOBIUS); CYTOPLASMIC_DOMAIN (PHOBIUS); SIGNAL_PEPTIDE_H_REGION (PHOBIUS); SignalP-noTM (SIGNALP_EUK); SignalP-TM (SIGNALP_GRAM_POSITIVE); SignalP-noTM (SIGNALP_GRAM_NEGATIVE); SSF…	no GO terms	no GO terms
Cluster-68726.1527_evgidbad467005idbtk80Loc36524	XP_021360416.1solute carrier family 46 member 3-like	552	1	1.4e-74	59.69	2	C:GO:0016021; P:GO:0055085	C:integral component of membrane; P:transmembrane transport			G3DSA:1.20.1250.20 (GENE3D); IPR011701 (PFAM); mobidb-lite (MOBIDB_LITE); PTHR23507 (PANTHER); PTHR23507:SF1 (PANTHER); NON_CYTOPLASMIC_DOMAIN (PHOBIUS); TRANSMEMBRANE (PHOBIUS); NON_CYTOPLASMIC_DOMAIN (PHOBIUS); NON_CYTOPLASMIC_DOMAIN (PHOBIUS); TRANSMEMBRANE (PHOBIUS); TRANSMEMBRANE (PHOBIUS); TRANSMEMBRANE (PHOBIUS); TRANSMEMBRANE (PHOBIUS); CYTOPLASMIC_DOMAIN (PHOBIUS); TRANSMEMBRANE (PHOBIUS…	C:GO:0016021; P:GO:0055085	C:integral component of membrane; P:transmembrane transport
Cluster-69256.0_evgidbad459718idbtk80Loc28947	XP_013420698.1 cyclic AMP receptor-like protein A	434	1	2.1e-52	57.79	3	F:GO:0004888; P:GO:0007166; C:GO:0016021	F:transmembrane signaling receptor activity; P:cell surface receptor signaling pathway; C:integral component of membrane			IPR022343 (PRINTS); PF05462 (PFAM); G3DSA:1.20.1070.10 (GENE3D); mobidb-lite (MOBIDB_LITE); PTHR23112 (PANTHER); NON_CYTOPLASMIC_DOMAIN (PHOBIUS); TRANSMEMBRANE (PHOBIUS); NON_CYTOPLASMIC_DOMAIN (PHOBIUS); TRANSMEMBRANE (PHOBIUS); NON_CYTOPLASMIC_DOMAIN (PHOBIUS); TRANSMEMBRANE (PHOBIUS); TRANSMEMBRANE (PHOBIUS); CYTOPLASMIC_DOMAIN (PHOBIUS); NON_CYTOPLASMIC_DOMAIN (PHOBIUS); TRANSMEMBRANE (PHOBI…	F:GO:0004888; P:GO:0007166; C:GO:0016021	F:transmembrane signaling receptor activity; P:cell surface receptor signaling pathway; C:integral component of membrane
Cluster-44978.0_evgidbad461464idbtk80Loc30801	PGH40642.1hypothetical protein CRN43_01760	117	1	1.7e-12	55.65						IPR035901 (G3DSA:3.40.1440.GENE3D); cd10442 (CDD)	no GO terms	no GO terms
Cluster-41078.0_evgidbad462912idbtk80Loc32311	XP_015753290.1 RNA-directed DNA polymerase from mobile element jockey-like	133	1	5.7e-09	50.36						PTHR33332:SF5 (PANTHER); PTHR33332 (PANTHER); PTHR33332:SF5 (PANTHER); PTHR33332 (PANTHER)	no GO terms	no GO terms
Cluster-37203.0_evgidbad475881idbtk80Loc45651	XP_012300578.1beta-1,3-galactosyltransferase 5	288	1	2.9e-40	58.01	3	P:GO:0006486; F:GO:0008378; C:GO:0016020	P:protein glycosylation; F:galactosyltransferase activity; C:membrane			IPR002659 (PFAM); PTHR11214:SF148 (PANTHER); IPR002659 (PANTHER); TRANSMEMBRANE (PHOBIUS); TRANSMEMBRANE (PHOBIUS); CYTOPLASMIC_DOMAIN (PHOBIUS); TRANSMEMBRANE (PHOBIUS); NON_CYTOPLASMIC_DOMAIN (PHOBIUS); NON_CYTOPLASMIC_DOMAIN (PHOBIUS); CYTOPLASMIC_DOMAIN (PHOBIUS); TMhelix (TMHMM); TMhelix (TMHMM)	P:GO:0006486; F:GO:0008378; C:GO:0016020	P:protein glycosylation; F:galactosyltransferase activity; C:membrane
Cluster-50453.0_evgidbad478779idbtk80Loc48668	XP_021376846.1uncharacterized protein LOC110465394	368	1	2.9e-10	41.16						Coil (COILS); Coil (COILS); mobidb-lite (MOBIDB_LITE); mobidb-lite (MOBIDB_LITE)	no GO terms	no GO terms
Cluster-38021.0_evgidbad407341idbtk80Loc221354	XP_019925560.1PREDICTED: uncharacterized protein LOC109619605 isoform X1	131	1	2.7e-32	76						no IPS match	no IPS match	no IPS match
Cluster-44420.0_evgidbad461920idbtk80Loc31276	XP_014677591.1PREDICTED: uncharacterized protein LOC106817443	93	1	2.7e-13	63.74	1	F:GO:0003676	F:nucleic acid binding			IPR036397 (G3DSA:3.30.420.GENE3D); PTHR24559:SF250 (PANTHER); PTHR24559 (PANTHER)	F:GO:0003676	F:nucleic acid binding
Cluster-61904.0_evgidbad482368idbtk80Loc52384	EKC19524.1Williams-Beuren syndrome chromosomal region 27 protein	221	1	4.3e-30	57.07	3	P:GO:0008152; F:GO:0008168; P:GO:0032259	P:metabolic process; F:methyltransferase activity; P:methylation			PF13649 (PFAM); G3DSA:3.40.50.150 (GENE3D); PTHR43591:SF6 (PANTHER); PTHR43591 (PANTHER); cd02440 (CDD); IPR029063 (SUPERFAMILY)	no GO terms	no GO terms
Cluster-26806.0_evgidbad451361idbtk80Loc19021	AJQ21509.1galectin 2	63	1	4.6e-46	77.4	1	F:GO:0030246	F:carbohydrate binding			IPR001079 (SMART); IPR001079 (SMART); G3DSA:2.60.120.200 (GENE3D); IPR001079 (PFAM); PTHR11346 (PANTHER); IPR001079 (PROSITE_PROFILES); IPR001079 (CDD); IPR013320 (SUPERFAMILY)	F:GO:0030246	F:carbohydrate binding
Cluster-63270.0_evgidbad482216idbtk80Loc52228	WP_069005531.1hypothetical protein	134	1	5.5e-28	100						mobidb-lite (MOBIDB_LITE); NON_CYTOPLASMIC_DOMAIN (PHOBIUS); SIGNAL_PEPTIDE (PHOBIUS); SIGNAL_PEPTIDE_C_REGION (PHOBIUS); SIGNAL_PEPTIDE_H_REGION (PHOBIUS); SIGNAL_PEPTIDE_N_REGION (PHOBIUS); SignalP-noTM (SIGNALP_GRAM_NEGATIVE); SignalP-TM (SIGNALP_GRAM_POSITIVE); SignalP-noTM (SIGNALP_EUK); TMhelix (TMHMM)	no GO terms	no GO terms
Cluster-52589.0_evgidbad469027idbtk80Loc38601	XP_022292895.1tyrosine-protein phosphatase 10D-like isoform X2	502	1	8.8e-79	65.15	2	F:GO:0004725; P:GO:0006470	F:protein tyrosine phosphatase activity; P:protein dephosphorylation			IPR000242 (PRINTS); IPR003595 (SMART); IPR000242 (SMART); IPR000242 (PFAM); IPR029021 (G3DSA:3.90.190.GENE3D); G3DSA:2.10.70.10 (GENE3D); mobidb-lite (MOBIDB_LITE); PTHR19134 (PANTHER); PTHR19134:SF360 (PANTHER); IPR016130 (PROSITE_PATTERNS); NON_CYTOPLASMIC_DOMAIN (PHOBIUS); TRANSMEMBRANE (PHOBIUS); CYTOPLASMIC_DOMAIN (PHOBIUS); IPR000436 (PROSITE_PROFILES); IPR000387 (PROSITE_PROFILES); IPR0002…	F:GO:0004725; P:GO:0006470; P:GO:0016311; F:GO:0016791	F:protein tyrosine phosphatase activity; P:protein dephosphorylation; P:dephosphorylation; F:phosphatase activity
Cluster-68323.0_evgidbad483018idbtk80Loc53072utrorf	WP_069003189.1F0F1 ATP synthase subunit epsilon	142	1	8.3e-67	100	3	P:GO:0015986; C:GO:0045261; F:GO:0046933	P:ATP synthesis coupled proton transport; C:proton-transporting ATP synthase complex, catalytic core F(1); F:proton-transporting ATP synthase activity, rotational mechanism			Coil (COILS); Coil (COILS); IPR020547 (PFAM); G3DSA:1.20.5.440 (GENE3D); IPR036771 (G3DSA:2.60.15.GENE3D); IPR001469 (TIGRFAM); IPR020546 (PFAM); IPR001469 (PANTHER); PTHR13822:SF7 (PANTHER); IPR020546 (PRODOM); IPR001469 (HAMAP); IPR001469 (CDD); IPR036771 (SUPERFAMILY); IPR036794 (SUPERFAMILY)	P:GO:0015986; C:GO:0045261; F:GO:0046933	P:ATP synthesis coupled proton transport; C:proton-transporting ATP synthase complex, catalytic core F(1); F:proton-transporting ATP synthase activity, rotational mechanism
Cluster-47595.0_evgidbad458189idbtk80Loc27360utrorf	WP_069003251.1DUF3501 domain-containing protein	194	1	6.2e-105	100						IPR021890 (PFAM)	no GO terms	no GO terms
Cluster-53297.0_evgidbad446748idbtk80Loc13043	XP_021362388.1choline transporter-like protein 4	746	1	2.1e-230	73.47						IPR007603 (PFAM); mobidb-lite (MOBIDB_LITE); PTHR12385:SF37 (PANTHER); IPR007603 (PANTHER); TRANSMEMBRANE (PHOBIUS); TRANSMEMBRANE (PHOBIUS); CYTOPLASMIC_DOMAIN (PHOBIUS); TRANSMEMBRANE (PHOBIUS); NON_CYTOPLASMIC_DOMAIN (PHOBIUS); TRANSMEMBRANE (PHOBIUS); TRANSMEMBRANE (PHOBIUS); NON_CYTOPLASMIC_DOMAIN (PHOBIUS); NON_CYTOPLASMIC_DOMAIN (PHOBIUS); TRANSMEMBRANE (PHOBIUS); TRANSMEMBRANE (PHOBIUS); …	no GO terms	no GO terms
Cluster-51819.0_evgidbad445474idbtk80Loc11391	XP_021350224.1uncharacterized protein LOC110448361	450	1	7.5e-29	43.68						mobidb-lite (MOBIDB_LITE); mobidb-lite (MOBIDB_LITE)	no GO terms	no GO terms
Cluster-68763.0_evgidbad458189idbtk80Loc27360	WP_069015274.1Fe-S oxidoreductase	447	1	2e-268	99.78						IPR004017 (PFAM); PTHR32479:SF9 (PANTHER); PTHR32479 (PANTHER); SSF54862 (SUPERFAMILY)	no GO terms	no GO terms
Cluster-38521.0_evgidbad491237idbtk80Loc61692	XP_022102547.1uncharacterized protein LOC110985669	124	1	7.6e-14	49.64						NON_CYTOPLASMIC_DOMAIN (PHOBIUS); SIGNAL_PEPTIDE_C_REGION (PHOBIUS); SIGNAL_PEPTIDE_H_REGION (PHOBIUS); SIGNAL_PEPTIDE_N_REGION (PHOBIUS); SIGNAL_PEPTIDE (PHOBIUS); SignalP-noTM (SIGNALP_EUK); SSF54001 (SUPERFAMILY)	no GO terms	no GO terms
Cluster-43930.0_evgidbad491885idbtk80Loc62377	XP_022323937.1uncharacterized protein LOC111124922	273	1	3.5e-82	71.59						G3DSA:2.60.120.620 (GENE3D); IPR008775 (PFAM); PTHR20883:SF10 (PANTHER); PTHR20883 (PANTHER); SSF51197 (SUPERFAMILY)	no GO terms	no GO terms
Cluster-67395.0_evgidbad492836idbtk80Loc63381	XP_009044685.1hypothetical protein LOTGIDRAFT_237288	339	1	1.3e-73	66.07	1	F:GO:0004792	F:thiosulfate sulfurtransferase activity			IPR001763 (SMART); IPR001763 (PFAM); IPR036873 (G3DSA:3.40.250.GENE3D); IPR036873 (G3DSA:3.40.250.GENE3D); PTHR11364:SF25 (PANTHER); PTHR11364 (PANTHER); IPR001763 (PROSITE_PROFILES); IPR001763 (PROSITE_PROFILES); cd01449 (CDD); cd01448 (CDD); IPR036873 (SUPERFAMILY); IPR036873 (SUPERFAMILY)	no GO terms	no GO terms
Cluster-63523.0_evgidbad486605idbtk80Loc56843	XP_022302034.1uncharacterized protein LOC111110019	458	1	9e-22	60	1	F:GO:0003676	F:nucleic acid binding			IPR001781 (SMART); G3DSA:2.10.110.10 (GENE3D); IPR001781 (PFAM); mobidb-lite (MOBIDB_LITE); PTHR24206:SF51 (PANTHER); PTHR24206 (PANTHER); IPR013087 (PROSITE_PATTERNS); IPR001781 (PROSITE_PATTERNS); IPR001781 (PROSITE_PROFILES)	F:GO:0003676	F:nucleic acid binding
Cluster-37697.0_evgidbad535208idbtk80Loc108729	XP_012939134.1 alpha-(1,6)-fucosyltransferase-like	289	1	1.5e-51	62.5	1	F:GO:0005515	F:protein binding			G3DSA:2.30.30.40 (GENE3D); G3DSA:3.40.50.11350 (GENE3D); PTHR42670 (PANTHER); IPR027350 (PROSITE_PROFILES); IPR036028 (SUPERFAMILY)	F:GO:0005515	F:protein binding
Cluster-53786.0_evgidbad491212idbtk80Loc61666	XP_013080157.1 kynurenine formamidase-like	307	1	9.3e-31	48.68	2	F:GO:0004061; P:GO:0019441	F:arylformamidase activity; P:tryptophan catabolic process to kynurenine			IPR007325 (PFAM); IPR037175 (G3DSA:3.50.30.GENE3D); PTHR43564 (PANTHER); SIGNAL_PEPTIDE_N_REGION (PHOBIUS); NON_CYTOPLASMIC_DOMAIN (PHOBIUS); SIGNAL_PEPTIDE_H_REGION (PHOBIUS); SIGNAL_PEPTIDE (PHOBIUS); SIGNAL_PEPTIDE_C_REGION (PHOBIUS); SignalP-noTM (SIGNALP_EUK); SignalP-TM (SIGNALP_GRAM_POSITIVE); IPR037175 (SUPERFAMILY)	F:GO:0004061; P:GO:0019441	F:arylformamidase activity; P:tryptophan catabolic process to kynurenine
Cluster-55635.0_evgidbad530127idbtk80Loc103124	WP_083226205.1ArsR family transcriptional regulator	120	1	1.7e-57	99.17	2	F:GO:0003700; P:GO:0006355	F:DNA binding transcription factor activity; P:regulation of transcription, DNA-templated			IPR001845 (PRINTS); IPR001845 (SMART); IPR001845 (PFAM); IPR036388 (G3DSA:1.10.10.GENE3D); mobidb-lite (MOBIDB_LITE); PTHR33154 (PANTHER); PTHR33154:SF18 (PANTHER); IPR001845 (PROSITE_PROFILES); IPR011991 (CDD); IPR036390 (SUPERFAMILY)	F:GO:0003700; P:GO:0006355	F:DNA binding transcription factor activity; P:regulation of transcription, DNA-templated
Cluster-53202.0_evgidbad542043idbtk80Loc116305	OQX32146.1hypothetical protein B0D94_02315	81	1	1.4e-07	45.36						no IPS match	no IPS match	no IPS match
Cluster-65300.0_evgidbad486142idbtk80Loc56368	XP_021363627.1ras-related and estrogen-regulated growth inhibitor-like	90	1	3.9e-46	82.19	4	F:GO:0003924; F:GO:0005525; P:GO:0007165; C:GO:0016020	F:GTPase activity; F:GTP binding; P:signal transduction; C:membrane			SM00175 (SMART); SM00173 (SMART); IPR001806 (PFAM); G3DSA:3.40.50.300 (GENE3D); PTHR24070:SF373 (PANTHER); IPR020849 (PANTHER); IPR020849 (PROSITE_PROFILES); IPR027417 (SUPERFAMILY)	F:GO:0003924; F:GO:0005525; P:GO:0007165; C:GO:0016020	F:GTPase activity; F:GTP binding; P:signal transduction; C:membrane
Cluster-57272.0_evgidbad500333idbtk80Loc71293	ODB91078.1hypothetical protein A3195_06535	158	1	1.4e-70	100						Coil (COILS); SIGNAL_PEPTIDE_C_REGION (PHOBIUS); NON_CYTOPLASMIC_DOMAIN (PHOBIUS); TRANSMEMBRANE (PHOBIUS); SIGNAL_PEPTIDE (PHOBIUS); SIGNAL_PEPTIDE_N_REGION (PHOBIUS); TRANSMEMBRANE (PHOBIUS); SIGNAL_PEPTIDE_H_REGION (PHOBIUS); CYTOPLASMIC_DOMAIN (PHOBIUS); NON_CYTOPLASMIC_DOMAIN (PHOBIUS); SignalP-TM (SIGNALP_GRAM_POSITIVE); SignalP-TM (SIGNALP_GRAM_NEGATIVE); SignalP-TM (SIGNALP_EUK); TMhelix …	no GO terms	no GO terms
Cluster-56526.0_evgidbad576765idbtk80Loc23121	XP_011428419.1 perlucin isoform X1	337	1	3.5e-23	57.78						Coil (COILS); IPR001304 (SMART); IPR001304 (PFAM); IPR016186 (G3DSA:3.10.100.GENE3D); PTHR22802 (PANTHER); PTHR22802:SF311 (PANTHER); IPR018378 (PROSITE_PATTERNS); SIGNAL_PEPTIDE_C_REGION (PHOBIUS); SIGNAL_PEPTIDE_N_REGION (PHOBIUS); SIGNAL_PEPTIDE (PHOBIUS); SIGNAL_PEPTIDE_H_REGION (PHOBIUS); NON_CYTOPLASMIC_DOMAIN (PHOBIUS); IPR001304 (PROSITE_PROFILES); SignalP-noTM (SIGNALP_EUK); IPR016187 (S…	no GO terms	no GO terms
Cluster-63867.0_evgidbad609480idbtk80Loc57765	OWF41870.1hypothetical protein KP79_PYT12354	129	1	1.9e-25	75.25						mobidb-lite (MOBIDB_LITE)	no GO terms	no GO terms
Cluster-65626.0_evgidbad506042idbtk80Loc77330	XP_021366026.1kinectin-like	347	1	1.4e-35	62.1						Coil (COILS); Coil (COILS); Coil (COILS); Coil (COILS); mobidb-lite (MOBIDB_LITE); mobidb-lite (MOBIDB_LITE)	no GO terms	no GO terms
Cluster-68638.0_evgidbad490672idbtk80Loc61098	EKC33670.1hypothetical protein CGI_10015499	194	1	1.3e-17	50.53						mobidb-lite (MOBIDB_LITE)	no GO terms	no GO terms
Cluster-37779.0_evgidbad491801idbtk80Loc62288	WP_068989742.1elongation factor Tu	298	1	9.6e-166	100	5	F:GO:0003746; F:GO:0003924; F:GO:0005525; C:GO:0005622; P:GO:0006414	F:translation elongation factor activity; F:GTPase activity; F:GTP binding; C:intracellular; P:translational elongation			IPR004541 (TIGRFAM); G3DSA:2.40.30.10 (GENE3D); G3DSA:2.40.30.10 (GENE3D); IPR004161 (PFAM); G3DSA:3.40.50.300 (GENE3D); IPR004160 (PFAM); IPR000795 (PFAM); PTHR43721 (PANTHER); PTHR43721:SF15 (PANTHER); IPR000795 (PROSITE_PROFILES); IPR033720 (CDD); cd03707 (CDD); IPR027417 (SUPERFAMILY); IPR009000 (SUPERFAMILY); IPR009001 (SUPERFAMILY)	F:GO:0003746; F:GO:0003924; F:GO:0005525; C:GO:0005622; P:GO:0006414	F:translation elongation factor activity; F:GTPase activity; F:GTP binding; C:intracellular; P:translational elongation
Cluster-61967.0_evgidbad489509idbtk80Loc59849	XP_022335822.1uncharacterized protein LOC111132316	421	1	1.2e-20	47.65	2	C:GO:0005622; F:GO:0008270	C:intracellular; F:zinc ion binding			G3DSA:3.30.40.200 (GENE3D); IPR011042 (G3DSA:2.120.10.GENE3D); IPR000315 (PFAM); PTHR44635 (PANTHER); IPR000315 (PROSITE_PROFILES); IPR000315 (CDD); IPR000315 (CDD); SSF101898 (SUPERFAMILY)	C:GO:0005622; F:GO:0008270	C:intracellular; F:zinc ion binding
Cluster-37597.0_evgidbad490575idbtk80Loc60978	XP_011423544.1 WD repeat-containing protein 5	375	1	2e-96	66.94	1	F:GO:0005515	F:protein binding			IPR001680 (SMART); IPR024977 (PFAM); IPR015943 (G3DSA:2.130.10.GENE3D); IPR015943 (G3DSA:2.130.10.GENE3D); IPR001680 (PFAM); PTHR22850:SF87 (PANTHER); PTHR22850 (PANTHER); IPR001680 (PROSITE_PROFILES); IPR017986 (PROSITE_PROFILES); IPR036322 (SUPERFAMILY)	F:GO:0005515	F:protein binding
Cluster-28155.0_evgidbad534878idbtk80Loc108365	WP_069005029.1hypothetical protein	132	1	2.2e-66	100						SIGNAL_PEPTIDE (PHOBIUS); SIGNAL_PEPTIDE_C_REGION (PHOBIUS); NON_CYTOPLASMIC_DOMAIN (PHOBIUS); SIGNAL_PEPTIDE_H_REGION (PHOBIUS); SIGNAL_PEPTIDE_N_REGION (PHOBIUS); PS51257 (PROSITE_PROFILES); SignalP-noTM (SIGNALP_EUK); SignalP-TM (SIGNALP_GRAM_POSITIVE)	no GO terms	no GO terms
Cluster-35623.0_evgidbad505594idbtk80Loc76860	XP_022344427.1methyltransferase-like protein 27 isoform X3	241	1	2.3e-48	66.01						PF13649 (PFAM); G3DSA:3.40.50.150 (GENE3D); mobidb-lite (MOBIDB_LITE); PTHR43591:SF6 (PANTHER); PTHR43591 (PANTHER); cd02440 (CDD); IPR029063 (SUPERFAMILY)	no GO terms	no GO terms
Cluster-41323.0_evgidbad517102idbtk80Loc89092	XP_021361437.1uncharacterized protein LOC110455575	314	1	4.6e-17	72.45						mobidb-lite (MOBIDB_LITE); mobidb-lite (MOBIDB_LITE)	no GO terms	no GO terms
Cluster-31165.0_evgidbad505364idbtk80Loc76618	XP_021354153.1monocarboxylate transporter 6-like	460	1	1.8e-41	50.96	2	C:GO:0016021; P:GO:0055085	C:integral component of membrane; P:transmembrane transport			IPR011701 (PFAM); G3DSA:1.20.1250.20 (GENE3D); mobidb-lite (MOBIDB_LITE); PTHR11360 (PANTHER); CYTOPLASMIC_DOMAIN (PHOBIUS); TRANSMEMBRANE (PHOBIUS); TRANSMEMBRANE (PHOBIUS); TRANSMEMBRANE (PHOBIUS); NON_CYTOPLASMIC_DOMAIN (PHOBIUS); CYTOPLASMIC_DOMAIN (PHOBIUS); CYTOPLASMIC_DOMAIN (PHOBIUS); TRANSMEMBRANE (PHOBIUS); CYTOPLASMIC_DOMAIN (PHOBIUS); TRANSMEMBRANE (PHOBIUS); TRANSMEMBRANE (PHOBIUS); …	C:GO:0016021; P:GO:0055085	C:integral component of membrane; P:transmembrane transport
Cluster-69108.0_evgidbad490456idbtk80Loc60852	XP_022321940.1tripartite motif-containing protein 2-like	193	1	3.3e-42	43.63	2	C:GO:0005622; F:GO:0008270	C:intracellular; F:zinc ion binding			Coil (COILS); IPR011042 (G3DSA:2.120.10.GENE3D); G3DSA:3.30.40.200 (GENE3D); PTHR44254 (PANTHER); IPR000315 (PROSITE_PROFILES); IPR000315 (PROSITE_PROFILES); SSF101898 (SUPERFAMILY); SSF57845 (SUPERFAMILY)	C:GO:0005622; F:GO:0008270	C:intracellular; F:zinc ion binding
Cluster-48720.0_evgidbad552482idbtk80Loc128021	SJK86197.1 calmodulin	240	1	2.5e-31	76.36	1	F:GO:0005509	F:calcium ion binding			IPR002048 (SMART); IPR002048 (PFAM); G3DSA:1.10.238.10 (GENE3D); G3DSA:1.10.238.10 (GENE3D); IPR002048 (PFAM); mobidb-lite (MOBIDB_LITE); PTHR23050:SF306 (PANTHER); PTHR23050 (PANTHER); IPR018247 (PROSITE_PATTERNS); IPR018247 (PROSITE_PATTERNS); IPR002048 (PROSITE_PROFILES); IPR002048 (PROSITE_PROFILES); IPR002048 (PROSITE_PROFILES); IPR002048 (CDD); IPR011992 (SUPERFAMILY)	F:GO:0005509	F:calcium ion binding
Cluster-28688.0_evgidbad532186idbtk80Loc105396	WP_069003166.1TusE/DsrC/DsvC family sulfur relay protein	114	1	2.7e-60	100						IPR007453 (PFAM); IPR007453 (TIGRFAM); G3DSA:1.10.10.370 (GENE3D); IPR007453 (PANTHER); IPR025526 (SUPERFAMILY)	no GO terms	no GO terms
Cluster-58098.0_evgidbad499839idbtk80Loc70772	XP_021379552.1homeobox protein unc-4 homolog	358	1	2.4e-46	67.19	2	P:GO:0006355; F:GO:0043565	P:regulation of transcription, DNA-templated; F:sequence-specific DNA binding			Coil (COILS); IPR001356 (SMART); IPR001356 (PFAM); G3DSA:1.10.10.60 (GENE3D); mobidb-lite (MOBIDB_LITE); mobidb-lite (MOBIDB_LITE); mobidb-lite (MOBIDB_LITE); PTHR24329 (PANTHER); PTHR24329:SF382 (PANTHER); IPR017970 (PROSITE_PATTERNS); IPR001356 (PROSITE_PROFILES); IPR001356 (CDD); IPR009057 (SUPERFAMILY)	F:GO:0003677; P:GO:0006355; F:GO:0043565	F:DNA binding; P:regulation of transcription, DNA-templated; F:sequence-specific DNA binding
Cluster-62385.0_evgidbad497061idbtk80Loc67827	WP_068987886.1NADH dehydrogenase	160	1	6.4e-84	100						Coil (COILS); IPR027396 (G3DSA:3.40.1260.GENE3D); IPR032836 (PFAM); PTHR34655:SF2 (PANTHER); PTHR34655 (PANTHER); TRANSMEMBRANE (PHOBIUS); CYTOPLASMIC_DOMAIN (PHOBIUS); NON_CYTOPLASMIC_DOMAIN (PHOBIUS); IPR027396 (SUPERFAMILY)	no GO terms	no GO terms
Cluster-31146.0_evgidbad688862idbtk80Loc35193	XP_021364571.1uncharacterized protein LOC110457565 isoform X2	291	1	4.6e-104	82.33						no IPS match	no IPS match	no IPS match
Cluster-66735.0_evgidbad614226idbtk80Loc62821	XP_005092047.1 Williams-Beuren syndrome chromosomal region 27 protein-like	218	1	1.3e-37	61.5						G3DSA:3.40.50.150 (GENE3D); PF13649 (PFAM); PTHR43591:SF6 (PANTHER); PTHR43591 (PANTHER); cd02440 (CDD); IPR029063 (SUPERFAMILY)	no GO terms	no GO terms
Cluster-49172.0_evgidbad650796idbtk80Loc103593	XP_022286230.1LOW QUALITY PROTEIN: uncharacterized protein C20orf85 homolog	134	1	4.5e-46	82.68						IPR020339 (PFAM); PTHR31909:SF3 (PANTHER); PTHR31909 (PANTHER); IPR020339 (PRODOM)	no GO terms	no GO terms
Cluster-67862.0_evgidbad639394idbtk80Loc90523	XP_013395392.1PREDICTED: uncharacterized protein LOC106162611	130	1	1.8e-07	50.42						PTHR33562 (PANTHER); TRANSMEMBRANE (PHOBIUS); SIGNAL_PEPTIDE_N_REGION (PHOBIUS); NON_CYTOPLASMIC_DOMAIN (PHOBIUS); SIGNAL_PEPTIDE (PHOBIUS); SIGNAL_PEPTIDE_C_REGION (PHOBIUS); CYTOPLASMIC_DOMAIN (PHOBIUS); SIGNAL_PEPTIDE_H_REGION (PHOBIUS); SignalP-noTM (SIGNALP_EUK); SignalP-TM (SIGNALP_GRAM_POSITIVE)	no GO terms	no GO terms
Cluster-19440.0_evgidbad706724idbtk80Loc54182	XP_012937787.1PREDICTED: uncharacterized protein LOC101852175	242	1	4.9e-11	55.9	1	F:GO:0003676	F:nucleic acid binding			IPR013087 (SMART); PF13894 (PFAM); G3DSA:3.30.160.60 (GENE3D); PF00096 (PFAM); G3DSA:3.30.160.60 (GENE3D); G3DSA:3.30.160.60 (GENE3D); mobidb-lite (MOBIDB_LITE); PTHR43974:SF5 (PANTHER); PTHR43974 (PANTHER); IPR013087 (PROSITE_PATTERNS); IPR013087 (PROSITE_PATTERNS); IPR013087 (PROSITE_PATTERNS); IPR013087 (PROSITE_PROFILES); IPR013087 (PROSITE_PROFILES); IPR013087 (PROSITE_PROFILES); IPR013087 (…	F:GO:0003676	F:nucleic acid binding
Cluster-57757.0_evgidbad691107idbtk80Loc37534	OWF37200.1 Calmodulin	164	1	1.5e-19	55.56	1	F:GO:0005509	F:calcium ion binding			IPR002048 (SMART); G3DSA:1.10.238.10 (GENE3D); IPR002048 (PFAM); G3DSA:1.10.238.10 (GENE3D); PTHR23050 (PANTHER); PTHR23050:SF263 (PANTHER); IPR018247 (PROSITE_PATTERNS); IPR018247 (PROSITE_PATTERNS); IPR018247 (PROSITE_PATTERNS); IPR002048 (PROSITE_PROFILES); IPR002048 (PROSITE_PROFILES); IPR002048 (PROSITE_PROFILES); IPR002048 (PROSITE_PROFILES); IPR002048 (CDD); IPR011992 (SUPERFAMILY)	F:GO:0005509	F:calcium ion binding
Cluster-63855.0_evgidbad621043idbtk80Loc70188	XP_005101571.1PREDICTED: uncharacterized protein LOC101862047	174	1	6.9e-07	47.48						mobidb-lite (MOBIDB_LITE)	no GO terms	no GO terms
Cluster-68726.6028_evgidbad670673idbtk80Loc15638	XP_006819348.1PREDICTED: uncharacterized protein LOC100374480	121	1	1e-12	62.37						no IPS match	no IPS match	no IPS match
Cluster-57231.0_evgidbad715339idbtk80Loc63489	XP_013414353.1PREDICTED: uncharacterized protein LOC106176491	253	1	8.2e-25	57.08						NON_CYTOPLASMIC_DOMAIN (PHOBIUS); SIGNAL_PEPTIDE_C_REGION (PHOBIUS); SIGNAL_PEPTIDE (PHOBIUS); SIGNAL_PEPTIDE_H_REGION (PHOBIUS); SIGNAL_PEPTIDE_N_REGION (PHOBIUS); SignalP-noTM (SIGNALP_EUK)	no GO terms	no GO terms
Cluster-50206.0_evgidbad766719idbtk80Loc17745	XP_021361748.1uncharacterized protein LOC110455737	11	1	3.5e-19	68.33						Coil (COILS); mobidb-lite (MOBIDB_LITE); PTHR21847:SF4 (PANTHER); PTHR21847 (PANTHER); SSF47391 (SUPERFAMILY)	no GO terms	no GO terms
Cluster-68583.0_evgidbad790420idbtk80Loc44005	XP_022247436.1synaptogenesis protein syg-2-like	401	1	3e-23	40.95	1	F:GO:0005515	F:protein binding			IPR003961 (SMART); IPR003599 (SMART); IPR013783 (G3DSA:2.60.40.GENE3D); PF13927 (PFAM); IPR013783 (G3DSA:2.60.40.GENE3D); IPR013098 (PFAM); IPR013783 (G3DSA:2.60.40.GENE3D); PTHR44059 (PANTHER); SIGNAL_PEPTIDE (PHOBIUS); NON_CYTOPLASMIC_DOMAIN (PHOBIUS); SIGNAL_PEPTIDE_N_REGION (PHOBIUS); TRANSMEMBRANE (PHOBIUS); CYTOPLASMIC_DOMAIN (PHOBIUS); SIGNAL_PEPTIDE_H_REGION (PHOBIUS); SIGNAL_PEPTIDE_C_RE…	F:GO:0005515	F:protein binding
Cluster-52848.0_evgidbad773031idbtk80Loc25938	OWF46625.1Cyclic nucleotide-binding domain-containing protein 2	361	1	3.6e-98	68.03						IPR000595 (PFAM); IPR014710 (G3DSA:2.60.120.GENE3D); mobidb-lite (MOBIDB_LITE); mobidb-lite (MOBIDB_LITE); PTHR23011 (PANTHER); IPR018488 (PROSITE_PATTERNS); IPR000595 (PROSITE_PROFILES); IPR000595 (CDD); IPR018490 (SUPERFAMILY); IPR018490 (SUPERFAMILY)	no GO terms	no GO terms
Cluster-65064.0_evgidbad760433idbtk80Loc8529	XP_002602109.1hypothetical protein BRAFLDRAFT_98958	230	1	1.5e-17	50						IPR002861 (PFAM); G3DSA:2.60.40.4060 (GENE3D); PTHR23130 (PANTHER); PTHR23130:SF109 (PANTHER); SIGNAL_PEPTIDE (PHOBIUS); TRANSMEMBRANE (PHOBIUS); SIGNAL_PEPTIDE_H_REGION (PHOBIUS); SIGNAL_PEPTIDE_N_REGION (PHOBIUS); NON_CYTOPLASMIC_DOMAIN (PHOBIUS); CYTOPLASMIC_DOMAIN (PHOBIUS); SIGNAL_PEPTIDE_C_REGION (PHOBIUS); IPR002861 (PROSITE_PROFILES); IPR002861 (CDD); TMhelix (TMHMM); TMhelix (TMHMM)	no GO terms	no GO terms
Cluster-53685.0_evgidbad783310idbtk80Loc36554	XP_022329491.1uncharacterized protein LOC111128251	424	1	3.7e-22	49.23	3	F:GO:0002020; P:GO:0042981; F:GO:0070513	F:protease binding; P:regulation of apoptotic process; F:death domain binding			Coil (COILS); Coil (COILS); Coil (COILS); IPR001315 (SMART); IPR001315 (PFAM); G3DSA:1.10.533.10 (GENE3D); mobidb-lite (MOBIDB_LITE); IPR037939 (PANTHER); IPR001315 (PROSITE_PROFILES); cd01671 (CDD); IPR011029 (SUPERFAMILY)	F:GO:0002020; P:GO:0042981; F:GO:0070513	F:protease binding; P:regulation of apoptotic process; F:death domain binding
Cluster-34864.0_evgidbad837126idbtk80Loc93441	XP_014676347.1 P2X purinoceptor 7-like	139	1	5.3e-18	67.86						PTHR36981 (PANTHER); PTHR36981:SF1 (PANTHER)	no GO terms	no GO terms
Cluster-66709.0_evgidbad772346idbtk80Loc25234	XP_011434684.1 serine/threonine-protein kinase DCLK1 isoform X4	957	1	3.2e-255	76.23	4	F:GO:0004672; F:GO:0005524; P:GO:0006468; P:GO:0035556	F:protein kinase activity; F:ATP binding; P:protein phosphorylation; P:intracellular signal transduction			Coil (COILS); Coil (COILS); Coil (COILS); Coil (COILS); IPR003533 (SMART); IPR000719 (SMART); G3DSA:1.10.510.10 (GENE3D); IPR003533 (PFAM); IPR036572 (G3DSA:3.10.20.GENE3D); IPR000719 (PFAM); IPR036572 (G3DSA:3.10.20.GENE3D); mobidb-lite (MOBIDB_LITE); IPR008271 (PROSITE_PATTERNS); IPR017441 (PROSITE_PATTERNS); IPR003533 (PROSITE_PROFILES); IPR003533 (PROSITE_PROFILES); IPR000719 (PROSITE_PROFILE…	F:GO:0004672; F:GO:0005524; P:GO:0006468; P:GO:0035556	F:protein kinase activity; F:ATP binding; P:protein phosphorylation; P:intracellular signal transduction
Cluster-56006.0_evgidbad902651idbtk80Loc32925	XP_009051439.1hypothetical protein LOTGIDRAFT_104299	257	1	3.7e-41	57.94	3	F:GO:0008146; C:GO:0016021; P:GO:0016051	F:sulfotransferase activity; C:integral component of membrane; P:carbohydrate biosynthetic process			IPR005331 (PFAM); IPR018011 (PANTHER)	F:GO:0008146; C:GO:0016021; P:GO:0016051	F:sulfotransferase activity; C:integral component of membrane; P:carbohydrate biosynthetic process
Cluster-57875.0_evgidbad926675idbtk80Loc58374	OLL25419.1Calmodulin	161	1	4.1e-46	82.52	1	F:GO:0005509	F:calcium ion binding			Coil (COILS); IPR002048 (SMART); G3DSA:1.10.238.10 (GENE3D); G3DSA:1.10.238.10 (GENE3D); IPR002048 (PFAM); PTHR23050 (PANTHER); PTHR23050:SF306 (PANTHER); IPR018247 (PROSITE_PATTERNS); IPR018247 (PROSITE_PATTERNS); IPR002048 (PROSITE_PROFILES); IPR002048 (PROSITE_PROFILES); IPR002048 (PROSITE_PROFILES); IPR002048 (PROSITE_PROFILES); IPR002048 (CDD); IPR011992 (SUPERFAMILY)	F:GO:0005509	F:calcium ion binding
Cluster-61922.0_evgidbad940600idbtk80Loc73373	OWF35818.1 SH3 and PX domain-containing protein 2B	170	1	2.3e-23	64.96	1	F:GO:0035091	F:phosphatidylinositol binding			IPR001683 (SMART); IPR001683 (PFAM); IPR036871 (G3DSA:3.30.1520.GENE3D); PTHR15706 (PANTHER); IPR001683 (PROSITE_PROFILES); cd06093 (CDD); IPR036871 (SUPERFAMILY)	F:GO:0035091	F:phosphatidylinositol binding
Cluster-29545.0_evgidbad931905idbtk80Loc63977	XP_014772678.1PREDICTED: uncharacterized protein LOC106870949	852	1	4.7e-32	69.85	1	F:GO:0017137	F:Rab GTPase binding			Coil (COILS); Coil (COILS); IPR000008 (SMART); IPR002909 (PFAM); IPR019018 (PFAM); IPR035892 (G3DSA:2.60.40.GENE3D); IPR000008 (PFAM); IPR013783 (G3DSA:2.60.40.GENE3D); mobidb-lite (MOBIDB_LITE); mobidb-lite (MOBIDB_LITE); mobidb-lite (MOBIDB_LITE); mobidb-lite (MOBIDB_LITE); IPR037789 (PANTHER); cd00603 (CDD); SSF49562 (SUPERFAMILY); IPR014756 (SUPERFAMILY)	F:GO:0017137	F:Rab GTPase binding
Cluster-33145.0_evgidbad889264idbtk80Loc18258	XP_021371468.1argininosuccinate synthase-like	412	1	5.2e-178	85.11	3	F:GO:0004055; F:GO:0005524; P:GO:0006526	F:argininosuccinate synthase activity; F:ATP binding; P:arginine biosynthetic process			Coil (COILS); IPR024074 (G3DSA:3.90.1260.GENE3D); G3DSA:1.20.5.470 (GENE3D); IPR001518 (TIGRFAM); IPR001518 (PFAM); IPR014729 (G3DSA:3.40.50.GENE3D); IPR001518 (PANTHER); IPR018223 (PROSITE_PATTERNS); IPR018223 (PROSITE_PATTERNS); IPR023434 (HAMAP); IPR023434 (CDD); SSF69864 (SUPERFAMILY); SSF52402 (SUPERFAMILY)	F:GO:0004055; F:GO:0005524; P:GO:0006526	F:argininosuccinate synthase activity; F:ATP binding; P:arginine biosynthetic process
Cluster-46520.0_evgidbad934538idbtk80Loc66796	WP_083218150.1hypothetical protein	173	1	3e-87	100						IPR035437 (G3DSA:2.40.50.GENE3D); NON_CYTOPLASMIC_DOMAIN (PHOBIUS); CYTOPLASMIC_DOMAIN (PHOBIUS); TRANSMEMBRANE (PHOBIUS); SSF50199 (SUPERFAMILY); TMhelix (TMHMM)	no GO terms	no GO terms
[truncated: 1,825 more rows]

## Sheet: S3.3 Visceral mass-specific
SeqName	Description	Length	#Hits	e-Value	sim mean	#GO	GO IDs	GO Names	Enzyme Codes	Enzyme Names	InterPro IDs	InterPro GO IDs	InterPro GO Names
[truncated: 1,463 more rows]

## Sheet: S3.4 Foot-specific annotations
SeqName	Description	Length	#Hits	e-Value	sim mean	#GO	GO IDs	GO Names	Enzyme Codes	Enzyme Names	InterPro IDs	InterPro GO IDs	InterPro GO Names
[truncated: 1,512 more rows]

[truncated: 7 more sheets: S3.5 Mantle-specific annot., S3.6 Gill vs Foot, S3.7 Visceral mass vs Foot, S3.8 Gill vs Visceral mass, S3.9 Mantle vs Visceral mass, S3.10 Mantle vs Foot, S3.11 Gill vs Mantle]
