# Supplementary material for: Organ transcriptomes of the lucinid clam Loripes orbiculatus (Poli, 1791) provide insights into their specialised roles in the biology of a chemosymbiotic bivalve
Source: BMC Genomics. 2019 Nov 7;20:820. doi: 10.1186/s12864-019-6177-0 (PMC6836662; doi:10.1186/s12864-019-6177-0)
Supplement: Supplementary file 4 — Additional file 4. GO term enrichments – Results of the gene ontology term enrichment analyses of genes highly expressed in each organ [file 12864_2019_6177_MOESM4_ESM.xlsx]

## Sheet: Gill_GOterms
FULL
GO IDs	GO description	pvalue	corr pvalue	cluster frequency	total frequency	Genes
5230	extracellular ligand-gated ion channel activity	7.6253e-12	6.39e-09	17/417 4.0%	91/19559 0.4%	CLUSTER-39507.0_EVGIDBAD1389823IDBTK80LOC46382 CLUSTER-46933.0_EVGIDBAIDBTK80LOC128978 CLUSTER-28823.0_EVGIDBAD33901IDBTK80LOC36983 CLUSTER-44631.0_EVGIDBAD1353213IDBTK80LOC5038 CLUSTER-50461.0_EVGIDBAIDBTK80LOC79588 CLUSTER-68726.1199_EVGIDBAD40016IDBTK80LOC43389 CLUSTER-68140.0_EVGIDBAIDBTK80LOC98503 CLUSTER-59938.0_EVGIDBAD293981IDBTK80LOC106928 CLUSTER-61618.0_EVGIDBAD460733IDBTK80LOC30057 CL…
22834	ligand-gated channel activity	3.6263e-10	1.0129e-07	17/417 4.0%	115/19559 0.5%	CLUSTER-39507.0_EVGIDBAD1389823IDBTK80LOC46382 CLUSTER-46933.0_EVGIDBAIDBTK80LOC128978 CLUSTER-28823.0_EVGIDBAD33901IDBTK80LOC36983 CLUSTER-44631.0_EVGIDBAD1353213IDBTK80LOC5038 CLUSTER-50461.0_EVGIDBAIDBTK80LOC79588 CLUSTER-68726.1199_EVGIDBAD40016IDBTK80LOC43389 CLUSTER-68140.0_EVGIDBAIDBTK80LOC98503 CLUSTER-59938.0_EVGIDBAD293981IDBTK80LOC106928 CLUSTER-61618.0_EVGIDBAD460733IDBTK80LOC30057 CL…
15276	ligand-gated ion channel activity	3.6263e-10	1.0129e-07	17/417 4.0%	115/19559 0.5%	CLUSTER-39507.0_EVGIDBAD1389823IDBTK80LOC46382 CLUSTER-46933.0_EVGIDBAIDBTK80LOC128978 CLUSTER-28823.0_EVGIDBAD33901IDBTK80LOC36983 CLUSTER-44631.0_EVGIDBAD1353213IDBTK80LOC5038 CLUSTER-50461.0_EVGIDBAIDBTK80LOC79588 CLUSTER-68726.1199_EVGIDBAD40016IDBTK80LOC43389 CLUSTER-68140.0_EVGIDBAIDBTK80LOC98503 CLUSTER-59938.0_EVGIDBAD293981IDBTK80LOC106928 CLUSTER-61618.0_EVGIDBAD460733IDBTK80LOC30057 CL…
46872	metal ion binding	1.2575e-08	2.6344e-06	94/417 22.5%	2479/19559 12.6%	CLUSTER-31368.0_EVGIDBAD1383162IDBTK80LOC39484 CLUSTER-43443.0_EVGIDBAIDBTK80LOC47813 CLUSTER-61967.0_EVGIDBAD489509IDBTK80LOC59849 CLUSTER-46323.0_EVGIDBAD1372597IDBTK80LOC28486 CLUSTER-37051.0_EVGIDBAIDBTK80LOC18572 CLUSTER-48720.0_EVGIDBAD552482IDBTK80LOC128021 CLUSTER-43967.0_EVGIDBAD57754IDBTK80LOC61285 CLUSTER-68145.0_EVGIDBAD273636IDBTK80LOC86517 CLUSTER-65600.0_EVGIDBAIDBTK80LOC182834 CLU…
43169	cation binding	1.8691e-08	2.6623e-06	94/417 22.5%	2499/19559 12.7%	CLUSTER-31368.0_EVGIDBAD1383162IDBTK80LOC39484 CLUSTER-43443.0_EVGIDBAIDBTK80LOC47813 CLUSTER-61967.0_EVGIDBAD489509IDBTK80LOC59849 CLUSTER-46323.0_EVGIDBAD1372597IDBTK80LOC28486 CLUSTER-37051.0_EVGIDBAIDBTK80LOC18572 CLUSTER-48720.0_EVGIDBAD552482IDBTK80LOC128021 CLUSTER-43967.0_EVGIDBAD57754IDBTK80LOC61285 CLUSTER-68145.0_EVGIDBAD273636IDBTK80LOC86517 CLUSTER-65600.0_EVGIDBAIDBTK80LOC182834 CLU…
43167	ion binding	1.9062e-08	2.6623e-06	94/417 22.5%	2500/19559 12.7%	CLUSTER-31368.0_EVGIDBAD1383162IDBTK80LOC39484 CLUSTER-43443.0_EVGIDBAIDBTK80LOC47813 CLUSTER-61967.0_EVGIDBAD489509IDBTK80LOC59849 CLUSTER-46323.0_EVGIDBAD1372597IDBTK80LOC28486 CLUSTER-37051.0_EVGIDBAIDBTK80LOC18572 CLUSTER-48720.0_EVGIDBAD552482IDBTK80LOC128021 CLUSTER-43967.0_EVGIDBAD57754IDBTK80LOC61285 CLUSTER-68145.0_EVGIDBAD273636IDBTK80LOC86517 CLUSTER-65600.0_EVGIDBAIDBTK80LOC182834 CLU…
4872	receptor activity	3.6434e-08	4.3616e-06	40/417 9.5%	721/19559 3.6%	CLUSTER-39507.0_EVGIDBAD1389823IDBTK80LOC46382 CLUSTER-29209.0_EVGIDBAD495833IDBTK80LOC66552 CLUSTER-40725.0_EVGIDBAD441093IDBTK80LOC5658 CLUSTER-44631.0_EVGIDBAD1353213IDBTK80LOC5038 CLUSTER-34710.0_EVGIDBAD294456IDBTK80LOC107411 CLUSTER-68726.1199_EVGIDBAD40016IDBTK80LOC43389 CLUSTER-60355.0_EVGIDBAD482995IDBTK80LOC53046 CLUSTER-48554.0_EVGIDBAIDBTK80LOC101650 CLUSTER-45373.0_EVGIDBAD494844IDBT…
34220	ion transmembrane transport	5.7101e-08	5.618e-06	18/417 4.3%	179/19559 0.9%	CLUSTER-39507.0_EVGIDBAD1389823IDBTK80LOC46382 CLUSTER-46933.0_EVGIDBAIDBTK80LOC128978 CLUSTER-28823.0_EVGIDBAD33901IDBTK80LOC36983 CLUSTER-44631.0_EVGIDBAD1353213IDBTK80LOC5038 CLUSTER-50461.0_EVGIDBAIDBTK80LOC79588 CLUSTER-68726.1199_EVGIDBAD40016IDBTK80LOC43389 CLUSTER-68140.0_EVGIDBAIDBTK80LOC98503 CLUSTER-59938.0_EVGIDBAD293981IDBTK80LOC106928 CLUSTER-61618.0_EVGIDBAD460733IDBTK80LOC30057 CL…
4888	transmembrane receptor activity	6.0337e-08	5.618e-06	38/417 9.1%	677/19559 3.4%	CLUSTER-39507.0_EVGIDBAD1389823IDBTK80LOC46382 CLUSTER-29209.0_EVGIDBAD495833IDBTK80LOC66552 CLUSTER-40725.0_EVGIDBAD441093IDBTK80LOC5658 CLUSTER-44631.0_EVGIDBAD1353213IDBTK80LOC5038 CLUSTER-34710.0_EVGIDBAD294456IDBTK80LOC107411 CLUSTER-68726.1199_EVGIDBAD40016IDBTK80LOC43389 CLUSTER-60355.0_EVGIDBAD482995IDBTK80LOC53046 CLUSTER-48554.0_EVGIDBAIDBTK80LOC101650 CLUSTER-45373.0_EVGIDBAD494844IDBT…
5509	calcium ion binding	1.2056e-07	1.0103e-05	40/417 9.5%	754/19559 3.8%	CLUSTER-28247.0_EVGIDBAD453852IDBTK80LOC22296 CLUSTER-58757.0_EVGIDBAIDBTK80LOC90937 CLUSTER-31368.0_EVGIDBAD1383162IDBTK80LOC39484 CLUSTER-43443.0_EVGIDBAIDBTK80LOC47813 CLUSTER-49432.0_EVGIDBAIDBTK80LOC42708 CLUSTER-48720.0_EVGIDBAD552482IDBTK80LOC128021 CLUSTER-65600.0_EVGIDBAIDBTK80LOC182834 CLUSTER-37326.0_EVGIDBAD318049IDBTK80LOC131077 CLUSTER-34855.0_EVGIDBAIDBTK80LOC48296 CLUSTER-41029.0_…
22836	gated channel activity	1.7172e-07	1.3082e-05	17/417 4.0%	172/19559 0.8%	CLUSTER-39507.0_EVGIDBAD1389823IDBTK80LOC46382 CLUSTER-46933.0_EVGIDBAIDBTK80LOC128978 CLUSTER-28823.0_EVGIDBAD33901IDBTK80LOC36983 CLUSTER-44631.0_EVGIDBAD1353213IDBTK80LOC5038 CLUSTER-50461.0_EVGIDBAIDBTK80LOC79588 CLUSTER-68726.1199_EVGIDBAD40016IDBTK80LOC43389 CLUSTER-68140.0_EVGIDBAIDBTK80LOC98503 CLUSTER-59938.0_EVGIDBAD293981IDBTK80LOC106928 CLUSTER-61618.0_EVGIDBAD460733IDBTK80LOC30057 CL…
60089	molecular transducer activity	2.3858e-07	1.5379e-05	41/417 9.8%	804/19559 4.1%	CLUSTER-39507.0_EVGIDBAD1389823IDBTK80LOC46382 CLUSTER-29209.0_EVGIDBAD495833IDBTK80LOC66552 CLUSTER-40725.0_EVGIDBAD441093IDBTK80LOC5658 CLUSTER-44631.0_EVGIDBAD1353213IDBTK80LOC5038 CLUSTER-34710.0_EVGIDBAD294456IDBTK80LOC107411 CLUSTER-68726.1199_EVGIDBAD40016IDBTK80LOC43389 CLUSTER-60355.0_EVGIDBAD482995IDBTK80LOC53046 CLUSTER-48554.0_EVGIDBAIDBTK80LOC101650 CLUSTER-45373.0_EVGIDBAD494844IDBT…
4871	signal transducer activity	2.3858e-07	1.5379e-05	41/417 9.8%	804/19559 4.1%	CLUSTER-39507.0_EVGIDBAD1389823IDBTK80LOC46382 CLUSTER-29209.0_EVGIDBAD495833IDBTK80LOC66552 CLUSTER-40725.0_EVGIDBAD441093IDBTK80LOC5658 CLUSTER-44631.0_EVGIDBAD1353213IDBTK80LOC5038 CLUSTER-34710.0_EVGIDBAD294456IDBTK80LOC107411 CLUSTER-68726.1199_EVGIDBAD40016IDBTK80LOC43389 CLUSTER-60355.0_EVGIDBAD482995IDBTK80LOC53046 CLUSTER-48554.0_EVGIDBAIDBTK80LOC101650 CLUSTER-45373.0_EVGIDBAD494844IDBT…
20037	heme binding	1.0923e-06	6.5384e-05	18/417 4.3%	218/19559 1.1%	CLUSTER-54081.0_EVGIDBAIDBTK80LOC66422 CLUSTER-30520.0_EVGIDBAD480768IDBTK80LOC50731 CLUSTER-41328.0_EVGIDBAD37589IDBTK80LOC40936 CLUSTER-68145.0_EVGIDBAD273636IDBTK80LOC86517 CLUSTER-51102.0_EVGIDBAD1381585IDBTK80LOC37849 CLUSTER-28612.0_EVGIDBAIDBTK80LOC79745 CLUSTER-40532.0_EVGIDBAD1397756IDBTK80LOC54610 CLUSTER-59758.0_EVGIDBAIDBTK80LOC120389 CLUSTER-30587.0_EVGIDBAD263829IDBTK80LOC76689 CLUS…
46906	tetrapyrrole binding	1.2467e-06	6.9651e-05	18/417 4.3%	220/19559 1.1%	CLUSTER-54081.0_EVGIDBAIDBTK80LOC66422 CLUSTER-30520.0_EVGIDBAD480768IDBTK80LOC50731 CLUSTER-41328.0_EVGIDBAD37589IDBTK80LOC40936 CLUSTER-68145.0_EVGIDBAD273636IDBTK80LOC86517 CLUSTER-51102.0_EVGIDBAD1381585IDBTK80LOC37849 CLUSTER-28612.0_EVGIDBAIDBTK80LOC79745 CLUSTER-40532.0_EVGIDBAD1397756IDBTK80LOC54610 CLUSTER-59758.0_EVGIDBAIDBTK80LOC120389 CLUSTER-30587.0_EVGIDBAD263829IDBTK80LOC76689 CLUS…
46914	transition metal ion binding	2.2162e-06	0.00011607	54/417 12.9%	1306/19559 6.6%	CLUSTER-61967.0_EVGIDBAD489509IDBTK80LOC59849 CLUSTER-46323.0_EVGIDBAD1372597IDBTK80LOC28486 CLUSTER-37051.0_EVGIDBAIDBTK80LOC18572 CLUSTER-43967.0_EVGIDBAD57754IDBTK80LOC61285 CLUSTER-68145.0_EVGIDBAD273636IDBTK80LOC86517 CLUSTER-29517.0_EVGIDBAD253346IDBTK80LOC66162 CLUSTER-38152.0_EVGIDBAIDBTK80LOC52445 CLUSTER-32868.0_EVGIDBAD27938IDBTK80LOC30574 CLUSTER-40532.0_EVGIDBAD1397756IDBTK80LOC54610…
16705	oxidoreductase activity, acting on paired donors, with incorporation or reduction of molecular oxygen	2.6672e-06	0.00013148	18/417 4.3%	232/19559 1.1%	CLUSTER-54081.0_EVGIDBAIDBTK80LOC66422 CLUSTER-30520.0_EVGIDBAD480768IDBTK80LOC50731 CLUSTER-43150.0_EVGIDBAD457643IDBTK80LOC26803 CLUSTER-41328.0_EVGIDBAD37589IDBTK80LOC40936 CLUSTER-68145.0_EVGIDBAD273636IDBTK80LOC86517 CLUSTER-51102.0_EVGIDBAD1381585IDBTK80LOC37849 CLUSTER-28612.0_EVGIDBAIDBTK80LOC79745 CLUSTER-40532.0_EVGIDBAD1397756IDBTK80LOC54610 CLUSTER-59758.0_EVGIDBAIDBTK80LOC120389 CLUS…
43067	regulation of programmed cell death	3.6578e-06	0.00016133	12/417 2.8%	109/19559 0.5%	CLUSTER-41671.0_EVGIDBAD1368884IDBTK80LOC24631 CLUSTER-66551.0_EVGIDBAD43056IDBTK80LOC46458 CLUSTER-67553.0_EVGIDBAIDBTK80LOC66157 CLUSTER-51702.0_EVGIDBAD299073IDBTK80LOC112040 CLUSTER-64080.0_EVGIDBAD252685IDBTK80LOC65499 CLUSTER-60422.1_EVGIDBAD1393853IDBTK80LOC50569 CLUSTER-32212.0_EVGIDBAD326639IDBTK80LOC139693 CLUSTER-61045.0_EVGIDBAD31913IDBTK80LOC34832 CLUSTER-65207.0_EVGIDBAIDBTK80LOC141…
42981	regulation of apoptosis	3.6578e-06	0.00016133	12/417 2.8%	109/19559 0.5%	CLUSTER-41671.0_EVGIDBAD1368884IDBTK80LOC24631 CLUSTER-66551.0_EVGIDBAD43056IDBTK80LOC46458 CLUSTER-67553.0_EVGIDBAIDBTK80LOC66157 CLUSTER-51702.0_EVGIDBAD299073IDBTK80LOC112040 CLUSTER-64080.0_EVGIDBAD252685IDBTK80LOC65499 CLUSTER-60422.1_EVGIDBAD1393853IDBTK80LOC50569 CLUSTER-32212.0_EVGIDBAD326639IDBTK80LOC139693 CLUSTER-61045.0_EVGIDBAD31913IDBTK80LOC34832 CLUSTER-65207.0_EVGIDBAIDBTK80LOC141…
10941	regulation of cell death	4.0279e-06	0.00016877	12/417 2.8%	110/19559 0.5%	CLUSTER-41671.0_EVGIDBAD1368884IDBTK80LOC24631 CLUSTER-66551.0_EVGIDBAD43056IDBTK80LOC46458 CLUSTER-67553.0_EVGIDBAIDBTK80LOC66157 CLUSTER-51702.0_EVGIDBAD299073IDBTK80LOC112040 CLUSTER-64080.0_EVGIDBAD252685IDBTK80LOC65499 CLUSTER-60422.1_EVGIDBAD1393853IDBTK80LOC50569 CLUSTER-32212.0_EVGIDBAD326639IDBTK80LOC139693 CLUSTER-61045.0_EVGIDBAD31913IDBTK80LOC34832 CLUSTER-65207.0_EVGIDBAIDBTK80LOC141…
5506	iron ion binding	4.5138e-06	0.00018012	19/417 4.5%	265/19559 1.3%	CLUSTER-54081.0_EVGIDBAIDBTK80LOC66422 CLUSTER-30520.0_EVGIDBAD480768IDBTK80LOC50731 CLUSTER-43150.0_EVGIDBAD457643IDBTK80LOC26803 CLUSTER-41328.0_EVGIDBAD37589IDBTK80LOC40936 CLUSTER-68145.0_EVGIDBAD273636IDBTK80LOC86517 CLUSTER-51102.0_EVGIDBAD1381585IDBTK80LOC37849 CLUSTER-28612.0_EVGIDBAIDBTK80LOC79745 CLUSTER-40532.0_EVGIDBAD1397756IDBTK80LOC54610 CLUSTER-59758.0_EVGIDBAIDBTK80LOC120389 CLUS…
23052	signaling	1.1911e-05	0.00045369	58/417 13.9%	1526/19559 7.8%	CLUSTER-39507.0_EVGIDBAD1389823IDBTK80LOC46382 CLUSTER-29209.0_EVGIDBAD495833IDBTK80LOC66552 CLUSTER-44631.0_EVGIDBAD1353213IDBTK80LOC5038 CLUSTER-57753.0_EVGIDBAD28390IDBTK80LOC31057 CLUSTER-34710.0_EVGIDBAD294456IDBTK80LOC107411 CLUSTER-68726.1199_EVGIDBAD40016IDBTK80LOC43389 CLUSTER-67584.1_EVGIDBAD956156IDBTK80LOC90569 CLUSTER-51560.0_EVGIDBAD1384269IDBTK80LOC40623 CLUSTER-30653.0_EVGIDBAD427…
22803	passive transmembrane transporter activity	2.4928e-05	0.0008704	19/417 4.5%	299/19559 1.5%	CLUSTER-39507.0_EVGIDBAD1389823IDBTK80LOC46382 CLUSTER-46933.0_EVGIDBAIDBTK80LOC128978 CLUSTER-28823.0_EVGIDBAD33901IDBTK80LOC36983 CLUSTER-44631.0_EVGIDBAD1353213IDBTK80LOC5038 CLUSTER-50461.0_EVGIDBAIDBTK80LOC79588 CLUSTER-68726.1199_EVGIDBAD40016IDBTK80LOC43389 CLUSTER-68140.0_EVGIDBAIDBTK80LOC98503 CLUSTER-59938.0_EVGIDBAD293981IDBTK80LOC106928 CLUSTER-54772.0_EVGIDBAD477449IDBTK80LOC47264 CL…
15267	channel activity	2.4928e-05	0.0008704	19/417 4.5%	299/19559 1.5%	CLUSTER-39507.0_EVGIDBAD1389823IDBTK80LOC46382 CLUSTER-46933.0_EVGIDBAIDBTK80LOC128978 CLUSTER-28823.0_EVGIDBAD33901IDBTK80LOC36983 CLUSTER-44631.0_EVGIDBAD1353213IDBTK80LOC5038 CLUSTER-50461.0_EVGIDBAIDBTK80LOC79588 CLUSTER-68726.1199_EVGIDBAD40016IDBTK80LOC43389 CLUSTER-68140.0_EVGIDBAIDBTK80LOC98503 CLUSTER-59938.0_EVGIDBAD293981IDBTK80LOC106928 CLUSTER-54772.0_EVGIDBAD477449IDBTK80LOC47264 CL…
7165	signal transduction	3.0375e-05	0.0010182	41/417 9.8%	979/19559 5.0%	CLUSTER-39507.0_EVGIDBAD1389823IDBTK80LOC46382 CLUSTER-44631.0_EVGIDBAD1353213IDBTK80LOC5038 CLUSTER-57753.0_EVGIDBAD28390IDBTK80LOC31057 CLUSTER-34710.0_EVGIDBAD294456IDBTK80LOC107411 CLUSTER-68726.1199_EVGIDBAD40016IDBTK80LOC43389 CLUSTER-67584.1_EVGIDBAD956156IDBTK80LOC90569 CLUSTER-45373.0_EVGIDBAD494844IDBTK80LOC65505 CLUSTER-28743.0_EVGIDBAD325510IDBTK80LOC138560 CLUSTER-68879.1_EVGIDBAD310…
55085	transmembrane transport	3.3436e-05	0.0010777	36/417 8.6%	817/19559 4.1%	CLUSTER-39507.0_EVGIDBAD1389823IDBTK80LOC46382 CLUSTER-50097.0_EVGIDBAIDBTK80LOC51586 CLUSTER-64912.0_EVGIDBAIDBTK80LOC74119 CLUSTER-44631.0_EVGIDBAD1353213IDBTK80LOC5038 CLUSTER-42547.0_EVGIDBAIDBTK80LOC86803 CLUSTER-32748.0_EVGIDBAD1362114IDBTK80LOC16439 CLUSTER-68726.1199_EVGIDBAD40016IDBTK80LOC43389 CLUSTER-54772.0_EVGIDBAD477449IDBTK80LOC47264 CLUSTER-28743.0_EVGIDBAD325510IDBTK80LOC138560 C…
22838	substrate-specific channel activity	3.655e-05	0.0010939	18/417 4.3%	281/19559 1.4%	CLUSTER-39507.0_EVGIDBAD1389823IDBTK80LOC46382 CLUSTER-46933.0_EVGIDBAIDBTK80LOC128978 CLUSTER-28823.0_EVGIDBAD33901IDBTK80LOC36983 CLUSTER-44631.0_EVGIDBAD1353213IDBTK80LOC5038 CLUSTER-50461.0_EVGIDBAIDBTK80LOC79588 CLUSTER-68726.1199_EVGIDBAD40016IDBTK80LOC43389 CLUSTER-68140.0_EVGIDBAIDBTK80LOC98503 CLUSTER-59938.0_EVGIDBAD293981IDBTK80LOC106928 CLUSTER-61618.0_EVGIDBAD460733IDBTK80LOC30057 CL…
5216	ion channel activity	3.655e-05	0.0010939	18/417 4.3%	281/19559 1.4%	CLUSTER-39507.0_EVGIDBAD1389823IDBTK80LOC46382 CLUSTER-46933.0_EVGIDBAIDBTK80LOC128978 CLUSTER-28823.0_EVGIDBAD33901IDBTK80LOC36983 CLUSTER-44631.0_EVGIDBAD1353213IDBTK80LOC5038 CLUSTER-50461.0_EVGIDBAIDBTK80LOC79588 CLUSTER-68726.1199_EVGIDBAD40016IDBTK80LOC43389 CLUSTER-68140.0_EVGIDBAIDBTK80LOC98503 CLUSTER-59938.0_EVGIDBAD293981IDBTK80LOC106928 CLUSTER-61618.0_EVGIDBAD460733IDBTK80LOC30057 CL…
22891	substrate-specific transmembrane transporter activity	4.9916e-05	0.0013437	28/417 6.7%	577/19559 2.9%	CLUSTER-39507.0_EVGIDBAD1389823IDBTK80LOC46382 CLUSTER-44631.0_EVGIDBAD1353213IDBTK80LOC5038 CLUSTER-68726.1199_EVGIDBAD40016IDBTK80LOC43389 CLUSTER-27704.0_EVGIDBAD34377IDBTK80LOC37494 CLUSTER-28743.0_EVGIDBAD325510IDBTK80LOC138560 CLUSTER-41895.0_EVGIDBAD514294IDBTK80LOC86147 CLUSTER-61338.0_EVGIDBAD282740IDBTK80LOC95659 CLUSTER-27244.0_EVGIDBAD910044IDBTK80LOC40682 CLUSTER-60333.0_EVGIDBAD5361…
23046	signaling process	5.0074e-05	0.0013437	41/417 9.8%	1001/19559 5.1%	CLUSTER-39507.0_EVGIDBAD1389823IDBTK80LOC46382 CLUSTER-44631.0_EVGIDBAD1353213IDBTK80LOC5038 CLUSTER-57753.0_EVGIDBAD28390IDBTK80LOC31057 CLUSTER-34710.0_EVGIDBAD294456IDBTK80LOC107411 CLUSTER-68726.1199_EVGIDBAD40016IDBTK80LOC43389 CLUSTER-67584.1_EVGIDBAD956156IDBTK80LOC90569 CLUSTER-45373.0_EVGIDBAD494844IDBTK80LOC65505 CLUSTER-28743.0_EVGIDBAD325510IDBTK80LOC138560 CLUSTER-68879.1_EVGIDBAD310…
23060	signal transmission	5.0074e-05	0.0013437	41/417 9.8%	1001/19559 5.1%	CLUSTER-39507.0_EVGIDBAD1389823IDBTK80LOC46382 CLUSTER-44631.0_EVGIDBAD1353213IDBTK80LOC5038 CLUSTER-57753.0_EVGIDBAD28390IDBTK80LOC31057 CLUSTER-34710.0_EVGIDBAD294456IDBTK80LOC107411 CLUSTER-68726.1199_EVGIDBAD40016IDBTK80LOC43389 CLUSTER-67584.1_EVGIDBAD956156IDBTK80LOC90569 CLUSTER-45373.0_EVGIDBAD494844IDBTK80LOC65505 CLUSTER-28743.0_EVGIDBAD325510IDBTK80LOC138560 CLUSTER-68879.1_EVGIDBAD310…
30286	dynein complex	5.131e-05	0.0013437	6/417 1.4%	32/19559 0.1%	CLUSTER-42805.0_EVGIDBAIDBTK80LOC47504 CLUSTER-35926.0_EVGIDBAD21552IDBTK80LOC23767 CLUSTER-56239.0_EVGIDBAIDBTK80LOC23820 CLUSTER-27301.0_EVGIDBAD21238IDBTK80LOC23434 CLUSTER-28441.0_EVGIDBAD8424IDBTK80LOC9181 CLUSTER-43497.0_EVGIDBAD1376493IDBTK80LOC32528
15075	ion transmembrane transporter activity	6.0505e-05	0.0015365	26/417 6.2%	522/19559 2.6%	CLUSTER-39507.0_EVGIDBAD1389823IDBTK80LOC46382 CLUSTER-44631.0_EVGIDBAD1353213IDBTK80LOC5038 CLUSTER-68726.1199_EVGIDBAD40016IDBTK80LOC43389 CLUSTER-28743.0_EVGIDBAD325510IDBTK80LOC138560 CLUSTER-41895.0_EVGIDBAD514294IDBTK80LOC86147 CLUSTER-61338.0_EVGIDBAD282740IDBTK80LOC95659 CLUSTER-27244.0_EVGIDBAD910044IDBTK80LOC40682 CLUSTER-60333.0_EVGIDBAD53619IDBTK80LOC57117 CLUSTER-27765.0_EVGIDBAD1383…
50789	regulation of biological process	6.415e-05	0.0015811	72/417 17.2%	2146/19559 10.9%	CLUSTER-39507.0_EVGIDBAD1389823IDBTK80LOC46382 CLUSTER-44631.0_EVGIDBAD1353213IDBTK80LOC5038 CLUSTER-57753.0_EVGIDBAD28390IDBTK80LOC31057 CLUSTER-66551.0_EVGIDBAD43056IDBTK80LOC46458 CLUSTER-51702.0_EVGIDBAD299073IDBTK80LOC112040 CLUSTER-34710.0_EVGIDBAD294456IDBTK80LOC107411 CLUSTER-68726.1199_EVGIDBAD40016IDBTK80LOC43389 CLUSTER-64080.0_EVGIDBAD252685IDBTK80LOC65499 CLUSTER-67584.1_EVGIDBAD9561…
16020	membrane	8.5268e-05	0.0020416	113/417 27.0%	3811/19559 19.4%	CLUSTER-39507.0_EVGIDBAD1389823IDBTK80LOC46382 CLUSTER-29209.0_EVGIDBAD495833IDBTK80LOC66552 CLUSTER-34710.0_EVGIDBAD294456IDBTK80LOC107411 CLUSTER-58733.0_EVGIDBAD465780IDBTK80LOC35253 CLUSTER-65300.0_EVGIDBAD486142IDBTK80LOC56368 CLUSTER-50489.0_EVGIDBAD230356IDBTK80LOC42282 CLUSTER-61338.0_EVGIDBAD282740IDBTK80LOC95659 CLUSTER-64125.0_EVGIDBAD932889IDBTK80LOC65026 CLUSTER-53869.0_EVGIDBAIDBTK8…
50794	regulation of cellular process	9.7879e-05	0.0022784	70/417 16.7%	2098/19559 10.7%	CLUSTER-39507.0_EVGIDBAD1389823IDBTK80LOC46382 CLUSTER-44631.0_EVGIDBAD1353213IDBTK80LOC5038 CLUSTER-57753.0_EVGIDBAD28390IDBTK80LOC31057 CLUSTER-66551.0_EVGIDBAD43056IDBTK80LOC46458 CLUSTER-51702.0_EVGIDBAD299073IDBTK80LOC112040 CLUSTER-34710.0_EVGIDBAD294456IDBTK80LOC107411 CLUSTER-68726.1199_EVGIDBAD40016IDBTK80LOC43389 CLUSTER-64080.0_EVGIDBAD252685IDBTK80LOC65499 CLUSTER-67584.1_EVGIDBAD9561…
22892	substrate-specific transporter activity	0.00013611	0.0030828	28/417 6.7%	612/19559 3.1%	CLUSTER-39507.0_EVGIDBAD1389823IDBTK80LOC46382 CLUSTER-44631.0_EVGIDBAD1353213IDBTK80LOC5038 CLUSTER-68726.1199_EVGIDBAD40016IDBTK80LOC43389 CLUSTER-27704.0_EVGIDBAD34377IDBTK80LOC37494 CLUSTER-28743.0_EVGIDBAD325510IDBTK80LOC138560 CLUSTER-41895.0_EVGIDBAD514294IDBTK80LOC86147 CLUSTER-61338.0_EVGIDBAD282740IDBTK80LOC95659 CLUSTER-27244.0_EVGIDBAD910044IDBTK80LOC40682 CLUSTER-60333.0_EVGIDBAD5361…
65007	biological regulation	0.00022631	0.0049906	73/417 17.5%	2275/19559 11.6%	CLUSTER-39507.0_EVGIDBAD1389823IDBTK80LOC46382 CLUSTER-44631.0_EVGIDBAD1353213IDBTK80LOC5038 CLUSTER-57753.0_EVGIDBAD28390IDBTK80LOC31057 CLUSTER-66551.0_EVGIDBAD43056IDBTK80LOC46458 CLUSTER-51702.0_EVGIDBAD299073IDBTK80LOC112040 CLUSTER-34710.0_EVGIDBAD294456IDBTK80LOC107411 CLUSTER-68726.1199_EVGIDBAD40016IDBTK80LOC43389 CLUSTER-64080.0_EVGIDBAD252685IDBTK80LOC65499 CLUSTER-67584.1_EVGIDBAD9561…
5215	transporter activity	0.00028606	0.0061466	37/417 8.8%	945/19559 4.8%	CLUSTER-39507.0_EVGIDBAD1389823IDBTK80LOC46382 CLUSTER-44631.0_EVGIDBAD1353213IDBTK80LOC5038 CLUSTER-42547.0_EVGIDBAIDBTK80LOC86803 CLUSTER-68726.1199_EVGIDBAD40016IDBTK80LOC43389 CLUSTER-27704.0_EVGIDBAD34377IDBTK80LOC37494 CLUSTER-54772.0_EVGIDBAD477449IDBTK80LOC47264 CLUSTER-28743.0_EVGIDBAD325510IDBTK80LOC138560 CLUSTER-41979.0_EVGIDBAD1384107IDBTK80LOC40454 CLUSTER-41895.0_EVGIDBAD514294IDBT…
22857	transmembrane transporter activity	0.00032988	0.0069109	34/417 8.1%	848/19559 4.3%	CLUSTER-39507.0_EVGIDBAD1389823IDBTK80LOC46382 CLUSTER-44631.0_EVGIDBAD1353213IDBTK80LOC5038 CLUSTER-42547.0_EVGIDBAIDBTK80LOC86803 CLUSTER-68726.1199_EVGIDBAD40016IDBTK80LOC43389 CLUSTER-27704.0_EVGIDBAD34377IDBTK80LOC37494 CLUSTER-54772.0_EVGIDBAD477449IDBTK80LOC47264 CLUSTER-28743.0_EVGIDBAD325510IDBTK80LOC138560 CLUSTER-41979.0_EVGIDBAD1384107IDBTK80LOC40454 CLUSTER-41895.0_EVGIDBAD514294IDBT…
70513	death domain binding	0.00045348	0.008988	2/417 0.4%	2/19559 0.0%	CLUSTER-32212.0_EVGIDBAD326639IDBTK80LOC139693 CLUSTER-53685.0_EVGIDBAD783310IDBTK80LOC36554
2020	protease binding	0.00045348	0.008988	2/417 0.4%	2/19559 0.0%	CLUSTER-32212.0_EVGIDBAD326639IDBTK80LOC139693 CLUSTER-53685.0_EVGIDBAD783310IDBTK80LOC36554
6811	ion transport	0.0004612	0.008988	26/417 6.2%	594/19559 3.0%	CLUSTER-39507.0_EVGIDBAD1389823IDBTK80LOC46382 CLUSTER-44631.0_EVGIDBAD1353213IDBTK80LOC5038 CLUSTER-68726.1199_EVGIDBAD40016IDBTK80LOC43389 CLUSTER-28743.0_EVGIDBAD325510IDBTK80LOC138560 CLUSTER-41895.0_EVGIDBAD514294IDBTK80LOC86147 CLUSTER-61338.0_EVGIDBAD282740IDBTK80LOC95659 CLUSTER-27244.0_EVGIDBAD910044IDBTK80LOC40682 CLUSTER-60333.0_EVGIDBAD53619IDBTK80LOC57117 CLUSTER-27765.0_EVGIDBAD1383…
7156	homophilic cell adhesion	0.00058121	0.011069	9/417 2.1%	110/19559 0.5%	CLUSTER-49432.0_EVGIDBAD24215IDBTK80LOC26601 CLUSTER-34486.0_EVGIDBAIDBTK80LOC52436 CLUSTER-50489.0_EVGIDBAD230356IDBTK80LOC42282 CLUSTER-49432.0_EVGIDBAIDBTK80LOC42708 CLUSTER-51176.0_EVGIDBAD40051IDBTK80LOC43424 CLUSTER-52444.0_EVGIDBAD5084IDBTK80LOC5519 CLUSTER-32567.0_EVGIDBAIDBTK80LOC9273 CLUSTER-53869.0_EVGIDBAIDBTK80LOC70226 CLUSTER-34855.0_EVGIDBAIDBTK80LOC48296
2253	activation of immune response	0.00062387	0.011618	5/417 1.1%	33/19559 0.1%	CLUSTER-53884.0_EVGIDBAIDBTK80LOC95318 CLUSTER-61844.0_EVGIDBAD268253IDBTK80LOC81121 CLUSTER-51098.0_EVGIDBAIDBTK80LOC45708 CLUSTER-68726.9317_EVGIDBAD456423IDBTK80LOC25576 CLUSTER-59393.0_EVGIDBAIDBTK80LOC64009
5875	microtubule associated complex	0.00065132	0.011815	6/417 1.4%	50/19559 0.2%	CLUSTER-42805.0_EVGIDBAIDBTK80LOC47504 CLUSTER-35926.0_EVGIDBAD21552IDBTK80LOC23767 CLUSTER-56239.0_EVGIDBAIDBTK80LOC23820 CLUSTER-27301.0_EVGIDBAD21238IDBTK80LOC23434 CLUSTER-28441.0_EVGIDBAD8424IDBTK80LOC9181 CLUSTER-43497.0_EVGIDBAD1376493IDBTK80LOC32528
16337	cell-cell adhesion	0.00066264	0.011815	9/417 2.1%	112/19559 0.5%	CLUSTER-49432.0_EVGIDBAD24215IDBTK80LOC26601 CLUSTER-34486.0_EVGIDBAIDBTK80LOC52436 CLUSTER-50489.0_EVGIDBAD230356IDBTK80LOC42282 CLUSTER-49432.0_EVGIDBAIDBTK80LOC42708 CLUSTER-51176.0_EVGIDBAD40051IDBTK80LOC43424 CLUSTER-52444.0_EVGIDBAD5084IDBTK80LOC5519 CLUSTER-32567.0_EVGIDBAIDBTK80LOC9273 CLUSTER-53869.0_EVGIDBAIDBTK80LOC70226 CLUSTER-34855.0_EVGIDBAIDBTK80LOC48296
50778	positive regulation of immune response	0.00071876	0.012548	5/417 1.1%	34/19559 0.1%	CLUSTER-53884.0_EVGIDBAIDBTK80LOC95318 CLUSTER-61844.0_EVGIDBAD268253IDBTK80LOC81121 CLUSTER-51098.0_EVGIDBAIDBTK80LOC45708 CLUSTER-68726.9317_EVGIDBAD456423IDBTK80LOC25576 CLUSTER-59393.0_EVGIDBAIDBTK80LOC64009
2684	positive regulation of immune system process	0.00082405	0.014093	5/417 1.1%	35/19559 0.1%	CLUSTER-53884.0_EVGIDBAIDBTK80LOC95318 CLUSTER-61844.0_EVGIDBAD268253IDBTK80LOC81121 CLUSTER-51098.0_EVGIDBAIDBTK80LOC45708 CLUSTER-68726.9317_EVGIDBAD456423IDBTK80LOC25576 CLUSTER-59393.0_EVGIDBAIDBTK80LOC64009
48584	positive regulation of response to stimulus	0.0009404	0.015452	5/417 1.1%	36/19559 0.1%	CLUSTER-53884.0_EVGIDBAIDBTK80LOC95318 CLUSTER-61844.0_EVGIDBAD268253IDBTK80LOC81121 CLUSTER-51098.0_EVGIDBAIDBTK80LOC45708 CLUSTER-68726.9317_EVGIDBAD456423IDBTK80LOC25576 CLUSTER-59393.0_EVGIDBAIDBTK80LOC64009
50776	regulation of immune response	0.0009404	0.015452	5/417 1.1%	36/19559 0.1%	CLUSTER-53884.0_EVGIDBAIDBTK80LOC95318 CLUSTER-61844.0_EVGIDBAD268253IDBTK80LOC81121 CLUSTER-51098.0_EVGIDBAIDBTK80LOC45708 CLUSTER-68726.9317_EVGIDBAD456423IDBTK80LOC25576 CLUSTER-59393.0_EVGIDBAIDBTK80LOC64009
2682	regulation of immune system process	0.0010685	0.01722	5/417 1.1%	37/19559 0.1%	CLUSTER-53884.0_EVGIDBAIDBTK80LOC95318 CLUSTER-61844.0_EVGIDBAD268253IDBTK80LOC81121 CLUSTER-51098.0_EVGIDBAIDBTK80LOC45708 CLUSTER-68726.9317_EVGIDBAD456423IDBTK80LOC25576 CLUSTER-59393.0_EVGIDBAIDBTK80LOC64009
8502	melatonin receptor activity	0.0013976	0.022098	3/417 0.7%	11/19559 0.0%	CLUSTER-33986.0_EVGIDBAIDBTK80LOC64304 CLUSTER-52830.1_EVGIDBAD1383947IDBTK80LOC40292 CLUSTER-45373.0_EVGIDBAD494844IDBTK80LOC65505
48583	regulation of response to stimulus	0.0017134	0.02659	5/417 1.1%	41/19559 0.2%	CLUSTER-53884.0_EVGIDBAIDBTK80LOC95318 CLUSTER-61844.0_EVGIDBAD268253IDBTK80LOC81121 CLUSTER-51098.0_EVGIDBAIDBTK80LOC45708 CLUSTER-68726.9317_EVGIDBAD456423IDBTK80LOC25576 CLUSTER-59393.0_EVGIDBAIDBTK80LOC64009
7017	microtubule-based process	0.0021685	0.033041	13/417 3.1%	242/19559 1.2%	CLUSTER-54623.0_EVGIDBAIDBTK80LOC34990 CLUSTER-66476.0_EVGIDBAD1367552IDBTK80LOC23216 CLUSTER-67691.0_EVGIDBAD464213IDBTK80LOC33644 CLUSTER-56239.0_EVGIDBAIDBTK80LOC23820 CLUSTER-27301.0_EVGIDBAD21238IDBTK80LOC23434 CLUSTER-28441.0_EVGIDBAD8424IDBTK80LOC9181 CLUSTER-48698.0_EVGIDBAD48873IDBTK80LOC52338 CLUSTER-40253.0_EVGIDBAD447665IDBTK80LOC14230 CLUSTER-35234.0_EVGIDBAD30904IDBTK80LOC33746 CLUS…
7018	microtubule-based movement	0.0025475	0.038121	10/417 2.3%	162/19559 0.8%	CLUSTER-35234.0_EVGIDBAD30904IDBTK80LOC33746 CLUSTER-42805.0_EVGIDBAIDBTK80LOC47504 CLUSTER-35926.0_EVGIDBAD21552IDBTK80LOC23767 CLUSTER-66476.0_EVGIDBAD1367552IDBTK80LOC23216 CLUSTER-56239.0_EVGIDBAIDBTK80LOC23820 CLUSTER-27301.0_EVGIDBAD21238IDBTK80LOC23434 CLUSTER-28441.0_EVGIDBAD8424IDBTK80LOC9181 CLUSTER-68726.3224_EVGIDBAIDBTK80LOC119880 CLUSTER-48698.0_EVGIDBAD48873IDBTK80LOC52338 CLUSTER-…
5575	cellular_component	0.0027533	0.040478	177/417 42.4%	7005/19559 35.8%	CLUSTER-39507.0_EVGIDBAD1389823IDBTK80LOC46382 CLUSTER-29209.0_EVGIDBAD495833IDBTK80LOC66552 CLUSTER-29845.0_EVGIDBAD6484IDBTK80LOC7070 CLUSTER-34710.0_EVGIDBAD294456IDBTK80LOC107411 CLUSTER-61967.0_EVGIDBAD489509IDBTK80LOC59849 CLUSTER-37051.0_EVGIDBAIDBTK80LOC18572 CLUSTER-58733.0_EVGIDBAD465780IDBTK80LOC35253 CLUSTER-43967.0_EVGIDBAD57754IDBTK80LOC61285 CLUSTER-29517.0_EVGIDBAD253346IDBTK80LOC…
8270	zinc ion binding	0.002986	0.042737	34/417 8.1%	966/19559 4.9%	CLUSTER-62788.0_EVGIDBAD270807IDBTK80LOC83684 CLUSTER-61967.0_EVGIDBAD489509IDBTK80LOC59849 CLUSTER-46323.0_EVGIDBAD1372597IDBTK80LOC28486 CLUSTER-37051.0_EVGIDBAIDBTK80LOC18572 CLUSTER-43967.0_EVGIDBAD57754IDBTK80LOC61285 CLUSTER-29517.0_EVGIDBAD253346IDBTK80LOC66162 CLUSTER-38152.0_EVGIDBAIDBTK80LOC52445 CLUSTER-32868.0_EVGIDBAD27938IDBTK80LOC30574 CLUSTER-35461.0_EVGIDBAD310639IDBTK80LOC123637…
16021	integral to membrane	0.0030089	0.042737	70/417 16.7%	2375/19559 12.1%	CLUSTER-39507.0_EVGIDBAD1389823IDBTK80LOC46382 CLUSTER-52134.0_EVGIDBAIDBTK80LOC94173 CLUSTER-29209.0_EVGIDBAD495833IDBTK80LOC66552 CLUSTER-44631.0_EVGIDBAD1353213IDBTK80LOC5038 CLUSTER-68726.1199_EVGIDBAD40016IDBTK80LOC43389 CLUSTER-58733.0_EVGIDBAD465780IDBTK80LOC35253 CLUSTER-27704.0_EVGIDBAD34377IDBTK80LOC37494 CLUSTER-61338.0_EVGIDBAD282740IDBTK80LOC95659 CLUSTER-64125.0_EVGIDBAD932889IDBTK8…
31224	intrinsic to membrane	0.0031038	0.04335	70/417 16.7%	2378/19559 12.1%	CLUSTER-39507.0_EVGIDBAD1389823IDBTK80LOC46382 CLUSTER-52134.0_EVGIDBAIDBTK80LOC94173 CLUSTER-29209.0_EVGIDBAD495833IDBTK80LOC66552 CLUSTER-44631.0_EVGIDBAD1353213IDBTK80LOC5038 CLUSTER-68726.1199_EVGIDBAD40016IDBTK80LOC43389 CLUSTER-58733.0_EVGIDBAD465780IDBTK80LOC35253 CLUSTER-27704.0_EVGIDBAD34377IDBTK80LOC37494 CLUSTER-61338.0_EVGIDBAD282740IDBTK80LOC95659 CLUSTER-64125.0_EVGIDBAD932889IDBTK8…
44464	cell part	0.0033764	0.045837	169/417 40.5%	6673/19559 34.1%	CLUSTER-39507.0_EVGIDBAD1389823IDBTK80LOC46382 CLUSTER-29209.0_EVGIDBAD495833IDBTK80LOC66552 CLUSTER-34710.0_EVGIDBAD294456IDBTK80LOC107411 CLUSTER-61967.0_EVGIDBAD489509IDBTK80LOC59849 CLUSTER-37051.0_EVGIDBAIDBTK80LOC18572 CLUSTER-58733.0_EVGIDBAD465780IDBTK80LOC35253 CLUSTER-43967.0_EVGIDBAD57754IDBTK80LOC61285 CLUSTER-29517.0_EVGIDBAD253346IDBTK80LOC66162 CLUSTER-67584.1_EVGIDBAD956156IDBTK80…
3924	GTPase activity	0.0034034	0.045837	13/417 3.1%	255/19559 1.3%	CLUSTER-28056.0_EVGIDBAD1314455IDBTK80LOC110688 CLUSTER-63377.0_EVGIDBAD73760IDBTK80LOC77451 CLUSTER-55993.0_EVGIDBAD69437IDBTK80LOC73097 CLUSTER-64931.0_EVGIDBAD479488IDBTK80LOC49410 CLUSTER-67584.1_EVGIDBAD956156IDBTK80LOC90569 CLUSTER-51560.0_EVGIDBAD1384269IDBTK80LOC40623 CLUSTER-37472.0_EVGIDBAD1384963IDBTK80LOC41348 CLUSTER-40253.0_EVGIDBAD447665IDBTK80LOC14230 CLUSTER-65300.0_EVGIDBAD48614…
5623	cell	0.003446	0.045837	169/417 40.5%	6676/19559 34.1%	CLUSTER-39507.0_EVGIDBAD1389823IDBTK80LOC46382 CLUSTER-29209.0_EVGIDBAD495833IDBTK80LOC66552 CLUSTER-34710.0_EVGIDBAD294456IDBTK80LOC107411 CLUSTER-61967.0_EVGIDBAD489509IDBTK80LOC59849 CLUSTER-37051.0_EVGIDBAIDBTK80LOC18572 CLUSTER-58733.0_EVGIDBAD465780IDBTK80LOC35253 CLUSTER-43967.0_EVGIDBAD57754IDBTK80LOC61285 CLUSTER-29517.0_EVGIDBAD253346IDBTK80LOC66162 CLUSTER-67584.1_EVGIDBAD956156IDBTK80…
9607	response to biotic stimulus	0.0035243	0.046146	7/417 1.6%	92/19559 0.4%	CLUSTER-52134.0_EVGIDBAIDBTK80LOC94173 CLUSTER-53884.0_EVGIDBAIDBTK80LOC95318 CLUSTER-37923.0_EVGIDBAD1412826IDBTK80LOC70604 CLUSTER-51098.0_EVGIDBAIDBTK80LOC45708 CLUSTER-64125.0_EVGIDBAD932889IDBTK80LOC65026 CLUSTER-65710.0_EVGIDBAIDBTK80LOC193569 CLUSTER-59393.0_EVGIDBAIDBTK80LOC64009
16491	oxidoreductase activity	0.0037365	0.048172	33/417 7.9%	943/19559 4.8%	CLUSTER-57082.0_EVGIDBAD900243IDBTK80LOC30358 CLUSTER-54081.0_EVGIDBAIDBTK80LOC66422 CLUSTER-52017.0_EVGIDBAD1754992IDBTK80LOC83784 CLUSTER-68145.0_EVGIDBAD273636IDBTK80LOC86517 CLUSTER-28612.0_EVGIDBAIDBTK80LOC79745 CLUSTER-40532.0_EVGIDBAD1397756IDBTK80LOC54610 CLUSTER-30587.0_EVGIDBAD263829IDBTK80LOC76689 CLUSTER-62240.1_EVGIDBAD1397580IDBTK80LOC54426 CLUSTER-59869.0_EVGIDBAD1418767IDBTK80LOC7…
Revigo output
BIOPROC
term_ID	description	frequency	plot_X	plot_Y	plot_size	log10 p-value	uniqueness	dispensability	representative	eliminated
GO:0007156	homophilic cell adhesion via plasma membrane adhesion molecules	0.00095	-2.274	-5.169	4.087	-1.9547	0.836	0	7156	0
GO:0016337	single organismal cell-cell adhesion	0.00148	null	null	4.28	-1.9281	0.801	0.887	7156	1
GO:0023052	signaling	0.06765	-4.086	-2.536	5.939	-2.8729	0.917	0	23052	0
GO:0034220	ion transmembrane transport	0.03528	-3.28	5.076	5.656	-5.2503	0.833	0	34220	0
GO:0042981	regulation of apoptotic process	0.00313	5.024	-1.031	4.604	-3.7932	0.535	0	42981	0
GO:0010941	regulation of cell death	0.00344	null	null	4.645	-3.7721	0.536	0.937	42981	1
GO:0043067	regulation of programmed cell death	0.00322	null	null	4.616	-3.7932	0.535	0.983	42981	1
GO:0065007	biological regulation	0.20498	-5.452	0.266	6.42	-2.3019	0.929	0	65007	0
GO:0007018	microtubule-based movement	0.00287	1.827	-5.592	4.567	-1.4191	0.838	0.161	7018	0
GO:0007017	microtubule-based process	0.00658	3.915	-5.628	4.927	-1.4815	0.834	0.173	7017	0
GO:0002682	regulation of immune system process	0.00252	7.121	0.453	4.51	-1.7645	0.506	0.225	2682	0
GO:0002684	positive regulation of immune system process	0.00165	null	null	4.327	-1.8508	0.463	0.821	2682	1
GO:0050778	positive regulation of immune response	0.00112	null	null	4.159	-1.9031	0.433	0.904	2682	1
GO:0002253	activation of immune response	0.00079	null	null	4.008	-1.9355	0.443	0.933	2682	1
GO:0050776	regulation of immune response	0.0015	null	null	4.283	-1.8097	0.43	0.925	2682	1
GO:0048584	positive regulation of response to stimulus	0.00461	5.097	3.444	4.772	-1.8097	0.483	0.237	48584	0
GO:0009607	response to biotic stimulus	0.00342	4.524	6.216	4.643	-1.3363	0.744	0.334	9607	0
GO:0048583	regulation of response to stimulus	0.0112	5.94	3.136	5.158	-1.5751	0.574	0.374	48583	0
GO:0055085	transmembrane transport	0.08916	-2.922	5.642	6.058	-2.9666	0.831	0.497	55085	0
GO:0007165	signal transduction	0.06621	5.463	2.443	5.929	-2.9914	0.494	0.512	7165	0
GO:0006811	ion transport	0.05344	-2.531	6.121	5.836	-2.0462	0.832	0.535	6811	0
GO:0050794	regulation of cellular process	0.1884	5.95	1.111	6.383	-2.6421	0.545	0.604	50794	0
GO:0050789	regulation of biological process	0.19373	null	null	6.395	-2.8013	0.564	0.761	50794	1
MOLFUNC
term_ID	description	frequency	plot_X	plot_Y	plot_size	log10 p-value	uniqueness	dispensability	representative	eliminated
GO:0004871	signal transducer activity	0.02778	2.233	-0.914	5.592	-4.8125	0.938	0	4871	0
GO:0005215	transporter activity	0.08494	-6.108	4.235	6.078	-2.2111	0.942	0	5215	0
GO:0005230	extracellular ligand-gated ion channel activity	0.00158	1.591	-6.933	4.348	-8.1945	0.419	0	5230	0
GO:0015276	ligand-gated ion channel activity	0.00192	null	null	4.431	-6.9957	0.413	0.983	5230	1
GO:0022838	substrate-specific channel activity	0.00634	null	null	4.951	-2.9626	0.479	0.972	5230	1
GO:0005216	ion channel activity	0.00624	null	null	4.944	-2.9626	0.478	0.935	5230	1
GO:0015267	channel activity	0.00699	null	null	4.993	-3.0605	0.48	0.983	5230	1
GO:0022836	gated channel activity	0.00424	null	null	4.775	-4.8827	0.497	0.827	5230	1
GO:0022834	ligand-gated channel activity	0.00192	null	null	4.431	-6.9957	0.423	0.856	5230	1
GO:0005509	calcium ion binding	0.00967	-5.483	-4.66	5.134	-4.9957	0.806	0	5509	0
GO:0016705	oxidoreductase activity, acting on paired donors, with incorporation or reduction of molecular oxygen	0.01177	-0.511	1.393	5.219	-3.8827	0.933	0	16705	0
GO:0060089	molecular transducer activity	0.02707	5.99	0.07	5.581	-4.8125	0.938	0	60089	0
GO:0003924	GTPase activity	0.01135	4.742	2.332	5.204	-1.3391	0.933	0.032	3924	0
GO:0070513	death domain binding	2e-05	0.083	5.416	2.4	-2.0462	0.897	0.033	70513	0
GO:0016491	oxidoreductase activity	0.12783	6.047	-2.662	6.255	-1.317	0.939	0.044	16491	0
GO:0020037	heme binding	0.01357	-3.538	4.777	5.281	-4.1844	0.892	0.058	20037	0
GO:0043167	ion binding	0.33492	-7.128	0.938	6.673	-5.5751	0.89	0.096	43167	0
GO:0046906	tetrapyrrole binding	0.0153	2.959	4.292	5.333	-4.1568	0.892	0.123	46906	0
GO:0043169	cation binding	0.15599	-6.52	-1.973	6.342	-5.5751	0.83	0.224	43169	0
GO:0002020	protease binding	0.00019	-0.717	5.608	3.438	-2.0462	0.893	0.306	2020	0
GO:0005506	iron ion binding	0.01548	-6.194	-4.418	5.338	-3.7447	0.784	0.359	5506	0
GO:0022803	passive transmembrane transporter activity	0.00699	-0.543	-8.148	4.993	-3.0605	0.6	0.468	22803	0
GO:0046872	metal ion binding	0.15425	-6.26	-3.071	6.337	-5.58	0.759	0.519	46872	0
GO:0008502	melatonin receptor activity	2e-05	3.555	-5.731	2.467	-1.6556	0.777	0.526	8502	0
GO:0015075	ion transmembrane transporter activity	0.03726	-0.184	-8.016	5.72	-2.8125	0.531	0.647	15075	0
GO:0022857	transmembrane transporter activity	0.0587	null	null	5.917	-2.1605	0.573	0.775	15075	1
GO:0022891	substrate-specific transmembrane transporter activity	0.04536	null	null	5.805	-2.8729	0.529	0.889	15075	1
GO:0022892	substrate-specific transporter activity	0.05046	null	null	5.852	-2.5114	0.578	0.719	15075	1
GO:0008270	zinc ion binding	0.04511	-6.237	-3.802	5.803	-1.3696	0.766	0.683	8270	0
GO:0046914	transition metal ion binding	0.06942	-5.819	-3.334	5.99	-3.9355	0.772	0.691	46914	0
GO:0004872	receptor activity	0.02694	3.172	-5.982	5.579	-5.3605	0.734	0.698	4872	0
GO:0004888	transmembrane signaling receptor activity	0.00962	null	null	5.132	-5.2503	0.708	0.85	4872	1
CELCOMP
term_ID	description	frequency	plot_X	plot_Y	plot_size	log10 p-value	uniqueness	dispensability	representative	eliminated
GO:0005575	cellular_component	1	5.313	-0.407	6.993	-1.3925	1	0	5575	0
GO:0005623	cell	0.53553	3.049	4.664	6.722	-1.3391	0.872	0	5623	0
GO:0016020	membrane	0.61592	-2.99	-6.549	6.783	-2.6904	0.893	0	16020	0
GO:0016021	integral component of membrane	0.55868	-6.394	-0.583	6.74	-1.3696	0.772	0	16021	0
GO:0030286	dynein complex	0.00103	2.679	-5.295	4.006	-2.8729	0.552	0	30286	0
GO:0005875	microtubule associated complex	0.00233	null	null	4.361	-1.9281	0.551	0.722	30286	1
GO:0044464	cell part	0.52385	-2.51	6.336	6.712	-1.3391	0.826	0.077	44464	0
GO:0031224	intrinsic component of membrane	0.55975	-6.348	0.64	6.741	-1.3625	0.773	0.407	31224	0

## Sheet: VisceralMass_GOterms
FULL
GO IDs	GO description	pvalue	corr pvalue	cluster frequency	total frequency	Genes
3735	structural constituent of ribosome	3.7432e-29	4.3721e-26	52/615 8.4%	237/19559 1.2%	CLUSTER-33658.0_EVGIDBAD1256919IDBTK80LOC48705 CLUSTER-32673.0_EVGIDBAD1278524IDBTK80LOC71620 CLUSTER-31197.0_EVGIDBAD1742412IDBTK80LOC70287 CLUSTER-46069.0_EVGIDBAD539932IDBTK80LOC113921 CLUSTER-37587.0_EVGIDBAD1728742IDBTK80LOC55897 CLUSTER-48810.0_EVGIDBAD1732776IDBTK80LOC60114 CLUSTER-40347.0_EVGIDBAD1733833IDBTK80LOC61235 CLUSTER-64264.0_EVGIDBAD817676IDBTK80LOC72671 CLUSTER-36255.0_EVGIDBAD…
5840	ribosome	9.2819e-29	5.4206e-26	61/615 9.9%	342/19559 1.7%	CLUSTER-33658.0_EVGIDBAD1256919IDBTK80LOC48705 CLUSTER-21931.0_EVGIDBAD825265IDBTK80LOC80750 CLUSTER-32673.0_EVGIDBAD1278524IDBTK80LOC71620 CLUSTER-31197.0_EVGIDBAD1742412IDBTK80LOC70287 CLUSTER-46069.0_EVGIDBAD539932IDBTK80LOC113921 CLUSTER-37587.0_EVGIDBAD1728742IDBTK80LOC55897 CLUSTER-48810.0_EVGIDBAD1732776IDBTK80LOC60114 CLUSTER-40347.0_EVGIDBAD1733833IDBTK80LOC61235 CLUSTER-64264.0_EVGIDBAD…
30529	ribonucleoprotein complex	5.2237e-26	2.0338e-23	64/615 10.4%	422/19559 2.1%	CLUSTER-33658.0_EVGIDBAD1256919IDBTK80LOC48705 CLUSTER-21931.0_EVGIDBAD825265IDBTK80LOC80750 CLUSTER-32673.0_EVGIDBAD1278524IDBTK80LOC71620 CLUSTER-31197.0_EVGIDBAD1742412IDBTK80LOC70287 CLUSTER-46069.0_EVGIDBAD539932IDBTK80LOC113921 CLUSTER-37587.0_EVGIDBAD1728742IDBTK80LOC55897 CLUSTER-48810.0_EVGIDBAD1732776IDBTK80LOC60114 CLUSTER-40347.0_EVGIDBAD1733833IDBTK80LOC61235 CLUSTER-64264.0_EVGIDBAD…
5198	structural molecule activity	1.6974e-25	4.9564e-23	57/615 9.2%	340/19559 1.7%	CLUSTER-33658.0_EVGIDBAD1256919IDBTK80LOC48705 CLUSTER-32673.0_EVGIDBAD1278524IDBTK80LOC71620 CLUSTER-31197.0_EVGIDBAD1742412IDBTK80LOC70287 CLUSTER-46069.0_EVGIDBAD539932IDBTK80LOC113921 CLUSTER-37587.0_EVGIDBAD1728742IDBTK80LOC55897 CLUSTER-48810.0_EVGIDBAD1732776IDBTK80LOC60114 CLUSTER-40347.0_EVGIDBAD1733833IDBTK80LOC61235 CLUSTER-64264.0_EVGIDBAD817676IDBTK80LOC72671 CLUSTER-36255.0_EVGIDBAD…
42254	ribosome biogenesis	2.5471e-25	5.95e-23	55/615 8.9%	318/19559 1.6%	CLUSTER-33658.0_EVGIDBAD1256919IDBTK80LOC48705 CLUSTER-32673.0_EVGIDBAD1278524IDBTK80LOC71620 CLUSTER-31197.0_EVGIDBAD1742412IDBTK80LOC70287 CLUSTER-46069.0_EVGIDBAD539932IDBTK80LOC113921 CLUSTER-37587.0_EVGIDBAD1728742IDBTK80LOC55897 CLUSTER-48810.0_EVGIDBAD1732776IDBTK80LOC60114 CLUSTER-40347.0_EVGIDBAD1733833IDBTK80LOC61235 CLUSTER-64264.0_EVGIDBAD817676IDBTK80LOC72671 CLUSTER-36255.0_EVGIDBAD…
22613	ribonucleoprotein complex biogenesis	1.3465e-23	2.6212e-21	55/615 8.9%	344/19559 1.7%	CLUSTER-33658.0_EVGIDBAD1256919IDBTK80LOC48705 CLUSTER-32673.0_EVGIDBAD1278524IDBTK80LOC71620 CLUSTER-31197.0_EVGIDBAD1742412IDBTK80LOC70287 CLUSTER-46069.0_EVGIDBAD539932IDBTK80LOC113921 CLUSTER-37587.0_EVGIDBAD1728742IDBTK80LOC55897 CLUSTER-48810.0_EVGIDBAD1732776IDBTK80LOC60114 CLUSTER-40347.0_EVGIDBAD1733833IDBTK80LOC61235 CLUSTER-64264.0_EVGIDBAD817676IDBTK80LOC72671 CLUSTER-36255.0_EVGIDBAD…
6412	translation	2.379e-23	3.9695e-21	52/615 8.4%	310/19559 1.5%	CLUSTER-33658.0_EVGIDBAD1256919IDBTK80LOC48705 CLUSTER-32673.0_EVGIDBAD1278524IDBTK80LOC71620 CLUSTER-31197.0_EVGIDBAD1742412IDBTK80LOC70287 CLUSTER-46069.0_EVGIDBAD539932IDBTK80LOC113921 CLUSTER-37587.0_EVGIDBAD1728742IDBTK80LOC55897 CLUSTER-48810.0_EVGIDBAD1732776IDBTK80LOC60114 CLUSTER-40347.0_EVGIDBAD1733833IDBTK80LOC61235 CLUSTER-64264.0_EVGIDBAD817676IDBTK80LOC72671 CLUSTER-36255.0_EVGIDBAD…
44085	cellular component biogenesis	8.5807e-17	1.2528e-14	59/615 9.5%	544/19559 2.7%	CLUSTER-33658.0_EVGIDBAD1256919IDBTK80LOC48705 CLUSTER-59157.0_EVGIDBAD1234037IDBTK80LOC24579 CLUSTER-32673.0_EVGIDBAD1278524IDBTK80LOC71620 CLUSTER-31197.0_EVGIDBAD1742412IDBTK80LOC70287 CLUSTER-46069.0_EVGIDBAD539932IDBTK80LOC113921 CLUSTER-37587.0_EVGIDBAD1728742IDBTK80LOC55897 CLUSTER-48810.0_EVGIDBAD1732776IDBTK80LOC60114 CLUSTER-40347.0_EVGIDBAD1733833IDBTK80LOC61235 CLUSTER-64264.0_EVGIDBA…
44444	cytoplasmic part	2.5604e-15	3.3228e-13	82/615 13.3%	1013/19559 5.1%	CLUSTER-33658.0_EVGIDBAD1256919IDBTK80LOC48705 CLUSTER-21931.0_EVGIDBAD825265IDBTK80LOC80750 CLUSTER-32673.0_EVGIDBAD1278524IDBTK80LOC71620 CLUSTER-31197.0_EVGIDBAD1742412IDBTK80LOC70287 CLUSTER-69480.0_EVGIDBAD1237213IDBTK80LOC27934 CLUSTER-47418.0_EVGIDBAD1240046IDBTK80LOC30920 CLUSTER-45106.0_EVGIDBAIDBTK80LOC56786 CLUSTER-46069.0_EVGIDBAD539932IDBTK80LOC113921 CLUSTER-37587.0_EVGIDBAD1728742I…
43228	non-membrane-bounded organelle	2.3676e-14	2.5139e-12	78/615 12.6%	974/19559 4.9%	CLUSTER-43762.0_EVGIDBAD1275818IDBTK80LOC68720 CLUSTER-33658.0_EVGIDBAD1256919IDBTK80LOC48705 CLUSTER-21931.0_EVGIDBAD825265IDBTK80LOC80750 CLUSTER-32673.0_EVGIDBAD1278524IDBTK80LOC71620 CLUSTER-31197.0_EVGIDBAD1742412IDBTK80LOC70287 CLUSTER-45106.0_EVGIDBAIDBTK80LOC56786 CLUSTER-46069.0_EVGIDBAD539932IDBTK80LOC113921 CLUSTER-37587.0_EVGIDBAD1728742IDBTK80LOC55897 CLUSTER-48810.0_EVGIDBAD1732776I…
43232	intracellular non-membrane-bounded organelle	2.3676e-14	2.5139e-12	78/615 12.6%	974/19559 4.9%	CLUSTER-43762.0_EVGIDBAD1275818IDBTK80LOC68720 CLUSTER-33658.0_EVGIDBAD1256919IDBTK80LOC48705 CLUSTER-21931.0_EVGIDBAD825265IDBTK80LOC80750 CLUSTER-32673.0_EVGIDBAD1278524IDBTK80LOC71620 CLUSTER-31197.0_EVGIDBAD1742412IDBTK80LOC70287 CLUSTER-45106.0_EVGIDBAIDBTK80LOC56786 CLUSTER-46069.0_EVGIDBAD539932IDBTK80LOC113921 CLUSTER-37587.0_EVGIDBAD1728742IDBTK80LOC55897 CLUSTER-48810.0_EVGIDBAD1732776I…
5737	cytoplasm	2.2959e-13	2.2347e-11	88/615 14.3%	1225/19559 6.2%	CLUSTER-33658.0_EVGIDBAD1256919IDBTK80LOC48705 CLUSTER-21931.0_EVGIDBAD825265IDBTK80LOC80750 CLUSTER-32673.0_EVGIDBAD1278524IDBTK80LOC71620 CLUSTER-31197.0_EVGIDBAD1742412IDBTK80LOC70287 CLUSTER-69480.0_EVGIDBAD1237213IDBTK80LOC27934 CLUSTER-47418.0_EVGIDBAD1240046IDBTK80LOC30920 CLUSTER-69239.0_EVGIDBAD1256323IDBTK80LOC48079 CLUSTER-45106.0_EVGIDBAIDBTK80LOC56786 CLUSTER-46069.0_EVGIDBAD539932ID…
5576	extracellular region	1.6762e-10	1.506e-08	35/615 5.6%	321/19559 1.6%	CLUSTER-49681.0_EVGIDBAD1770152IDBTK80LOC100427 CLUSTER-27923.0_EVGIDBAD830736IDBTK80LOC86562 CLUSTER-51608.0_EVGIDBAD1291026IDBTK80LOC85049 CLUSTER-58313.0_EVGIDBAD1711449IDBTK80LOC37855 CLUSTER-42632.0_EVGIDBAD1725492IDBTK80LOC52491 CLUSTER-33777.0_EVGIDBAD1270236IDBTK80LOC62841 CLUSTER-44036.0_EVGIDBAD1736871IDBTK80LOC64437 CLUSTER-51377.0_EVGIDBAD522697IDBTK80LOC95142 CLUSTER-51322.0_EVGIDBAD…
19538	protein metabolic process	3.2814e-09	2.5624e-07	116/615 18.8%	2150/19559 10.9%	CLUSTER-33658.0_EVGIDBAD1256919IDBTK80LOC48705 CLUSTER-13238.0_EVGIDBAD1242429IDBTK80LOC33401 CLUSTER-63749.0_EVGIDBAD1237700IDBTK80LOC28450 CLUSTER-47418.0_EVGIDBAD1240046IDBTK80LOC30920 CLUSTER-35464.0_EVGIDBAD1236673IDBTK80LOC27375 CLUSTER-46069.0_EVGIDBAD539932IDBTK80LOC113921 CLUSTER-64264.0_EVGIDBAD817676IDBTK80LOC72671 CLUSTER-36255.0_EVGIDBAD1246135IDBTK80LOC37344 CLUSTER-48354.0_EVGIDBAD…
10467	gene expression	3.2907e-09	2.5624e-07	57/615 9.2%	782/19559 3.9%	CLUSTER-33658.0_EVGIDBAD1256919IDBTK80LOC48705 CLUSTER-32673.0_EVGIDBAD1278524IDBTK80LOC71620 CLUSTER-31197.0_EVGIDBAD1742412IDBTK80LOC70287 CLUSTER-29207.0_EVGIDBAIDBTK80LOC73668 CLUSTER-46069.0_EVGIDBAD539932IDBTK80LOC113921 CLUSTER-37587.0_EVGIDBAD1728742IDBTK80LOC55897 CLUSTER-48810.0_EVGIDBAD1732776IDBTK80LOC60114 CLUSTER-4530.0_EVGIDBAD1239259IDBTK80LOC30099 CLUSTER-40347.0_EVGIDBAD1733833I…
8152	metabolic process	6.3575e-09	4.641e-07	274/615 44.5%	6570/19559 33.5%	CLUSTER-28874.0_EVGIDBAD1253125IDBTK80LOC44706 CLUSTER-42553.0_EVGIDBAD1697551IDBTK80LOC23549 CLUSTER-33658.0_EVGIDBAD1256919IDBTK80LOC48705 CLUSTER-56105.0_EVGIDBAD1731531IDBTK80LOC58819 CLUSTER-63749.0_EVGIDBAD1237700IDBTK80LOC28450 CLUSTER-47418.0_EVGIDBAD1240046IDBTK80LOC30920 CLUSTER-4530.0_EVGIDBAD1239259IDBTK80LOC30099 CLUSTER-56640.0_EVGIDBAD1242993IDBTK80LOC34011 CLUSTER-36255.0_EVGIDBAD…
33279	ribosomal subunit	1.4125e-08	9.705e-07	13/615 2.1%	56/19559 0.2%	CLUSTER-32360.0_EVGIDBAD1071389IDBTK80LOC99509 CLUSTER-68305.0_EVGIDBAD815721IDBTK80LOC70615 CLUSTER-39198.0_EVGIDBAD814838IDBTK80LOC69664 CLUSTER-37587.0_EVGIDBAD1728742IDBTK80LOC55897 CLUSTER-54725.0_EVGIDBAD803806IDBTK80LOC58035 CLUSTER-33071.0_EVGIDBAD819806IDBTK80LOC74927 CLUSTER-60349.0_EVGIDBAD831696IDBTK80LOC87586 CLUSTER-65540.0_EVGIDBAD1290450IDBTK80LOC84422 CLUSTER-56229.0_EVGIDBAD1520…
32991	macromolecular complex	4.012e-07	2.6034e-05	99/615 16.0%	1910/19559 9.7%	CLUSTER-43762.0_EVGIDBAD1275818IDBTK80LOC68720 CLUSTER-33658.0_EVGIDBAD1256919IDBTK80LOC48705 CLUSTER-21931.0_EVGIDBAD825265IDBTK80LOC80750 CLUSTER-47418.0_EVGIDBAD1240046IDBTK80LOC30920 CLUSTER-45106.0_EVGIDBAIDBTK80LOC56786 CLUSTER-46069.0_EVGIDBAD539932IDBTK80LOC113921 CLUSTER-64264.0_EVGIDBAD817676IDBTK80LOC72671 CLUSTER-36255.0_EVGIDBAD1246135IDBTK80LOC37344 CLUSTER-63853.0_EVGIDBAD1547076ID…
44267	cellular protein metabolic process	5.5485e-07	3.4109e-05	87/615 14.1%	1622/19559 8.2%	CLUSTER-45000.0_EVGIDBAIDBTK80LOC165684 CLUSTER-33658.0_EVGIDBAD1256919IDBTK80LOC48705 CLUSTER-13238.0_EVGIDBAD1242429IDBTK80LOC33401 CLUSTER-32673.0_EVGIDBAD1278524IDBTK80LOC71620 CLUSTER-63749.0_EVGIDBAD1237700IDBTK80LOC28450 CLUSTER-31197.0_EVGIDBAD1742412IDBTK80LOC70287 CLUSTER-47418.0_EVGIDBAD1240046IDBTK80LOC30920 CLUSTER-35464.0_EVGIDBAD1236673IDBTK80LOC27375 CLUSTER-46069.0_EVGIDBAD539932…
31589	cell-substrate adhesion	1.1181e-06	6.2186e-05	11/615 1.7%	56/19559 0.2%	CLUSTER-58074.0_EVGIDBAD1305821IDBTK80LOC101186 CLUSTER-51377.0_EVGIDBAD522697IDBTK80LOC95142 CLUSTER-51322.0_EVGIDBAD102843IDBTK80LOC106838 CLUSTER-19119.0_EVGIDBAD1315737IDBTK80LOC112086 CLUSTER-42845.0_EVGIDBAD842086IDBTK80LOC98864 CLUSTER-49641.0_EVGIDBAD930880IDBTK80LOC62869 CLUSTER-57321.0_EVGIDBAD1739631IDBTK80LOC67344 CLUSTER-31573.0_EVGIDBAD1290392IDBTK80LOC84357 CLUSTER-27919.0_EVGIDBAD…
7160	cell-matrix adhesion	1.1181e-06	6.2186e-05	11/615 1.7%	56/19559 0.2%	CLUSTER-58074.0_EVGIDBAD1305821IDBTK80LOC101186 CLUSTER-51377.0_EVGIDBAD522697IDBTK80LOC95142 CLUSTER-51322.0_EVGIDBAD102843IDBTK80LOC106838 CLUSTER-19119.0_EVGIDBAD1315737IDBTK80LOC112086 CLUSTER-42845.0_EVGIDBAD842086IDBTK80LOC98864 CLUSTER-49641.0_EVGIDBAD930880IDBTK80LOC62869 CLUSTER-57321.0_EVGIDBAD1739631IDBTK80LOC67344 CLUSTER-31573.0_EVGIDBAD1290392IDBTK80LOC84357 CLUSTER-27919.0_EVGIDBAD…
51082	unfolded protein binding	2.2961e-06	0.0001219	11/615 1.7%	60/19559 0.3%	CLUSTER-38288.0_EVGIDBAD1233679IDBTK80LOC24188 CLUSTER-50155.0_EVGIDBAD1237205IDBTK80LOC27925 CLUSTER-29765.0_EVGIDBAD1234947IDBTK80LOC25557 CLUSTER-13519.0_EVGIDBAD1237360IDBTK80LOC28089 CLUSTER-31496.0_EVGIDBAD1247163IDBTK80LOC38404 CLUSTER-13238.0_EVGIDBAD1242429IDBTK80LOC33401 CLUSTER-35464.0_EVGIDBAD1236673IDBTK80LOC27375 CLUSTER-46336.0_EVGIDBAD1237290IDBTK80LOC28013 CLUSTER-36966.0_EVGIDBA…
6457	protein folding	7.5377e-06	0.00038278	13/615 2.1%	94/19559 0.4%	CLUSTER-50155.0_EVGIDBAD1237205IDBTK80LOC27925 CLUSTER-40217.0_EVGIDBAD830525IDBTK80LOC86343 CLUSTER-13519.0_EVGIDBAD1237360IDBTK80LOC28089 CLUSTER-13238.0_EVGIDBAD1242429IDBTK80LOC33401 CLUSTER-35464.0_EVGIDBAD1236673IDBTK80LOC27375 CLUSTER-59448.0_EVGIDBAD1245630IDBTK80LOC36818 CLUSTER-36966.0_EVGIDBAD1237155IDBTK80LOC27874 CLUSTER-48354.0_EVGIDBAD1239141IDBTK80LOC29977 CLUSTER-64206.0_EVGIDBAD…
44238	primary metabolic process	9.3379e-06	0.00045445	213/615 34.6%	5250/19559 26.8%	CLUSTER-28874.0_EVGIDBAD1253125IDBTK80LOC44706 CLUSTER-33658.0_EVGIDBAD1256919IDBTK80LOC48705 CLUSTER-56105.0_EVGIDBAD1731531IDBTK80LOC58819 CLUSTER-63749.0_EVGIDBAD1237700IDBTK80LOC28450 CLUSTER-47418.0_EVGIDBAD1240046IDBTK80LOC30920 CLUSTER-4530.0_EVGIDBAD1239259IDBTK80LOC30099 CLUSTER-56640.0_EVGIDBAD1242993IDBTK80LOC34011 CLUSTER-36255.0_EVGIDBAD1246135IDBTK80LOC37344 CLUSTER-48354.0_EVGIDBAD…
30247	polysaccharide binding	1.3787e-05	0.00061935	14/615 2.2%	114/19559 0.5%	CLUSTER-58194.0_EVGIDBAD830812IDBTK80LOC86639 CLUSTER-56105.0_EVGIDBAD1731531IDBTK80LOC58819 CLUSTER-49681.0_EVGIDBAD1770152IDBTK80LOC100427 CLUSTER-27923.0_EVGIDBAD830736IDBTK80LOC86562 CLUSTER-33777.0_EVGIDBAD1270236IDBTK80LOC62841 CLUSTER-14339.0_EVGIDBAD791528IDBTK80LOC45163 CLUSTER-67611.1_EVGIDBAD1762905IDBTK80LOC92448 CLUSTER-28225.0_EVGIDBAD772336IDBTK80LOC25224 CLUSTER-56177.1_EVGIDBAD17…
1871	pattern binding	1.3787e-05	0.00061935	14/615 2.2%	114/19559 0.5%	CLUSTER-58194.0_EVGIDBAD830812IDBTK80LOC86639 CLUSTER-56105.0_EVGIDBAD1731531IDBTK80LOC58819 CLUSTER-49681.0_EVGIDBAD1770152IDBTK80LOC100427 CLUSTER-27923.0_EVGIDBAD830736IDBTK80LOC86562 CLUSTER-33777.0_EVGIDBAD1270236IDBTK80LOC62841 CLUSTER-14339.0_EVGIDBAD791528IDBTK80LOC45163 CLUSTER-67611.1_EVGIDBAD1762905IDBTK80LOC92448 CLUSTER-28225.0_EVGIDBAD772336IDBTK80LOC25224 CLUSTER-56177.1_EVGIDBAD17…
6518	peptide metabolic process	2.4987e-05	0.0010459	10/615 1.6%	63/19559 0.3%	CLUSTER-64759.0_EVGIDBAD1707717IDBTK80LOC33971 CLUSTER-56393.0_EVGIDBAD608786IDBTK80LOC57039 CLUSTER-67256.0_EVGIDBAIDBTK80LOC130783 CLUSTER-68047.0_EVGIDBAD774829IDBTK80LOC27815 CLUSTER-25904.0_EVGIDBAD1269582IDBTK80LOC62157 CLUSTER-35683.0_EVGIDBAD1254864IDBTK80LOC46548 CLUSTER-21398.0_EVGIDBAD808786IDBTK80LOC63261 CLUSTER-34170.0_EVGIDBAD808326IDBTK80LOC62776 CLUSTER-23541.0_EVGIDBAD1279054IDB…
15935	small ribosomal subunit	2.5073e-05	0.0010459	7/615 1.1%	29/19559 0.1%	CLUSTER-68305.0_EVGIDBAD815721IDBTK80LOC70615 CLUSTER-37587.0_EVGIDBAD1728742IDBTK80LOC55897 CLUSTER-54725.0_EVGIDBAD803806IDBTK80LOC58035 CLUSTER-43824.0_EVGIDBAD857575IDBTK80LOC115963 CLUSTER-63641.0_EVGIDBAD1723538IDBTK80LOC50452 CLUSTER-33071.0_EVGIDBAD819806IDBTK80LOC74927 CLUSTER-60349.0_EVGIDBAD831696IDBTK80LOC87586
8061	chitin binding	3.8134e-05	0.0015359	12/615 1.9%	94/19559 0.4%	CLUSTER-28225.0_EVGIDBAD772336IDBTK80LOC25224 CLUSTER-56105.0_EVGIDBAD1731531IDBTK80LOC58819 CLUSTER-49681.0_EVGIDBAD1770152IDBTK80LOC100427 CLUSTER-56177.1_EVGIDBAD1710146IDBTK80LOC36489 CLUSTER-27923.0_EVGIDBAD830736IDBTK80LOC86562 CLUSTER-68928.0_EVGIDBAD801482IDBTK80LOC55575 CLUSTER-27728.0_EVGIDBAD779876IDBTK80LOC33027 CLUSTER-33777.0_EVGIDBAD1270236IDBTK80LOC62841 CLUSTER-58257.0_EVGIDBAD79…
15976	carbon utilization	4.5755e-05	0.0017814	6/615 0.9%	22/19559 0.1%	CLUSTER-50409.0_EVGIDBAD792677IDBTK80LOC46366 CLUSTER-55119.0_EVGIDBAD1237570IDBTK80LOC28319 CLUSTER-55333.0_EVGIDBAD1702030IDBTK80LOC28109 CLUSTER-62998.0_EVGIDBAD1232065IDBTK80LOC22466 CLUSTER-60848.0_EVGIDBAD1724808IDBTK80LOC51778 CLUSTER-66458.0_EVGIDBAD1244010IDBTK80LOC35105
30246	carbohydrate binding	5.2224e-05	0.0019677	19/615 3.0%	215/19559 1.0%	CLUSTER-58194.0_EVGIDBAD830812IDBTK80LOC86639 CLUSTER-56105.0_EVGIDBAD1731531IDBTK80LOC58819 CLUSTER-54778.0_EVGIDBAD790738IDBTK80LOC44334 CLUSTER-26012.1_EVGIDBAD1751375IDBTK80LOC79876 CLUSTER-49681.0_EVGIDBAD1770152IDBTK80LOC100427 CLUSTER-27923.0_EVGIDBAD830736IDBTK80LOC86562 CLUSTER-33777.0_EVGIDBAD1270236IDBTK80LOC62841 CLUSTER-31755.0_EVGIDBAD1740107IDBTK80LOC67858 CLUSTER-14339.0_EVGIDBAD7…
6030	chitin metabolic process	7.8326e-05	0.0028589	11/615 1.7%	86/19559 0.4%	CLUSTER-28225.0_EVGIDBAD772336IDBTK80LOC25224 CLUSTER-49681.0_EVGIDBAD1770152IDBTK80LOC100427 CLUSTER-56177.1_EVGIDBAD1710146IDBTK80LOC36489 CLUSTER-27923.0_EVGIDBAD830736IDBTK80LOC86562 CLUSTER-68928.0_EVGIDBAD801482IDBTK80LOC55575 CLUSTER-27728.0_EVGIDBAD779876IDBTK80LOC33027 CLUSTER-33777.0_EVGIDBAD1270236IDBTK80LOC62841 CLUSTER-58257.0_EVGIDBAD792496IDBTK80LOC46175 CLUSTER-27710.0_EVGIDBAD122…
43229	intracellular organelle	0.00011375	0.003974	101/615 16.4%	2240/19559 11.4%	CLUSTER-43762.0_EVGIDBAD1275818IDBTK80LOC68720 CLUSTER-33658.0_EVGIDBAD1256919IDBTK80LOC48705 CLUSTER-21931.0_EVGIDBAD825265IDBTK80LOC80750 CLUSTER-69480.0_EVGIDBAD1237213IDBTK80LOC27934 CLUSTER-45106.0_EVGIDBAIDBTK80LOC56786 CLUSTER-46069.0_EVGIDBAD539932IDBTK80LOC113921 CLUSTER-4530.0_EVGIDBAD1239259IDBTK80LOC30099 CLUSTER-64264.0_EVGIDBAD817676IDBTK80LOC72671 CLUSTER-36255.0_EVGIDBAD1246135IDB…
43226	organelle	0.00011568	0.003974	101/615 16.4%	2241/19559 11.4%	CLUSTER-43762.0_EVGIDBAD1275818IDBTK80LOC68720 CLUSTER-33658.0_EVGIDBAD1256919IDBTK80LOC48705 CLUSTER-21931.0_EVGIDBAD825265IDBTK80LOC80750 CLUSTER-69480.0_EVGIDBAD1237213IDBTK80LOC27934 CLUSTER-45106.0_EVGIDBAIDBTK80LOC56786 CLUSTER-46069.0_EVGIDBAD539932IDBTK80LOC113921 CLUSTER-4530.0_EVGIDBAD1239259IDBTK80LOC30099 CLUSTER-64264.0_EVGIDBAD817676IDBTK80LOC72671 CLUSTER-36255.0_EVGIDBAD1246135IDB…
16616	oxidoreductase activity, acting on the CH-OH group of donors, NAD or NADP as acceptor	0.00012988	0.0043343	9/615 1.4%	62/19559 0.3%	CLUSTER-28874.0_EVGIDBAD1253125IDBTK80LOC44706 CLUSTER-64759.0_EVGIDBAD1707717IDBTK80LOC33971 CLUSTER-55333.0_EVGIDBAD1702030IDBTK80LOC28109 CLUSTER-61505.0_EVGIDBAD1285887IDBTK80LOC79526 CLUSTER-30132.0_EVGIDBAD341895IDBTK80LOC155009 CLUSTER-29200.0_EVGIDBAD67330IDBTK80LOC70968 CLUSTER-62998.0_EVGIDBAD1232065IDBTK80LOC22466 CLUSTER-45602.0_EVGIDBAIDBTK80LOC71612 CLUSTER-39194.0_EVGIDBAD1732133ID…
15934	large ribosomal subunit	0.00015877	0.0051512	6/615 0.9%	27/19559 0.1%	CLUSTER-32360.0_EVGIDBAD1071389IDBTK80LOC99509 CLUSTER-65540.0_EVGIDBAD1290450IDBTK80LOC84422 CLUSTER-39198.0_EVGIDBAD814838IDBTK80LOC69664 CLUSTER-56229.0_EVGIDBAD1520817IDBTK80LOC61403 CLUSTER-34213.0_EVGIDBAD807129IDBTK80LOC61520 CLUSTER-34049.0_EVGIDBAD815494IDBTK80LOC70365
16491	oxidoreductase activity	0.00022119	0.0069824	50/615 8.1%	943/19559 4.8%	CLUSTER-28874.0_EVGIDBAD1253125IDBTK80LOC44706 CLUSTER-38057.0_EVGIDBAIDBTK80LOC70053 CLUSTER-49448.0_EVGIDBAD1700203IDBTK80LOC26238 CLUSTER-43003.0_EVGIDBAD1231736IDBTK80LOC22095 CLUSTER-28299.0_EVGIDBAD1231862IDBTK80LOC22226 CLUSTER-35665.0_EVGIDBAIDBTK80LOC106363 CLUSTER-4494.0_EVGIDBAD1294785IDBTK80LOC89098 CLUSTER-66602.0_EVGIDBAD782815IDBTK80LOC36041 CLUSTER-45266.0_EVGIDBAD815788IDBTK80LOC…
16715	oxidoreductase activity, acting on paired donors, with incorporation or reduction of molecular oxygen, reduced ascorbate as one donor, and incorporation of one atom of oxygen	0.00024152	0.0074236	6/615 0.9%	29/19559 0.1%	CLUSTER-4494.0_EVGIDBAD1294785IDBTK80LOC89098 CLUSTER-66602.0_EVGIDBAD782815IDBTK80LOC36041 CLUSTER-68047.0_EVGIDBAD774829IDBTK80LOC27815 CLUSTER-24354.0_EVGIDBAD763712IDBTK80LOC13386 CLUSTER-24664.0_EVGIDBAD778916IDBTK80LOC32034 CLUSTER-59521.0_EVGIDBAD1274909IDBTK80LOC67760
6091	generation of precursor metabolites and energy	0.00028002	0.0083863	15/615 2.4%	168/19559 0.8%	CLUSTER-64759.0_EVGIDBAD1707717IDBTK80LOC33971 CLUSTER-50409.0_EVGIDBAD792677IDBTK80LOC46366 CLUSTER-55119.0_EVGIDBAD1237570IDBTK80LOC28319 CLUSTER-40894.0_EVGIDBAD1266571IDBTK80LOC58946 CLUSTER-47153.0_EVGIDBAD1233953IDBTK80LOC24485 CLUSTER-30027.0_EVGIDBAD1234417IDBTK80LOC24998 CLUSTER-65553.0_EVGIDBAD1235020IDBTK80LOC25631 CLUSTER-66458.0_EVGIDBAD1244010IDBTK80LOC35105 CLUSTER-68266.0_EVGIDBAD…
44424	intracellular part	0.00029165	0.0085163	119/615 19.3%	2798/19559 14.3%	CLUSTER-43762.0_EVGIDBAD1275818IDBTK80LOC68720 CLUSTER-33658.0_EVGIDBAD1256919IDBTK80LOC48705 CLUSTER-21931.0_EVGIDBAD825265IDBTK80LOC80750 CLUSTER-69480.0_EVGIDBAD1237213IDBTK80LOC27934 CLUSTER-47418.0_EVGIDBAD1240046IDBTK80LOC30920 CLUSTER-45106.0_EVGIDBAIDBTK80LOC56786 CLUSTER-46069.0_EVGIDBAD539932IDBTK80LOC113921 CLUSTER-4530.0_EVGIDBAD1239259IDBTK80LOC30099 CLUSTER-64264.0_EVGIDBAD817676IDB…
51187	cofactor catabolic process	0.0004375	0.012463	8/615 1.3%	58/19559 0.2%	CLUSTER-64759.0_EVGIDBAD1707717IDBTK80LOC33971 CLUSTER-68266.0_EVGIDBAD1242312IDBTK80LOC33270 CLUSTER-55333.0_EVGIDBAD1702030IDBTK80LOC28109 CLUSTER-64247.0_EVGIDBAD1703256IDBTK80LOC29355 CLUSTER-13527.0_EVGIDBAD819295IDBTK80LOC74385 CLUSTER-29492.0_EVGIDBAD772987IDBTK80LOC25894 CLUSTER-47153.0_EVGIDBAD1233953IDBTK80LOC24485 CLUSTER-43469.0_EVGIDBAD1235217IDBTK80LOC25845
6749	glutathione metabolic process	0.00047154	0.013113	7/615 1.1%	45/19559 0.2%	CLUSTER-64759.0_EVGIDBAD1707717IDBTK80LOC33971 CLUSTER-56393.0_EVGIDBAD608786IDBTK80LOC57039 CLUSTER-67256.0_EVGIDBAIDBTK80LOC130783 CLUSTER-35683.0_EVGIDBAD1254864IDBTK80LOC46548 CLUSTER-21398.0_EVGIDBAD808786IDBTK80LOC63261 CLUSTER-34170.0_EVGIDBAD808326IDBTK80LOC62776 CLUSTER-15273.0_EVGIDBAD826356IDBTK80LOC81925
16614	oxidoreductase activity, acting on CH-OH group of donors	0.00050587	0.013741	11/615 1.7%	106/19559 0.5%	CLUSTER-28874.0_EVGIDBAD1253125IDBTK80LOC44706 CLUSTER-64759.0_EVGIDBAD1707717IDBTK80LOC33971 CLUSTER-55333.0_EVGIDBAD1702030IDBTK80LOC28109 CLUSTER-59459.0_EVGIDBAD801572IDBTK80LOC55673 CLUSTER-61505.0_EVGIDBAD1285887IDBTK80LOC79526 CLUSTER-30132.0_EVGIDBAD341895IDBTK80LOC155009 CLUSTER-22602.0_EVGIDBAD1234243IDBTK80LOC24806 CLUSTER-29200.0_EVGIDBAD67330IDBTK80LOC70968 CLUSTER-62998.0_EVGIDBAD12…
5976	polysaccharide metabolic process	0.00058374	0.015496	15/615 2.4%	180/19559 0.9%	CLUSTER-49681.0_EVGIDBAD1770152IDBTK80LOC100427 CLUSTER-27923.0_EVGIDBAD830736IDBTK80LOC86562 CLUSTER-31147.0_EVGIDBAD1259098IDBTK80LOC50985 CLUSTER-30027.0_EVGIDBAD1234417IDBTK80LOC24998 CLUSTER-33777.0_EVGIDBAD1270236IDBTK80LOC62841 CLUSTER-14339.0_EVGIDBAD791528IDBTK80LOC45163 CLUSTER-67611.1_EVGIDBAD1762905IDBTK80LOC92448 CLUSTER-28225.0_EVGIDBAD772336IDBTK80LOC25224 CLUSTER-56177.1_EVGIDBAD1…
44249	cellular biosynthetic process	0.00068701	0.0177	77/615 12.5%	1698/19559 8.6%	CLUSTER-45000.0_EVGIDBAIDBTK80LOC165684 CLUSTER-33658.0_EVGIDBAD1256919IDBTK80LOC48705 CLUSTER-55119.0_EVGIDBAD1237570IDBTK80LOC28319 CLUSTER-32673.0_EVGIDBAD1278524IDBTK80LOC71620 CLUSTER-31197.0_EVGIDBAD1742412IDBTK80LOC70287 CLUSTER-69239.0_EVGIDBAD1256323IDBTK80LOC48079 CLUSTER-23623.0_EVGIDBAD829583IDBTK80LOC85330 CLUSTER-46069.0_EVGIDBAD539932IDBTK80LOC113921 CLUSTER-37587.0_EVGIDBAD1728742…
5975	carbohydrate metabolic process	0.00069708	0.0177	40/615 6.5%	743/19559 3.7%	CLUSTER-28874.0_EVGIDBAD1253125IDBTK80LOC44706 CLUSTER-67100.0_EVGIDBAD798414IDBTK80LOC52331 CLUSTER-45000.0_EVGIDBAIDBTK80LOC165684 CLUSTER-56105.0_EVGIDBAD1731531IDBTK80LOC58819 CLUSTER-49681.0_EVGIDBAD1770152IDBTK80LOC100427 CLUSTER-27923.0_EVGIDBAD830736IDBTK80LOC86562 CLUSTER-55119.0_EVGIDBAD1237570IDBTK80LOC28319 CLUSTER-31147.0_EVGIDBAD1259098IDBTK80LOC50985 CLUSTER-30027.0_EVGIDBAD1234417…
9058	biosynthetic process	0.00075431	0.018273	83/615 13.4%	1866/19559 9.5%	CLUSTER-45000.0_EVGIDBAIDBTK80LOC165684 CLUSTER-33658.0_EVGIDBAD1256919IDBTK80LOC48705 CLUSTER-55119.0_EVGIDBAD1237570IDBTK80LOC28319 CLUSTER-32673.0_EVGIDBAD1278524IDBTK80LOC71620 CLUSTER-31197.0_EVGIDBAD1742412IDBTK80LOC70287 CLUSTER-69239.0_EVGIDBAD1256323IDBTK80LOC48079 CLUSTER-23623.0_EVGIDBAD829583IDBTK80LOC85330 CLUSTER-46069.0_EVGIDBAD539932IDBTK80LOC113921 CLUSTER-37587.0_EVGIDBAD1728742…
16765	transferase activity, transferring alkyl or aryl (other than methyl) groups	0.00078224	0.018273	5/615 0.8%	24/19559 0.1%	CLUSTER-56393.0_EVGIDBAD608786IDBTK80LOC57039 CLUSTER-66694.0_EVGIDBAD1243016IDBTK80LOC34035 CLUSTER-67256.0_EVGIDBAIDBTK80LOC130783 CLUSTER-58280.0_EVGIDBAD1236042IDBTK80LOC26729 CLUSTER-15273.0_EVGIDBAD826356IDBTK80LOC81925
15988	energy coupled proton transport, against electrochemical gradient	0.00078224	0.018273	5/615 0.8%	24/19559 0.1%	CLUSTER-48784.0_EVGIDBAD1234779IDBTK80LOC25373 CLUSTER-27685.0_EVGIDBAD1739795IDBTK80LOC67521 CLUSTER-40894.0_EVGIDBAD1266571IDBTK80LOC58946 CLUSTER-55052.0_EVGIDBAD1241425IDBTK80LOC32350 CLUSTER-65553.0_EVGIDBAD1235020IDBTK80LOC25631
15991	ATP hydrolysis coupled proton transport	0.00078224	0.018273	5/615 0.8%	24/19559 0.1%	CLUSTER-48784.0_EVGIDBAD1234779IDBTK80LOC25373 CLUSTER-27685.0_EVGIDBAD1739795IDBTK80LOC67521 CLUSTER-40894.0_EVGIDBAD1266571IDBTK80LOC58946 CLUSTER-55052.0_EVGIDBAD1241425IDBTK80LOC32350 CLUSTER-65553.0_EVGIDBAD1235020IDBTK80LOC25631
34645	cellular macromolecule biosynthetic process	0.00097921	0.020589	59/615 9.5%	1240/19559 6.3%	CLUSTER-45000.0_EVGIDBAIDBTK80LOC165684 CLUSTER-33658.0_EVGIDBAD1256919IDBTK80LOC48705 CLUSTER-32673.0_EVGIDBAD1278524IDBTK80LOC71620 CLUSTER-31197.0_EVGIDBAD1742412IDBTK80LOC70287 CLUSTER-46069.0_EVGIDBAD539932IDBTK80LOC113921 CLUSTER-37587.0_EVGIDBAD1728742IDBTK80LOC55897 CLUSTER-48810.0_EVGIDBAD1732776IDBTK80LOC60114 CLUSTER-4530.0_EVGIDBAD1239259IDBTK80LOC30099 CLUSTER-40347.0_EVGIDBAD1733833…
33015	tetrapyrrole catabolic process	0.00098713	0.020589	2/615 0.3%	2/19559 0.0%	CLUSTER-13527.0_EVGIDBAD819295IDBTK80LOC74385 CLUSTER-29492.0_EVGIDBAD772987IDBTK80LOC25894
47746	chlorophyllase activity	0.00098713	0.020589	2/615 0.3%	2/19559 0.0%	CLUSTER-13527.0_EVGIDBAD819295IDBTK80LOC74385 CLUSTER-29492.0_EVGIDBAD772987IDBTK80LOC25894
6787	porphyrin catabolic process	0.00098713	0.020589	2/615 0.3%	2/19559 0.0%	CLUSTER-13527.0_EVGIDBAD819295IDBTK80LOC74385 CLUSTER-29492.0_EVGIDBAD772987IDBTK80LOC25894
46149	pigment catabolic process	0.00098713	0.020589	2/615 0.3%	2/19559 0.0%	CLUSTER-13527.0_EVGIDBAD819295IDBTK80LOC74385 CLUSTER-29492.0_EVGIDBAD772987IDBTK80LOC25894
15996	chlorophyll catabolic process	0.00098713	0.020589	2/615 0.3%	2/19559 0.0%	CLUSTER-13527.0_EVGIDBAD819295IDBTK80LOC74385 CLUSTER-29492.0_EVGIDBAD772987IDBTK80LOC25894
4553	hydrolase activity, hydrolyzing O-glycosyl compounds	0.0010445	0.021262	14/615 2.2%	171/19559 0.8%	CLUSTER-67100.0_EVGIDBAD798414IDBTK80LOC52331 CLUSTER-58194.0_EVGIDBAD830812IDBTK80LOC86639 CLUSTER-56105.0_EVGIDBAD1731531IDBTK80LOC58819 CLUSTER-54778.0_EVGIDBAD790738IDBTK80LOC44334 CLUSTER-31147.0_EVGIDBAD1259098IDBTK80LOC50985 CLUSTER-49776.0_EVGIDBAD1236880IDBTK80LOC27584 CLUSTER-30027.0_EVGIDBAD1234417IDBTK80LOC24998 CLUSTER-46363.0_EVGIDBAD807004IDBTK80LOC61390 CLUSTER-50522.0_EVGIDBAD124…
16798	hydrolase activity, acting on glycosyl bonds	0.0010744	0.021262	15/615 2.4%	191/19559 0.9%	CLUSTER-67100.0_EVGIDBAD798414IDBTK80LOC52331 CLUSTER-58194.0_EVGIDBAD830812IDBTK80LOC86639 CLUSTER-56105.0_EVGIDBAD1731531IDBTK80LOC58819 CLUSTER-54778.0_EVGIDBAD790738IDBTK80LOC44334 CLUSTER-31147.0_EVGIDBAD1259098IDBTK80LOC50985 CLUSTER-49776.0_EVGIDBAD1236880IDBTK80LOC27584 CLUSTER-30027.0_EVGIDBAD1234417IDBTK80LOC24998 CLUSTER-46363.0_EVGIDBAD807004IDBTK80LOC61390 CLUSTER-50522.0_EVGIDBAD124…
55114	oxidation reduction	0.0011071	0.021262	43/615 6.9%	836/19559 4.2%	CLUSTER-28874.0_EVGIDBAD1253125IDBTK80LOC44706 CLUSTER-23889.0_EVGIDBAD779902IDBTK80LOC33053 CLUSTER-38057.0_EVGIDBAIDBTK80LOC70053 CLUSTER-49448.0_EVGIDBAD1700203IDBTK80LOC26238 CLUSTER-38950.0_EVGIDBAD273847IDBTK80LOC86728 CLUSTER-24354.0_EVGIDBAD763712IDBTK80LOC13386 CLUSTER-43003.0_EVGIDBAD1231736IDBTK80LOC22095 CLUSTER-28299.0_EVGIDBAD1231862IDBTK80LOC22226 CLUSTER-56023.0_EVGIDBAD1254785IDB…
4252	serine-type endopeptidase activity	0.0011093	0.021262	10/615 1.6%	99/19559 0.5%	CLUSTER-49076.0_EVGIDBAD1283990IDBTK80LOC77501 CLUSTER-41937.0_EVGIDBAD1268059IDBTK80LOC60551 CLUSTER-60434.0_EVGIDBAD1726878IDBTK80LOC53950 CLUSTER-35200.0_EVGIDBAD1726267IDBTK80LOC53314 CLUSTER-37756.0_EVGIDBAD1263330IDBTK80LOC55480 CLUSTER-51854.0_EVGIDBAD1772033IDBTK80LOC102490 CLUSTER-49240.0_EVGIDBAD825053IDBTK80LOC80526 CLUSTER-64483.0_EVGIDBAD676568IDBTK80LOC22238 CLUSTER-40636.0_EVGIDBAD…
6575	cellular amino acid derivative metabolic process	0.0011104	0.021262	13/615 2.1%	153/19559 0.7%	CLUSTER-64759.0_EVGIDBAD1707717IDBTK80LOC33971 CLUSTER-56393.0_EVGIDBAD608786IDBTK80LOC57039 CLUSTER-66694.0_EVGIDBAD1243016IDBTK80LOC34035 CLUSTER-61505.0_EVGIDBAD1285887IDBTK80LOC79526 CLUSTER-47153.0_EVGIDBAD1233953IDBTK80LOC24485 CLUSTER-35683.0_EVGIDBAD1254864IDBTK80LOC46548 CLUSTER-34170.0_EVGIDBAD808326IDBTK80LOC62776 CLUSTER-15273.0_EVGIDBAD826356IDBTK80LOC81925 CLUSTER-67256.0_EVGIDBAIDB…
5507	copper ion binding	0.0012899	0.024299	7/615 1.1%	53/19559 0.2%	CLUSTER-4494.0_EVGIDBAD1294785IDBTK80LOC89098 CLUSTER-66602.0_EVGIDBAD782815IDBTK80LOC36041 CLUSTER-23889.0_EVGIDBAD779902IDBTK80LOC33053 CLUSTER-68047.0_EVGIDBAD774829IDBTK80LOC27815 CLUSTER-24354.0_EVGIDBAD763712IDBTK80LOC13386 CLUSTER-24664.0_EVGIDBAD778916IDBTK80LOC32034 CLUSTER-59521.0_EVGIDBAD1274909IDBTK80LOC67760
6790	sulfur metabolic process	0.0015024	0.027855	10/615 1.6%	103/19559 0.5%	CLUSTER-64759.0_EVGIDBAD1707717IDBTK80LOC33971 CLUSTER-56393.0_EVGIDBAD608786IDBTK80LOC57039 CLUSTER-66694.0_EVGIDBAD1243016IDBTK80LOC34035 CLUSTER-67256.0_EVGIDBAIDBTK80LOC130783 CLUSTER-69239.0_EVGIDBAD1256323IDBTK80LOC48079 CLUSTER-54935.0_EVGIDBAD1238395IDBTK80LOC29186 CLUSTER-35683.0_EVGIDBAD1254864IDBTK80LOC46548 CLUSTER-21398.0_EVGIDBAD808786IDBTK80LOC63261 CLUSTER-34170.0_EVGIDBAD808326ID…
8236	serine-type peptidase activity	0.0016284	0.029262	11/615 1.7%	122/19559 0.6%	CLUSTER-49076.0_EVGIDBAD1283990IDBTK80LOC77501 CLUSTER-41937.0_EVGIDBAD1268059IDBTK80LOC60551 CLUSTER-60434.0_EVGIDBAD1726878IDBTK80LOC53950 CLUSTER-35200.0_EVGIDBAD1726267IDBTK80LOC53314 CLUSTER-37756.0_EVGIDBAD1263330IDBTK80LOC55480 CLUSTER-51854.0_EVGIDBAD1772033IDBTK80LOC102490 CLUSTER-29801.0_EVGIDBAD908480IDBTK80LOC39017 CLUSTER-49240.0_EVGIDBAD825053IDBTK80LOC80526 CLUSTER-64483.0_EVGIDBAD…
17171	serine hydrolase activity	0.0016284	0.029262	11/615 1.7%	122/19559 0.6%	CLUSTER-49076.0_EVGIDBAD1283990IDBTK80LOC77501 CLUSTER-41937.0_EVGIDBAD1268059IDBTK80LOC60551 CLUSTER-60434.0_EVGIDBAD1726878IDBTK80LOC53950 CLUSTER-35200.0_EVGIDBAD1726267IDBTK80LOC53314 CLUSTER-37756.0_EVGIDBAD1263330IDBTK80LOC55480 CLUSTER-51854.0_EVGIDBAD1772033IDBTK80LOC102490 CLUSTER-29801.0_EVGIDBAD908480IDBTK80LOC39017 CLUSTER-49240.0_EVGIDBAD825053IDBTK80LOC80526 CLUSTER-64483.0_EVGIDBAD…
4497	monooxygenase activity	0.0018613	0.032939	8/615 1.3%	72/19559 0.3%	CLUSTER-4494.0_EVGIDBAD1294785IDBTK80LOC89098 CLUSTER-66602.0_EVGIDBAD782815IDBTK80LOC36041 CLUSTER-63472.0_EVGIDBAD759801IDBTK80LOC7574 CLUSTER-68047.0_EVGIDBAD774829IDBTK80LOC27815 CLUSTER-24354.0_EVGIDBAD763712IDBTK80LOC13386 CLUSTER-29805.0_EVGIDBAD324380IDBTK80LOC137423 CLUSTER-24664.0_EVGIDBAD778916IDBTK80LOC32034 CLUSTER-59521.0_EVGIDBAD1274909IDBTK80LOC67760
9059	macromolecule biosynthetic process	0.0021315	0.037159	60/615 9.7%	1309/19559 6.6%	CLUSTER-45000.0_EVGIDBAIDBTK80LOC165684 CLUSTER-33658.0_EVGIDBAD1256919IDBTK80LOC48705 CLUSTER-32673.0_EVGIDBAD1278524IDBTK80LOC71620 CLUSTER-31197.0_EVGIDBAD1742412IDBTK80LOC70287 CLUSTER-46069.0_EVGIDBAD539932IDBTK80LOC113921 CLUSTER-37587.0_EVGIDBAD1728742IDBTK80LOC55897 CLUSTER-48810.0_EVGIDBAD1732776IDBTK80LOC60114 CLUSTER-4530.0_EVGIDBAD1239259IDBTK80LOC30099 CLUSTER-40347.0_EVGIDBAD1733833…
4364	glutathione transferase activity	0.0022551	0.038735	3/615 0.4%	9/19559 0.0%	CLUSTER-56393.0_EVGIDBAD608786IDBTK80LOC57039 CLUSTER-67256.0_EVGIDBAIDBTK80LOC130783 CLUSTER-15273.0_EVGIDBAD826356IDBTK80LOC81925
6022	aminoglycan metabolic process	0.0025203	0.042662	12/615 1.9%	148/19559 0.7%	CLUSTER-28225.0_EVGIDBAD772336IDBTK80LOC25224 CLUSTER-49681.0_EVGIDBAD1770152IDBTK80LOC100427 CLUSTER-56177.1_EVGIDBAD1710146IDBTK80LOC36489 CLUSTER-27923.0_EVGIDBAD830736IDBTK80LOC86562 CLUSTER-68928.0_EVGIDBAD801482IDBTK80LOC55575 CLUSTER-27728.0_EVGIDBAD779876IDBTK80LOC33027 CLUSTER-33777.0_EVGIDBAD1270236IDBTK80LOC62841 CLUSTER-58257.0_EVGIDBAD792496IDBTK80LOC46175 CLUSTER-27710.0_EVGIDBAD122…
5764	lysosome	0.0025746	0.042959	4/615 0.6%	19/19559 0.0%	CLUSTER-61574.0_EVGIDBAD1713985IDBTK80LOC40467 CLUSTER-67540.0_EVGIDBAD803878IDBTK80LOC58111 CLUSTER-65649.0_EVGIDBAD1725935IDBTK80LOC52962 CLUSTER-63769.0_EVGIDBAD839374IDBTK80LOC95875
46356	acetyl-CoA catabolic process	0.0027067	0.043909	6/615 0.9%	45/19559 0.2%	CLUSTER-64759.0_EVGIDBAD1707717IDBTK80LOC33971 CLUSTER-68266.0_EVGIDBAD1242312IDBTK80LOC33270 CLUSTER-55333.0_EVGIDBAD1702030IDBTK80LOC28109 CLUSTER-64247.0_EVGIDBAD1703256IDBTK80LOC29355 CLUSTER-47153.0_EVGIDBAD1233953IDBTK80LOC24485 CLUSTER-43469.0_EVGIDBAD1235217IDBTK80LOC25845
6099	tricarboxylic acid cycle	0.0027067	0.043909	6/615 0.9%	45/19559 0.2%	CLUSTER-64759.0_EVGIDBAD1707717IDBTK80LOC33971 CLUSTER-68266.0_EVGIDBAD1242312IDBTK80LOC33270 CLUSTER-55333.0_EVGIDBAD1702030IDBTK80LOC28109 CLUSTER-64247.0_EVGIDBAD1703256IDBTK80LOC29355 CLUSTER-47153.0_EVGIDBAD1233953IDBTK80LOC24485 CLUSTER-43469.0_EVGIDBAD1235217IDBTK80LOC25845
Revigo output
BIOPROC
term_ID	description	frequency	plot_X	plot_Y	plot_size	log10 p-value	uniqueness	dispensability	representative	eliminated
GO:0006030	chitin metabolic process	0.00077	-4.879	-6.241	3.994	-2.5436	0.789	0	6030	0
GO:0006457	protein folding	0.00903	4.304	-3.323	5.064	-3.4168	0.915	0	6457	0
GO:0008152	metabolic process	0.75387	0.938	0.045	6.986	-6.3335	0.986	0	8152	0
GO:0015976	carbon utilization	0.0004	-0.997	3.458	3.715	-2.7496	0.924	0	15976	0
GO:0031589	cell-substrate adhesion	0.00078	3.148	1.677	3.998	-4.2062	0.905	0	31589	0
GO:0007160	cell-matrix adhesion	0.00051	null	null	3.817	-4.2062	0.905	0.704	31589	1
GO:0042254	ribosome biogenesis	0.01422	5.51	-0.362	5.261	-22.2255	0.872	0	42254	0
GO:0022613	ribonucleoprotein complex biogenesis	0.01614	null	null	5.316	-20.5817	0.872	0.715	42254	1
GO:0044238	primary metabolic process	0.53743	3.596	-6.662	6.839	-3.3429	0.923	0.018	44238	0
GO:0006091	generation of precursor metabolites and energy	0.0194	-3.887	4.729	5.396	-2.0762	0.876	0.038	6091	0
GO:0005975	carbohydrate metabolic process	0.0526	-6.236	4.74	5.829	-1.752	0.87	0.044	5975	0
GO:0046149	pigment catabolic process	0.0001	0.415	5.657	3.13	-1.6861	0.877	0.048	46149	0
GO:0051187	cofactor catabolic process	0.00062	0.744	-7.845	3.904	-1.9031	0.818	0.053	51187	0
GO:0015991	ATP hydrolysis coupled proton transport	0.00163	5.349	-4.642	4.321	-1.7375	0.887	0.057	15991	0
GO:0015988	energy coupled proton transmembrane transport, against electrochemical gradient	0.0017	null	null	4.339	-1.7375	0.887	0.71	15991	1
GO:0006790	sulfur compound metabolic process	0.01822	-2.67	6.155	5.369	-1.5544	0.876	0.075	6790	0
GO:0009058	biosynthetic process	0.31611	1.894	-3.051	6.608	-1.7375	0.917	0.078	9058	0
GO:0005976	polysaccharide metabolic process	0.00906	-8.224	0.966	5.065	-1.8097	0.847	0.095	5976	0
GO:0006099	tricarboxylic acid cycle	0.00469	2.432	4.578	4.78	-1.3575	0.839	0.108	6099	0
GO:0044249	cellular biosynthetic process	0.30048	-5.077	0.903	6.586	-1.752	0.796	0.116	44249	0
GO:0010467	gene expression	0.19671	-7.752	-2.518	6.402	-6.5918	0.799	0.178	10467	0
GO:0006749	glutathione metabolic process	0.00151	-3.362	-6.83	4.288	-1.8827	0.755	0.207	6749	0
GO:0055114	oxidation-reduction process	0.1506	3.107	4.143	6.286	-1.6716	0.876	0.216	55114	0
GO:0006575	cellular modified amino acid metabolic process	0.00785	-3.733	-7.531	5.003	-1.6716	0.779	0.249	6575	0
GO:0019538	protein metabolic process	0.18489	-7.893	-1.727	6.375	-6.5918	0.798	0.339	19538	0
GO:0006787	porphyrin-containing compound catabolic process	0.00025	-1.331	-7.379	3.505	-1.6861	0.704	0.422	6787	0
GO:0015996	chlorophyll catabolic process	8e-05	null	null	3.037	-1.6861	0.673	0.939	6787	1
GO:0046356	acetyl-CoA catabolic process	2e-05	null	null	2.391	-1.3575	0.768	0.77	6787	1
GO:0006022	aminoglycan metabolic process	0.00883	-4.941	-5.259	5.054	-1.3696	0.753	0.435	6022	0
GO:0009059	macromolecule biosynthetic process	0.19548	-6.775	-0.861	6.399	-1.4295	0.759	0.556	9059	0
GO:0006412	translation	0.05686	-5.244	-3.776	5.863	-20.4012	0.626	0.567	6412	0
GO:0006518	peptide metabolic process	0.05961	null	null	5.884	-2.9788	0.712	0.877	6412	1
GO:0044267	cellular protein metabolic process	0.14293	-6.79	-1.675	6.263	-4.4672	0.756	0.572	44267	0
GO:0033015	tetrapyrrole catabolic process	0.00025	-1.514	-7.217	3.505	-1.6861	0.745	0.572	33015	0
GO:0034645	cellular macromolecule biosynthetic process	0.19291	-6.317	-0.963	6.394	-1.6861	0.725	0.582	34645	0
GO:0044085	cellular component biogenesis	0.04355	5.483	-0.01	5.747	-13.9031	0.879	0.608	44085	0
MOLFUNC
term_ID	description	frequency	plot_X	plot_Y	plot_size	log10 p-value	uniqueness	dispensability	representative	eliminated
GO:0003735	structural constituent of ribosome	0.02679	6.283	-3.446	5.577	-25.3595	0.905	0	3735	0
GO:0005198	structural molecule activity	0.03268	2.186	-5.897	5.663	-22.3045	0.906	0	5198	0
GO:0016616	oxidoreductase activity, acting on the CH-OH group of donors, NAD or NADP as acceptor	0.01451	-4.655	5.067	5.31	-2.3635	0.776	0	16616	0
GO:0051082	unfolded protein binding	0.00486	1.899	8.787	4.835	-3.9136	0.882	0	51082	0
GO:0047746	chlorophyllase activity	6e-05	6.475	1.443	2.958	-1.6861	0.813	0.021	47746	0
GO:0016765	transferase activity, transferring alkyl or aryl (other than methyl) groups	0.00753	-2.147	-5.298	5.025	-1.7375	0.854	0.031	16765	0
GO:0001871	pattern binding	0.00099	-5.683	-2.279	4.146	-3.2083	0.883	0.042	1871	0
GO:0030247	polysaccharide binding	0.00099	-0.341	8.002	4.146	-3.2083	0.883	0.042	30247	0
GO:0008061	chitin binding	0.00114	-6.894	0.086	4.204	-2.8125	0.883	0.043	8061	0
GO:0016491	oxidoreductase activity	0.12783	0.662	-3.087	6.255	-2.1561	0.87	0.045	16491	0
GO:0005507	copper ion binding	0.00315	-1.112	0.31	4.647	-1.6144	0.882	0.047	5507	0
GO:0030246	carbohydrate binding	0.00723	4.07	-2.75	5.007	-2.7055	0.881	0.051	30246	0
GO:0004553	hydrolase activity, hydrolyzing O-glycosyl compounds	0.0149	4.619	3.426	5.322	-1.6716	0.769	0.168	4553	0
GO:0004364	glutathione transferase activity	0.00033	-3.343	-4.43	3.671	-1.4123	0.861	0.191	4364	0
GO:0016715	oxidoreductase activity, acting on paired donors, with incorporation or reduction of molecular oxygen, reduced ascorbate as one donor, and incorporation of one atom of oxygen	0.0001	-5.182	4.067	3.142	-2.1296	0.812	0.267	16715	0
GO:0008236	serine-type peptidase activity	0.01237	5.938	3.432	5.241	-1.5331	0.712	0.271	8236	0
GO:0004252	serine-type endopeptidase activity	0.00808	null	null	5.056	-1.6716	0.716	0.942	8236	1
GO:0017171	serine hydrolase activity	0.01238	4.694	4.784	5.241	-1.5331	0.771	0.271	17171	0
GO:0016798	hydrolase activity, acting on glycosyl bonds	0.01822	5.704	4.464	5.409	-1.6716	0.767	0.284	16798	0
GO:0004497	monooxygenase activity	0.00947	-3.85	5.223	5.125	-1.4828	0.779	0.403	4497	0
GO:0016614	oxidoreductase activity, acting on CH-OH group of donors	0.02016	-4.426	5.693	5.453	-1.8633	0.773	0.441	16614	0
CELCOMP
term_ID	description	frequency	plot_X	plot_Y	plot_size	log10 p-value	uniqueness	dispensability	representative	eliminated
GO:0005576	extracellular region	0.02375	2.671	5.492	5.369	-7.821	0.855	0	5576	0
GO:0005840	ribosome	0.04198	-5.879	1.102	5.616	-6.0128	0.269	0	5840	0
GO:0043232	intracellular non-membrane-bounded organelle	0.07946	null	null	5.893	-11.6003	0.338	0.795	5840	1
GO:0030529	intracellular ribonucleoprotein complex	0.05291	null	null	5.717	-22.6925	0.404	0.911	5840	1
GO:0032991	macromolecular complex	0.14008	1.813	-5.864	6.139	-4.585	0.872	0	32991	0
GO:0043226	organelle	0.20788	4.304	-0.336	6.311	-2.4012	0.882	0	43226	0
GO:0005764	lysosome	0.00149	-4.716	2.775	4.165	-1.3665	0.53	0.373	5764	0
GO:0044444	cytoplasmic part	0.12659	-6.636	-1.654	6.095	-12.4789	0.515	0.38	44444	0
GO:0005737	cytoplasm	0.26017	-5.293	-2.559	6.408	-10.6517	0.53	0.389	5737	0
GO:0044424	intracellular part	0.35654	-5.799	-3.552	6.545	-2.0696	0.581	0.439	44424	0
GO:0043228	non-membrane-bounded organelle	0.08408	-5.06	5.04	5.918	-11.6003	0.547	0.441	43228	0
GO:0043229	intracellular organelle	0.19917	-5.394	0.223	6.292	-2.4012	0.373	0.609	43229	0
GO:0015935	small ribosomal subunit	0.00551	-6.457	1.99	4.734	-2.9788	0.339	0.665	15935	0
GO:0015934	large ribosomal subunit	0.00559	null	null	4.74	-2.2882	0.339	0.857	15935	1

## Sheet: Mantle_GOterms
FULL
GO IDs	GO description	pvalue	corr pvalue	cluster frequency	total frequency	Genes
5576	extracellular region	2.6858e-27	1.6705e-24	39/243 16.0%	321/19559 1.6%	CLUSTER-28435.0_EVGIDBAD246873IDBTK80LOC59661 CLUSTER-30616.1_EVGIDBAD1232967IDBTK80LOC23447 CLUSTER-49243.0_EVGIDBAD997255IDBTK80LOC20163 CLUSTER-65073.0_EVGIDBAD581759IDBTK80LOC28352 CLUSTER-26121.0_EVGIDBAD580340IDBTK80LOC26851 CLUSTER-31599.0_EVGIDBAD565334IDBTK80LOC7566 CLUSTER-38832.0_EVGIDBAD560170IDBTK80LOC213 CLUSTER-55063.0_EVGIDBAD567741IDBTK80LOC11052 CLUSTER-25016.0_EVGIDBAD561993IDB…
6022	aminoglycan metabolic process	1.093e-17	1.8552e-15	22/243 9.0%	148/19559 0.7%	CLUSTER-25803.0_EVGIDBAD1013582IDBTK80LOC39092 CLUSTER-65813.0_EVGIDBAD577379IDBTK80LOC23766 CLUSTER-66247.0_EVGIDBAD600534IDBTK80LOC48197 CLUSTER-47900.0_EVGIDBAD1599086IDBTK80LOC36010 CLUSTER-65073.0_EVGIDBAD581759IDBTK80LOC28352 CLUSTER-24603.0_EVGIDBAD1015118IDBTK80LOC40671 CLUSTER-26121.0_EVGIDBAD580340IDBTK80LOC26851 CLUSTER-62925.0_EVGIDBAD246776IDBTK80LOC59562 CLUSTER-31599.0_EVGIDBAD5653…
30247	polysaccharide binding	1.1931e-17	1.8552e-15	20/243 8.2%	114/19559 0.5%	CLUSTER-25803.0_EVGIDBAD1013582IDBTK80LOC39092 CLUSTER-35157.0_EVGIDBAIDBTK80LOC74386 CLUSTER-66247.0_EVGIDBAD600534IDBTK80LOC48197 CLUSTER-65073.0_EVGIDBAD581759IDBTK80LOC28352 CLUSTER-24603.0_EVGIDBAD1015118IDBTK80LOC40671 CLUSTER-26121.0_EVGIDBAD580340IDBTK80LOC26851 CLUSTER-62925.0_EVGIDBAD246776IDBTK80LOC59562 CLUSTER-31599.0_EVGIDBAD565334IDBTK80LOC7566 CLUSTER-38832.0_EVGIDBAD560170IDBTK80…
1871	pattern binding	1.1931e-17	1.8552e-15	20/243 8.2%	114/19559 0.5%	CLUSTER-25803.0_EVGIDBAD1013582IDBTK80LOC39092 CLUSTER-35157.0_EVGIDBAIDBTK80LOC74386 CLUSTER-66247.0_EVGIDBAD600534IDBTK80LOC48197 CLUSTER-65073.0_EVGIDBAD581759IDBTK80LOC28352 CLUSTER-24603.0_EVGIDBAD1015118IDBTK80LOC40671 CLUSTER-26121.0_EVGIDBAD580340IDBTK80LOC26851 CLUSTER-62925.0_EVGIDBAD246776IDBTK80LOC59562 CLUSTER-31599.0_EVGIDBAD565334IDBTK80LOC7566 CLUSTER-38832.0_EVGIDBAD560170IDBTK80…
8061	chitin binding	1.0284e-16	1.2794e-14	18/243 7.4%	94/19559 0.4%	CLUSTER-25803.0_EVGIDBAD1013582IDBTK80LOC39092 CLUSTER-66247.0_EVGIDBAD600534IDBTK80LOC48197 CLUSTER-65073.0_EVGIDBAD581759IDBTK80LOC28352 CLUSTER-24603.0_EVGIDBAD1015118IDBTK80LOC40671 CLUSTER-26121.0_EVGIDBAD580340IDBTK80LOC26851 CLUSTER-31599.0_EVGIDBAD565334IDBTK80LOC7566 CLUSTER-38832.0_EVGIDBAD560170IDBTK80LOC213 CLUSTER-55063.0_EVGIDBAD567741IDBTK80LOC11052 CLUSTER-25016.0_EVGIDBAD561993ID…
30246	carbohydrate binding	2.9172e-16	3.0242e-14	24/243 9.8%	215/19559 1.0%	CLUSTER-25803.0_EVGIDBAD1013582IDBTK80LOC39092 CLUSTER-35157.0_EVGIDBAIDBTK80LOC74386 CLUSTER-66247.0_EVGIDBAD600534IDBTK80LOC48197 CLUSTER-25198.0_EVGIDBAD572601IDBTK80LOC18129 CLUSTER-65073.0_EVGIDBAD581759IDBTK80LOC28352 CLUSTER-24603.0_EVGIDBAD1015118IDBTK80LOC40671 CLUSTER-24178.0_EVGIDBAD564267IDBTK80LOC6103 CLUSTER-26121.0_EVGIDBAD580340IDBTK80LOC26851 CLUSTER-62925.0_EVGIDBAD246776IDBTK80…
6030	chitin metabolic process	4.2398e-16	3.7674e-14	17/243 6.9%	86/19559 0.4%	CLUSTER-25803.0_EVGIDBAD1013582IDBTK80LOC39092 CLUSTER-66247.0_EVGIDBAD600534IDBTK80LOC48197 CLUSTER-65073.0_EVGIDBAD581759IDBTK80LOC28352 CLUSTER-24603.0_EVGIDBAD1015118IDBTK80LOC40671 CLUSTER-26121.0_EVGIDBAD580340IDBTK80LOC26851 CLUSTER-31599.0_EVGIDBAD565334IDBTK80LOC7566 CLUSTER-38832.0_EVGIDBAD560170IDBTK80LOC213 CLUSTER-55063.0_EVGIDBAD567741IDBTK80LOC11052 CLUSTER-25016.0_EVGIDBAD561993ID…
5976	polysaccharide metabolic process	7.7519e-16	6.0271e-14	22/243 9.0%	180/19559 0.9%	CLUSTER-25803.0_EVGIDBAD1013582IDBTK80LOC39092 CLUSTER-65813.0_EVGIDBAD577379IDBTK80LOC23766 CLUSTER-66247.0_EVGIDBAD600534IDBTK80LOC48197 CLUSTER-47900.0_EVGIDBAD1599086IDBTK80LOC36010 CLUSTER-65073.0_EVGIDBAD581759IDBTK80LOC28352 CLUSTER-24603.0_EVGIDBAD1015118IDBTK80LOC40671 CLUSTER-26121.0_EVGIDBAD580340IDBTK80LOC26851 CLUSTER-62925.0_EVGIDBAD246776IDBTK80LOC59562 CLUSTER-31599.0_EVGIDBAD5653…
5975	carbohydrate metabolic process	2.5225e-12	1.7433e-10	36/243 14.8%	743/19559 3.7%	CLUSTER-58663.0_EVGIDBAD1471637IDBTK80LOC6483 CLUSTER-65073.0_EVGIDBAD581759IDBTK80LOC28352 CLUSTER-62076.0_EVGIDBAD603821IDBTK80LOC51713 CLUSTER-26121.0_EVGIDBAD580340IDBTK80LOC26851 CLUSTER-49106.0_EVGIDBAD1480763IDBTK80LOC19002 CLUSTER-62925.0_EVGIDBAD246776IDBTK80LOC59562 CLUSTER-31599.0_EVGIDBAD565334IDBTK80LOC7566 CLUSTER-38832.0_EVGIDBAD560170IDBTK80LOC213 CLUSTER-55063.0_EVGIDBAD567741IDB…
30414	peptidase inhibitor activity	1.5311e-11	9.5236e-10	16/243 6.5%	137/19559 0.7%	CLUSTER-30616.1_EVGIDBAD1232967IDBTK80LOC23447 CLUSTER-23902.0_EVGIDBAD1003980IDBTK80LOC29048 CLUSTER-43482.0_EVGIDBAD1009130IDBTK80LOC34462 CLUSTER-49243.0_EVGIDBAD997255IDBTK80LOC20163 CLUSTER-33143.0_EVGIDBAD1764687IDBTK80LOC94360 CLUSTER-29336.0_EVGIDBAD1012917IDBTK80LOC38402 CLUSTER-25935.0_EVGIDBAD1045299IDBTK80LOC72039 CLUSTER-28068.0_EVGIDBAD206916IDBTK80LOC17708 CLUSTER-24333.0_EVGIDBAD1…
61134	peptidase regulator activity	1.9146e-11	1.0826e-09	16/243 6.5%	139/19559 0.7%	CLUSTER-30616.1_EVGIDBAD1232967IDBTK80LOC23447 CLUSTER-23902.0_EVGIDBAD1003980IDBTK80LOC29048 CLUSTER-43482.0_EVGIDBAD1009130IDBTK80LOC34462 CLUSTER-49243.0_EVGIDBAD997255IDBTK80LOC20163 CLUSTER-33143.0_EVGIDBAD1764687IDBTK80LOC94360 CLUSTER-29336.0_EVGIDBAD1012917IDBTK80LOC38402 CLUSTER-25935.0_EVGIDBAD1045299IDBTK80LOC72039 CLUSTER-28068.0_EVGIDBAD206916IDBTK80LOC17708 CLUSTER-24333.0_EVGIDBAD1…
4857	enzyme inhibitor activity	5.0075e-11	2.5956e-09	16/243 6.5%	148/19559 0.7%	CLUSTER-30616.1_EVGIDBAD1232967IDBTK80LOC23447 CLUSTER-23902.0_EVGIDBAD1003980IDBTK80LOC29048 CLUSTER-43482.0_EVGIDBAD1009130IDBTK80LOC34462 CLUSTER-49243.0_EVGIDBAD997255IDBTK80LOC20163 CLUSTER-33143.0_EVGIDBAD1764687IDBTK80LOC94360 CLUSTER-29336.0_EVGIDBAD1012917IDBTK80LOC38402 CLUSTER-25935.0_EVGIDBAD1045299IDBTK80LOC72039 CLUSTER-28068.0_EVGIDBAD206916IDBTK80LOC17708 CLUSTER-24333.0_EVGIDBAD1…
4888	transmembrane receptor activity	1.6594e-09	7.9394e-08	30/243 12.3%	677/19559 3.4%	CLUSTER-26416.0_EVGIDBAIDBTK80LOC52872 CLUSTER-68826.0_EVGIDBAD1240277IDBTK80LOC31172 CLUSTER-26199.0_EVGIDBAD1489203IDBTK80LOC27784 CLUSTER-51624.0_EVGIDBAD1027080IDBTK80LOC53088 CLUSTER-54574.0_EVGIDBAD617964IDBTK80LOC66873 CLUSTER-56065.0_EVGIDBAD577850IDBTK80LOC24251 CLUSTER-25306.0_EVGIDBAD1054204IDBTK80LOC81369 CLUSTER-40431.0_EVGIDBAD1513474IDBTK80LOC53482 CLUSTER-52220.0_EVGIDBAD1750629ID…
4872	receptor activity	7.0831e-09	3.1469e-07	30/243 12.3%	721/19559 3.6%	CLUSTER-26416.0_EVGIDBAIDBTK80LOC52872 CLUSTER-68826.0_EVGIDBAD1240277IDBTK80LOC31172 CLUSTER-26199.0_EVGIDBAD1489203IDBTK80LOC27784 CLUSTER-51624.0_EVGIDBAD1027080IDBTK80LOC53088 CLUSTER-54574.0_EVGIDBAD617964IDBTK80LOC66873 CLUSTER-56065.0_EVGIDBAD577850IDBTK80LOC24251 CLUSTER-25306.0_EVGIDBAD1054204IDBTK80LOC81369 CLUSTER-40431.0_EVGIDBAD1513474IDBTK80LOC53482 CLUSTER-52220.0_EVGIDBAD1750629ID…
44421	extracellular region part	2.7064e-08	1.1223e-06	11/243 4.5%	95/19559 0.4%	CLUSTER-30616.1_EVGIDBAD1232967IDBTK80LOC23447 CLUSTER-48970.0_EVGIDBAD1008441IDBTK80LOC33719 CLUSTER-42370.0_EVGIDBAD255337IDBTK80LOC68156 CLUSTER-51186.0_EVGIDBAD587670IDBTK80LOC34561 CLUSTER-28076.0_EVGIDBAD1530409IDBTK80LOC71868 CLUSTER-43482.0_EVGIDBAD1009130IDBTK80LOC34462 CLUSTER-49243.0_EVGIDBAD997255IDBTK80LOC20163 CLUSTER-29336.0_EVGIDBAD1012917IDBTK80LOC38402 CLUSTER-28068.0_EVGIDBAD20…
5575	cellular_component	4.9334e-08	1.9179e-06	128/243 52.6%	7005/19559 35.8%	CLUSTER-65999.0_EVGIDBAD580360IDBTK80LOC26872 CLUSTER-36958.0_EVGIDBAD779650IDBTK80LOC32789 CLUSTER-37820.0_EVGIDBAD1501051IDBTK80LOC40189 CLUSTER-20162.0_EVGIDBAD1496000IDBTK80LOC34880 CLUSTER-50805.0_EVGIDBAIDBTK80LOC25831 CLUSTER-22085.0_EVGIDBAD1483647IDBTK80LOC22003 CLUSTER-62076.0_EVGIDBAD603821IDBTK80LOC51713 CLUSTER-37165.0_EVGIDBAD1007501IDBTK80LOC32735 CLUSTER-65877.0_EVGIDBAD617631IDBT…
60089	molecular transducer activity	8.0385e-08	2.7777e-06	30/243 12.3%	804/19559 4.1%	CLUSTER-26416.0_EVGIDBAIDBTK80LOC52872 CLUSTER-68826.0_EVGIDBAD1240277IDBTK80LOC31172 CLUSTER-26199.0_EVGIDBAD1489203IDBTK80LOC27784 CLUSTER-51624.0_EVGIDBAD1027080IDBTK80LOC53088 CLUSTER-54574.0_EVGIDBAD617964IDBTK80LOC66873 CLUSTER-56065.0_EVGIDBAD577850IDBTK80LOC24251 CLUSTER-25306.0_EVGIDBAD1054204IDBTK80LOC81369 CLUSTER-40431.0_EVGIDBAD1513474IDBTK80LOC53482 CLUSTER-52220.0_EVGIDBAD1750629ID…
4871	signal transducer activity	8.0385e-08	2.7777e-06	30/243 12.3%	804/19559 4.1%	CLUSTER-26416.0_EVGIDBAIDBTK80LOC52872 CLUSTER-68826.0_EVGIDBAD1240277IDBTK80LOC31172 CLUSTER-26199.0_EVGIDBAD1489203IDBTK80LOC27784 CLUSTER-51624.0_EVGIDBAD1027080IDBTK80LOC53088 CLUSTER-54574.0_EVGIDBAD617964IDBTK80LOC66873 CLUSTER-56065.0_EVGIDBAD577850IDBTK80LOC24251 CLUSTER-25306.0_EVGIDBAD1054204IDBTK80LOC81369 CLUSTER-40431.0_EVGIDBAD1513474IDBTK80LOC53482 CLUSTER-52220.0_EVGIDBAD1750629ID…
16020	membrane	9.7291e-08	3.185e-06	82/243 33.7%	3811/19559 19.4%	CLUSTER-26416.0_EVGIDBAIDBTK80LOC52872 CLUSTER-65999.0_EVGIDBAD580360IDBTK80LOC26872 CLUSTER-36958.0_EVGIDBAD779650IDBTK80LOC32789 CLUSTER-37820.0_EVGIDBAD1501051IDBTK80LOC40189 CLUSTER-42676.0_EVGIDBAD1005559IDBTK80LOC30676 CLUSTER-20162.0_EVGIDBAD1496000IDBTK80LOC34880 CLUSTER-66206.0_EVGIDBAD1075322IDBTK80LOC103697 CLUSTER-23680.0_EVGIDBAD1483026IDBTK80LOC21330 CLUSTER-50805.0_EVGIDBAIDBTK80LO…
5044	scavenger receptor activity	2.1522e-07	6.6932e-06	10/243 4.1%	92/19559 0.4%	CLUSTER-22125.0_EVGIDBAD1006699IDBTK80LOC31892 CLUSTER-35157.0_EVGIDBAIDBTK80LOC74386 CLUSTER-44439.0_EVGIDBAD258718IDBTK80LOC71560 CLUSTER-45506.0_EVGIDBAD1028495IDBTK80LOC54559 CLUSTER-58622.0_EVGIDBAD254334IDBTK80LOC67151 CLUSTER-54574.0_EVGIDBAD617964IDBTK80LOC66873 CLUSTER-67634.0_EVGIDBAD1498404IDBTK80LOC37420 CLUSTER-52220.0_EVGIDBAD1750629IDBTK80LOC79076 CLUSTER-49330.0_EVGIDBAD1602390IDB…
44459	plasma membrane part	1.0031e-06	2.971e-05	11/243 4.5%	135/19559 0.6%	CLUSTER-32574.0_EVGIDBAD564911IDBTK80LOC6978 CLUSTER-53315.0_EVGIDBAD1522527IDBTK80LOC63226 CLUSTER-27340.0_EVGIDBAD314132IDBTK80LOC127149 CLUSTER-20510.0_EVGIDBAD1011619IDBTK80LOC37045 CLUSTER-32145.0_EVGIDBAD335484IDBTK80LOC148566 CLUSTER-37820.0_EVGIDBAD1501051IDBTK80LOC40189 CLUSTER-21902.0_EVGIDBAD594543IDBTK80LOC41844 CLUSTER-42676.0_EVGIDBAD1005559IDBTK80LOC30676 CLUSTER-66206.0_EVGIDBAD10…
16021	integral to membrane	3.0887e-06	8.6797e-05	55/243 22.6%	2375/19559 12.1%	CLUSTER-26416.0_EVGIDBAIDBTK80LOC52872 CLUSTER-36958.0_EVGIDBAD779650IDBTK80LOC32789 CLUSTER-42676.0_EVGIDBAD1005559IDBTK80LOC30676 CLUSTER-20162.0_EVGIDBAD1496000IDBTK80LOC34880 CLUSTER-66206.0_EVGIDBAD1075322IDBTK80LOC103697 CLUSTER-50805.0_EVGIDBAIDBTK80LOC25831 CLUSTER-22085.0_EVGIDBAD1483647IDBTK80LOC22003 CLUSTER-62076.0_EVGIDBAD603821IDBTK80LOC51713 CLUSTER-28888.0_EVGIDBAD1006045IDBTK80LO…
31224	intrinsic to membrane	3.2096e-06	8.6797e-05	55/243 22.6%	2378/19559 12.1%	CLUSTER-26416.0_EVGIDBAIDBTK80LOC52872 CLUSTER-36958.0_EVGIDBAD779650IDBTK80LOC32789 CLUSTER-42676.0_EVGIDBAD1005559IDBTK80LOC30676 CLUSTER-20162.0_EVGIDBAD1496000IDBTK80LOC34880 CLUSTER-66206.0_EVGIDBAD1075322IDBTK80LOC103697 CLUSTER-50805.0_EVGIDBAIDBTK80LOC25831 CLUSTER-22085.0_EVGIDBAD1483647IDBTK80LOC22003 CLUSTER-62076.0_EVGIDBAD603821IDBTK80LOC51713 CLUSTER-28888.0_EVGIDBAD1006045IDBTK80LO…
61135	endopeptidase regulator activity	3.984e-06	9.9122e-05	9/243 3.7%	99/19559 0.5%	CLUSTER-26557.0_EVGIDBAD1312174IDBTK80LOC108147 CLUSTER-30616.1_EVGIDBAD1232967IDBTK80LOC23447 CLUSTER-43482.0_EVGIDBAD1009130IDBTK80LOC34462 CLUSTER-49243.0_EVGIDBAD997255IDBTK80LOC20163 CLUSTER-29336.0_EVGIDBAD1012917IDBTK80LOC38402 CLUSTER-39747.0_EVGIDBAD60571IDBTK80LOC64137 CLUSTER-26228.0_EVGIDBAD634769IDBTK80LOC85292 CLUSTER-25935.0_EVGIDBAD1045299IDBTK80LOC72039 CLUSTER-28068.0_EVGIDBAD20…
4866	endopeptidase inhibitor activity	3.984e-06	9.9122e-05	9/243 3.7%	99/19559 0.5%	CLUSTER-26557.0_EVGIDBAD1312174IDBTK80LOC108147 CLUSTER-30616.1_EVGIDBAD1232967IDBTK80LOC23447 CLUSTER-43482.0_EVGIDBAD1009130IDBTK80LOC34462 CLUSTER-49243.0_EVGIDBAD997255IDBTK80LOC20163 CLUSTER-29336.0_EVGIDBAD1012917IDBTK80LOC38402 CLUSTER-39747.0_EVGIDBAD60571IDBTK80LOC64137 CLUSTER-26228.0_EVGIDBAD634769IDBTK80LOC85292 CLUSTER-25935.0_EVGIDBAD1045299IDBTK80LOC72039 CLUSTER-28068.0_EVGIDBAD20…
4930	G-protein coupled receptor activity	4.2884e-06	0.00010259	17/243 6.9%	371/19559 1.8%	CLUSTER-26416.0_EVGIDBAIDBTK80LOC52872 CLUSTER-25778.0_EVGIDBAD1484922IDBTK80LOC23320 CLUSTER-68826.0_EVGIDBAD1240277IDBTK80LOC31172 CLUSTER-51624.0_EVGIDBAD1027080IDBTK80LOC53088 CLUSTER-56065.0_EVGIDBAD577850IDBTK80LOC24251 CLUSTER-25306.0_EVGIDBAD1054204IDBTK80LOC81369 CLUSTER-40431.0_EVGIDBAD1513474IDBTK80LOC53482 CLUSTER-62168.0_EVGIDBAD1014419IDBTK80LOC39953 CLUSTER-22085.0_EVGIDBAD1483647I…
9308	amine metabolic process	4.6492e-06	0.0001071	24/243 9.8%	681/19559 3.4%	CLUSTER-25803.0_EVGIDBAD1013582IDBTK80LOC39092 CLUSTER-65813.0_EVGIDBAD577379IDBTK80LOC23766 CLUSTER-22937.0_EVGIDBAD1494159IDBTK80LOC32961 CLUSTER-66247.0_EVGIDBAD600534IDBTK80LOC48197 CLUSTER-47900.0_EVGIDBAD1599086IDBTK80LOC36010 CLUSTER-65073.0_EVGIDBAD581759IDBTK80LOC28352 CLUSTER-24603.0_EVGIDBAD1015118IDBTK80LOC40671 CLUSTER-26121.0_EVGIDBAD580340IDBTK80LOC26851 CLUSTER-62925.0_EVGIDBAD246…
6811	ion transport	5.4176e-06	0.0001172	22/243 9.0%	594/19559 3.0%	CLUSTER-65091.0_EVGIDBAD254904IDBTK80LOC67722 CLUSTER-20095.0_EVGIDBAD1504346IDBTK80LOC43709 CLUSTER-26199.0_EVGIDBAD1489203IDBTK80LOC27784 CLUSTER-21902.0_EVGIDBAD594543IDBTK80LOC41844 CLUSTER-42676.0_EVGIDBAD1005559IDBTK80LOC30676 CLUSTER-26068.0_EVGIDBAD1515968IDBTK80LOC56169 CLUSTER-49612.0_EVGIDBAIDBTK80LOC27608 CLUSTER-50805.0_EVGIDBAIDBTK80LOC25831 CLUSTER-23988.0_EVGIDBAD1480962IDBTK80LOC…
7186	G-protein coupled receptor protein signaling pathway	5.4645e-06	0.0001172	18/243 7.4%	419/19559 2.1%	CLUSTER-26416.0_EVGIDBAIDBTK80LOC52872 CLUSTER-25778.0_EVGIDBAD1484922IDBTK80LOC23320 CLUSTER-68826.0_EVGIDBAD1240277IDBTK80LOC31172 CLUSTER-20095.0_EVGIDBAD1504346IDBTK80LOC43709 CLUSTER-51624.0_EVGIDBAD1027080IDBTK80LOC53088 CLUSTER-56065.0_EVGIDBAD577850IDBTK80LOC24251 CLUSTER-25306.0_EVGIDBAD1054204IDBTK80LOC81369 CLUSTER-40431.0_EVGIDBAD1513474IDBTK80LOC53482 CLUSTER-62168.0_EVGIDBAD1014419I…
30234	enzyme regulator activity	6.8436e-06	0.00014189	16/243 6.5%	344/19559 1.7%	CLUSTER-30616.1_EVGIDBAD1232967IDBTK80LOC23447 CLUSTER-23902.0_EVGIDBAD1003980IDBTK80LOC29048 CLUSTER-43482.0_EVGIDBAD1009130IDBTK80LOC34462 CLUSTER-49243.0_EVGIDBAD997255IDBTK80LOC20163 CLUSTER-33143.0_EVGIDBAD1764687IDBTK80LOC94360 CLUSTER-29336.0_EVGIDBAD1012917IDBTK80LOC38402 CLUSTER-25935.0_EVGIDBAD1045299IDBTK80LOC72039 CLUSTER-28068.0_EVGIDBAD206916IDBTK80LOC17708 CLUSTER-24333.0_EVGIDBAD1…
44425	membrane part	8.3812e-06	0.00016817	57/243 23.4%	2581/19559 13.1%	CLUSTER-26416.0_EVGIDBAIDBTK80LOC52872 CLUSTER-36958.0_EVGIDBAD779650IDBTK80LOC32789 CLUSTER-37820.0_EVGIDBAD1501051IDBTK80LOC40189 CLUSTER-42676.0_EVGIDBAD1005559IDBTK80LOC30676 CLUSTER-20162.0_EVGIDBAD1496000IDBTK80LOC34880 CLUSTER-66206.0_EVGIDBAD1075322IDBTK80LOC103697 CLUSTER-50805.0_EVGIDBAIDBTK80LOC25831 CLUSTER-22085.0_EVGIDBAD1483647IDBTK80LOC22003 CLUSTER-62076.0_EVGIDBAD603821IDBTK80LO…
5615	extracellular space	9.3169e-06	0.0001811	6/243 2.4%	40/19559 0.2%	CLUSTER-30616.1_EVGIDBAD1232967IDBTK80LOC23447 CLUSTER-43482.0_EVGIDBAD1009130IDBTK80LOC34462 CLUSTER-49243.0_EVGIDBAD997255IDBTK80LOC20163 CLUSTER-29336.0_EVGIDBAD1012917IDBTK80LOC38402 CLUSTER-28068.0_EVGIDBAD206916IDBTK80LOC17708 CLUSTER-30616.1_EVGIDBAIDBTK80LOC131944
5242	inward rectifier potassium channel activity	1.8597e-05	0.00033632	3/243 1.2%	5/19559 0.0%	CLUSTER-53315.0_EVGIDBAD1522527IDBTK80LOC63226 CLUSTER-21902.0_EVGIDBAD594543IDBTK80LOC41844 CLUSTER-69414.0_EVGIDBAD1494937IDBTK80LOC33766
22843	voltage-gated cation channel activity	1.8771e-05	0.00033632	6/243 2.4%	45/19559 0.2%	CLUSTER-32574.0_EVGIDBAD564911IDBTK80LOC6978 CLUSTER-53315.0_EVGIDBAD1522527IDBTK80LOC63226 CLUSTER-20510.0_EVGIDBAD1011619IDBTK80LOC37045 CLUSTER-21902.0_EVGIDBAD594543IDBTK80LOC41844 CLUSTER-42676.0_EVGIDBAD1005559IDBTK80LOC30676 CLUSTER-69414.0_EVGIDBAD1494937IDBTK80LOC33766
5215	transporter activity	1.8925e-05	0.00033632	28/243 11.5%	945/19559 4.8%	CLUSTER-65091.0_EVGIDBAD254904IDBTK80LOC67722 CLUSTER-65999.0_EVGIDBAD580360IDBTK80LOC26872 CLUSTER-26199.0_EVGIDBAD1489203IDBTK80LOC27784 CLUSTER-42676.0_EVGIDBAD1005559IDBTK80LOC30676 CLUSTER-50805.0_EVGIDBAIDBTK80LOC25831 CLUSTER-65877.0_EVGIDBAD617631IDBTK80LOC66521 CLUSTER-24442.0_EVGIDBAD591690IDBTK80LOC38838 CLUSTER-34545.0_EVGIDBAD1518300IDBTK80LOC58676 CLUSTER-53080.0_EVGIDBAD581718IDBTK…
23052	signaling	2.9628e-05	0.0005119	38/243 15.6%	1526/19559 7.8%	CLUSTER-61545.0_EVGIDBAIDBTK80LOC100766 CLUSTER-27116.0_EVGIDBAD1245842IDBTK80LOC37040 CLUSTER-26416.0_EVGIDBAIDBTK80LOC52872 CLUSTER-68826.0_EVGIDBAD1240277IDBTK80LOC31172 CLUSTER-59393.1_EVGIDBAD1072588IDBTK80LOC100775 CLUSTER-26199.0_EVGIDBAD1489203IDBTK80LOC27784 CLUSTER-51624.0_EVGIDBAD1027080IDBTK80LOC53088 CLUSTER-54574.0_EVGIDBAD617964IDBTK80LOC66873 CLUSTER-56065.0_EVGIDBAD577850IDBTK80L…
15075	ion transmembrane transporter activity	3.066e-05	0.00051542	19/243 7.8%	522/19559 2.6%	CLUSTER-65091.0_EVGIDBAD254904IDBTK80LOC67722 CLUSTER-32574.0_EVGIDBAD564911IDBTK80LOC6978 CLUSTER-20095.0_EVGIDBAD1504346IDBTK80LOC43709 CLUSTER-26199.0_EVGIDBAD1489203IDBTK80LOC27784 CLUSTER-21902.0_EVGIDBAD594543IDBTK80LOC41844 CLUSTER-42676.0_EVGIDBAD1005559IDBTK80LOC30676 CLUSTER-26068.0_EVGIDBAD1515968IDBTK80LOC56169 CLUSTER-49612.0_EVGIDBAIDBTK80LOC27608 CLUSTER-50805.0_EVGIDBAIDBTK80LOC25…
22891	substrate-specific transmembrane transporter activity	3.7678e-05	0.00061673	20/243 8.2%	577/19559 2.9%	CLUSTER-65091.0_EVGIDBAD254904IDBTK80LOC67722 CLUSTER-32574.0_EVGIDBAD564911IDBTK80LOC6978 CLUSTER-20095.0_EVGIDBAD1504346IDBTK80LOC43709 CLUSTER-50156.0_EVGIDBAD1491437IDBTK80LOC30122 CLUSTER-26199.0_EVGIDBAD1489203IDBTK80LOC27784 CLUSTER-21902.0_EVGIDBAD594543IDBTK80LOC41844 CLUSTER-42676.0_EVGIDBAD1005559IDBTK80LOC30676 CLUSTER-26068.0_EVGIDBAD1515968IDBTK80LOC56169 CLUSTER-49612.0_EVGIDBAIDBT…
15291	secondary active transmembrane transporter activity	4.096e-05	0.00065326	9/243 3.7%	132/19559 0.6%	CLUSTER-24442.0_EVGIDBAD591690IDBTK80LOC38838 CLUSTER-53080.0_EVGIDBAD581718IDBTK80LOC28311 CLUSTER-26068.0_EVGIDBAD1515968IDBTK80LOC56169 CLUSTER-49612.0_EVGIDBAIDBTK80LOC27608 CLUSTER-50805.0_EVGIDBAIDBTK80LOC25831 CLUSTER-45202.0_EVGIDBAD584520IDBTK80LOC31241 CLUSTER-59449.0_EVGIDBAD1473896IDBTK80LOC9577 CLUSTER-23988.0_EVGIDBAD1480962IDBTK80LOC19209 CLUSTER-65877.0_EVGIDBAD617631IDBTK80LOC665…
6040	amino sugar metabolic process	4.3491e-05	0.00067629	5/243 2.0%	32/19559 0.1%	CLUSTER-65813.0_EVGIDBAD577379IDBTK80LOC23766 CLUSTER-47900.0_EVGIDBAD1599086IDBTK80LOC36010 CLUSTER-50446.0_EVGIDBAD1008716IDBTK80LOC34002 CLUSTER-57392.0_EVGIDBAD578652IDBTK80LOC25096 CLUSTER-62925.0_EVGIDBAD246776IDBTK80LOC59562
22857	transmembrane transporter activity	5.8941e-05	0.00089418	25/243 10.2%	848/19559 4.3%	CLUSTER-65091.0_EVGIDBAD254904IDBTK80LOC67722 CLUSTER-65999.0_EVGIDBAD580360IDBTK80LOC26872 CLUSTER-26199.0_EVGIDBAD1489203IDBTK80LOC27784 CLUSTER-42676.0_EVGIDBAD1005559IDBTK80LOC30676 CLUSTER-50805.0_EVGIDBAIDBTK80LOC25831 CLUSTER-65877.0_EVGIDBAD617631IDBTK80LOC66521 CLUSTER-24442.0_EVGIDBAD591690IDBTK80LOC38838 CLUSTER-53080.0_EVGIDBAD581718IDBTK80LOC28311 CLUSTER-59449.0_EVGIDBAD1473896IDBTK…
5886	plasma membrane	6.1199e-05	0.00089711	11/243 4.5%	208/19559 1.0%	CLUSTER-32574.0_EVGIDBAD564911IDBTK80LOC6978 CLUSTER-53315.0_EVGIDBAD1522527IDBTK80LOC63226 CLUSTER-27340.0_EVGIDBAD314132IDBTK80LOC127149 CLUSTER-20510.0_EVGIDBAD1011619IDBTK80LOC37045 CLUSTER-32145.0_EVGIDBAD335484IDBTK80LOC148566 CLUSTER-37820.0_EVGIDBAD1501051IDBTK80LOC40189 CLUSTER-21902.0_EVGIDBAD594543IDBTK80LOC41844 CLUSTER-42676.0_EVGIDBAD1005559IDBTK80LOC30676 CLUSTER-66206.0_EVGIDBAD10…
4563	beta-N-acetylhexosaminidase activity	6.2019e-05	0.00089711	4/243 1.6%	18/19559 0.0%	CLUSTER-65813.0_EVGIDBAD577379IDBTK80LOC23766 CLUSTER-50446.0_EVGIDBAD1008716IDBTK80LOC34002 CLUSTER-57392.0_EVGIDBAD578652IDBTK80LOC25096 CLUSTER-62925.0_EVGIDBAD246776IDBTK80LOC59562
5244	voltage-gated ion channel activity	7.3856e-05	0.0010209	6/243 2.4%	57/19559 0.2%	CLUSTER-32574.0_EVGIDBAD564911IDBTK80LOC6978 CLUSTER-53315.0_EVGIDBAD1522527IDBTK80LOC63226 CLUSTER-20510.0_EVGIDBAD1011619IDBTK80LOC37045 CLUSTER-21902.0_EVGIDBAD594543IDBTK80LOC41844 CLUSTER-42676.0_EVGIDBAD1005559IDBTK80LOC30676 CLUSTER-69414.0_EVGIDBAD1494937IDBTK80LOC33766
22832	voltage-gated channel activity	7.3856e-05	0.0010209	6/243 2.4%	57/19559 0.2%	CLUSTER-32574.0_EVGIDBAD564911IDBTK80LOC6978 CLUSTER-53315.0_EVGIDBAD1522527IDBTK80LOC63226 CLUSTER-20510.0_EVGIDBAD1011619IDBTK80LOC37045 CLUSTER-21902.0_EVGIDBAD594543IDBTK80LOC41844 CLUSTER-42676.0_EVGIDBAD1005559IDBTK80LOC30676 CLUSTER-69414.0_EVGIDBAD1494937IDBTK80LOC33766
7166	cell surface receptor linked signaling pathway	7.8443e-05	0.0010607	19/243 7.8%	560/19559 2.8%	CLUSTER-26416.0_EVGIDBAIDBTK80LOC52872 CLUSTER-25778.0_EVGIDBAD1484922IDBTK80LOC23320 CLUSTER-68826.0_EVGIDBAD1240277IDBTK80LOC31172 CLUSTER-20095.0_EVGIDBAD1504346IDBTK80LOC43709 CLUSTER-51624.0_EVGIDBAD1027080IDBTK80LOC53088 CLUSTER-56065.0_EVGIDBAD577850IDBTK80LOC24251 CLUSTER-25306.0_EVGIDBAD1054204IDBTK80LOC81369 CLUSTER-40431.0_EVGIDBAD1513474IDBTK80LOC53482 CLUSTER-62168.0_EVGIDBAD1014419I…
22892	substrate-specific transporter activity	8.4824e-05	0.0011226	20/243 8.2%	612/19559 3.1%	CLUSTER-65091.0_EVGIDBAD254904IDBTK80LOC67722 CLUSTER-32574.0_EVGIDBAD564911IDBTK80LOC6978 CLUSTER-20095.0_EVGIDBAD1504346IDBTK80LOC43709 CLUSTER-50156.0_EVGIDBAD1491437IDBTK80LOC30122 CLUSTER-26199.0_EVGIDBAD1489203IDBTK80LOC27784 CLUSTER-21902.0_EVGIDBAD594543IDBTK80LOC41844 CLUSTER-42676.0_EVGIDBAD1005559IDBTK80LOC30676 CLUSTER-26068.0_EVGIDBAD1515968IDBTK80LOC56169 CLUSTER-49612.0_EVGIDBAIDBT…
15929	hexosaminidase activity	9.6296e-05	0.0012478	4/243 1.6%	20/19559 0.1%	CLUSTER-65813.0_EVGIDBAD577379IDBTK80LOC23766 CLUSTER-50446.0_EVGIDBAD1008716IDBTK80LOC34002 CLUSTER-57392.0_EVGIDBAD578652IDBTK80LOC25096 CLUSTER-62925.0_EVGIDBAD246776IDBTK80LOC59562
1575	globoside metabolic process	0.00011585	0.0014705	5/243 2.0%	39/19559 0.1%	CLUSTER-65813.0_EVGIDBAD577379IDBTK80LOC23766 CLUSTER-21244.0_EVGIDBAD1032621IDBTK80LOC58840 CLUSTER-50446.0_EVGIDBAD1008716IDBTK80LOC34002 CLUSTER-57392.0_EVGIDBAD578652IDBTK80LOC25096 CLUSTER-62925.0_EVGIDBAD246776IDBTK80LOC59562
34703	cation channel complex	0.00014777	0.0018382	5/243 2.0%	41/19559 0.2%	CLUSTER-53315.0_EVGIDBAD1522527IDBTK80LOC63226 CLUSTER-20510.0_EVGIDBAD1011619IDBTK80LOC37045 CLUSTER-21902.0_EVGIDBAD594543IDBTK80LOC41844 CLUSTER-42676.0_EVGIDBAD1005559IDBTK80LOC30676 CLUSTER-69414.0_EVGIDBAD1494937IDBTK80LOC33766
6813	potassium ion transport	0.00016605	0.0020252	5/243 2.0%	42/19559 0.2%	CLUSTER-53315.0_EVGIDBAD1522527IDBTK80LOC63226 CLUSTER-20510.0_EVGIDBAD1011619IDBTK80LOC37045 CLUSTER-21902.0_EVGIDBAD594543IDBTK80LOC41844 CLUSTER-28676.0_EVGIDBAD1600918IDBTK80LOC37945 CLUSTER-69414.0_EVGIDBAD1494937IDBTK80LOC33766
34702	ion channel complex	0.00020775	0.002485	5/243 2.0%	44/19559 0.2%	CLUSTER-53315.0_EVGIDBAD1522527IDBTK80LOC63226 CLUSTER-20510.0_EVGIDBAD1011619IDBTK80LOC37045 CLUSTER-21902.0_EVGIDBAD594543IDBTK80LOC41844 CLUSTER-42676.0_EVGIDBAD1005559IDBTK80LOC30676 CLUSTER-69414.0_EVGIDBAD1494937IDBTK80LOC33766
15698	inorganic anion transport	0.00023138	0.0027154	5/243 2.0%	45/19559 0.2%	CLUSTER-20095.0_EVGIDBAD1504346IDBTK80LOC43709 CLUSTER-53080.0_EVGIDBAD581718IDBTK80LOC28311 CLUSTER-49612.0_EVGIDBAIDBTK80LOC27608 CLUSTER-50805.0_EVGIDBAIDBTK80LOC25831 CLUSTER-23988.0_EVGIDBAD1480962IDBTK80LOC19209
4553	hydrolase activity, hydrolyzing O-glycosyl compounds	0.00029572	0.0034063	9/243 3.7%	171/19559 0.8%	CLUSTER-44548.0_EVGIDBAD592989IDBTK80LOC40195 CLUSTER-65813.0_EVGIDBAD577379IDBTK80LOC23766 CLUSTER-37406.0_EVGIDBAD580503IDBTK80LOC27029 CLUSTER-47226.0_EVGIDBAD572682IDBTK80LOC18247 CLUSTER-50446.0_EVGIDBAD1008716IDBTK80LOC34002 CLUSTER-57392.0_EVGIDBAD578652IDBTK80LOC25096 CLUSTER-25883.0_EVGIDBAD1482048IDBTK80LOC20321 CLUSTER-49106.0_EVGIDBAD1480763IDBTK80LOC19002 CLUSTER-62925.0_EVGIDBAD2467…
5261	cation channel activity	0.00040291	0.0045565	7/243 2.8%	108/19559 0.5%	CLUSTER-32574.0_EVGIDBAD564911IDBTK80LOC6978 CLUSTER-53315.0_EVGIDBAD1522527IDBTK80LOC63226 CLUSTER-20510.0_EVGIDBAD1011619IDBTK80LOC37045 CLUSTER-20260.0_EVGIDBAD585055IDBTK80LOC31816 CLUSTER-21902.0_EVGIDBAD594543IDBTK80LOC41844 CLUSTER-42676.0_EVGIDBAD1005559IDBTK80LOC30676 CLUSTER-69414.0_EVGIDBAD1494937IDBTK80LOC33766
31012	extracellular matrix	0.00041875	0.0046512	5/243 2.0%	51/19559 0.2%	CLUSTER-48970.0_EVGIDBAD1008441IDBTK80LOC33719 CLUSTER-42370.0_EVGIDBAD255337IDBTK80LOC68156 CLUSTER-51186.0_EVGIDBAD587670IDBTK80LOC34561 CLUSTER-28076.0_EVGIDBAD1530409IDBTK80LOC71868 CLUSTER-51194.0_EVGIDBAD1021771IDBTK80LOC47612
8324	cation transmembrane transporter activity	0.00044301	0.0048342	12/243 4.9%	304/19559 1.5%	CLUSTER-65091.0_EVGIDBAD254904IDBTK80LOC67722 CLUSTER-32574.0_EVGIDBAD564911IDBTK80LOC6978 CLUSTER-53315.0_EVGIDBAD1522527IDBTK80LOC63226 CLUSTER-24442.0_EVGIDBAD591690IDBTK80LOC38838 CLUSTER-20510.0_EVGIDBAD1011619IDBTK80LOC37045 CLUSTER-20260.0_EVGIDBAD585055IDBTK80LOC31816 CLUSTER-21902.0_EVGIDBAD594543IDBTK80LOC41844 CLUSTER-42676.0_EVGIDBAD1005559IDBTK80LOC30676 CLUSTER-69414.0_EVGIDBAD14949…
16477	cell migration	0.00045739	0.0049051	2/243 0.8%	3/19559 0.0%	CLUSTER-32145.0_EVGIDBAD335484IDBTK80LOC148566 CLUSTER-28003.0_EVGIDBAD254570IDBTK80LOC67387
30001	metal ion transport	0.00050542	0.0053283	9/243 3.7%	184/19559 0.9%	CLUSTER-65091.0_EVGIDBAD254904IDBTK80LOC67722 CLUSTER-53315.0_EVGIDBAD1522527IDBTK80LOC63226 CLUSTER-20510.0_EVGIDBAD1011619IDBTK80LOC37045 CLUSTER-34545.0_EVGIDBAD1518300IDBTK80LOC58676 CLUSTER-20260.0_EVGIDBAD585055IDBTK80LOC31816 CLUSTER-21902.0_EVGIDBAD594543IDBTK80LOC41844 CLUSTER-42676.0_EVGIDBAD1005559IDBTK80LOC30676 CLUSTER-28676.0_EVGIDBAD1600918IDBTK80LOC37945 CLUSTER-69414.0_EVGIDBAD14…
5887	integral to plasma membrane	0.00051562	0.0053452	6/243 2.4%	81/19559 0.4%	CLUSTER-32574.0_EVGIDBAD564911IDBTK80LOC6978 CLUSTER-53315.0_EVGIDBAD1522527IDBTK80LOC63226 CLUSTER-20510.0_EVGIDBAD1011619IDBTK80LOC37045 CLUSTER-21902.0_EVGIDBAD594543IDBTK80LOC41844 CLUSTER-28676.0_EVGIDBAD1600918IDBTK80LOC37945 CLUSTER-69414.0_EVGIDBAD1494937IDBTK80LOC33766
6812	cation transport	0.00052619	0.0053654	13/243 5.3%	355/19559 1.8%	CLUSTER-65091.0_EVGIDBAD254904IDBTK80LOC67722 CLUSTER-21902.0_EVGIDBAD594543IDBTK80LOC41844 CLUSTER-42676.0_EVGIDBAD1005559IDBTK80LOC30676 CLUSTER-26068.0_EVGIDBAD1515968IDBTK80LOC56169 CLUSTER-65877.0_EVGIDBAD617631IDBTK80LOC66521 CLUSTER-53315.0_EVGIDBAD1522527IDBTK80LOC63226 CLUSTER-24442.0_EVGIDBAD591690IDBTK80LOC38838 CLUSTER-20510.0_EVGIDBAD1011619IDBTK80LOC37045 CLUSTER-34545.0_EVGIDBAD151…
6820	anion transport	0.00054699	0.0053759	5/243 2.0%	54/19559 0.2%	CLUSTER-20095.0_EVGIDBAD1504346IDBTK80LOC43709 CLUSTER-53080.0_EVGIDBAD581718IDBTK80LOC28311 CLUSTER-49612.0_EVGIDBAIDBTK80LOC27608 CLUSTER-50805.0_EVGIDBAIDBTK80LOC25831 CLUSTER-23988.0_EVGIDBAD1480962IDBTK80LOC19209
5249	voltage-gated potassium channel activity	0.00056179	0.0053759	4/243 1.6%	31/19559 0.1%	CLUSTER-53315.0_EVGIDBAD1522527IDBTK80LOC63226 CLUSTER-20510.0_EVGIDBAD1011619IDBTK80LOC37045 CLUSTER-21902.0_EVGIDBAD594543IDBTK80LOC41844 CLUSTER-69414.0_EVGIDBAD1494937IDBTK80LOC33766
8076	voltage-gated potassium channel complex	0.00056179	0.0053759	4/243 1.6%	31/19559 0.1%	CLUSTER-53315.0_EVGIDBAD1522527IDBTK80LOC63226 CLUSTER-20510.0_EVGIDBAD1011619IDBTK80LOC37045 CLUSTER-21902.0_EVGIDBAD594543IDBTK80LOC41844 CLUSTER-69414.0_EVGIDBAD1494937IDBTK80LOC33766
34705	potassium channel complex	0.00056179	0.0053759	4/243 1.6%	31/19559 0.1%	CLUSTER-53315.0_EVGIDBAD1522527IDBTK80LOC63226 CLUSTER-20510.0_EVGIDBAD1011619IDBTK80LOC37045 CLUSTER-21902.0_EVGIDBAD594543IDBTK80LOC41844 CLUSTER-69414.0_EVGIDBAD1494937IDBTK80LOC33766
31226	intrinsic to plasma membrane	0.00058746	0.0055363	6/243 2.4%	83/19559 0.4%	CLUSTER-32574.0_EVGIDBAD564911IDBTK80LOC6978 CLUSTER-53315.0_EVGIDBAD1522527IDBTK80LOC63226 CLUSTER-20510.0_EVGIDBAD1011619IDBTK80LOC37045 CLUSTER-21902.0_EVGIDBAD594543IDBTK80LOC41844 CLUSTER-28676.0_EVGIDBAD1600918IDBTK80LOC37945 CLUSTER-69414.0_EVGIDBAD1494937IDBTK80LOC33766
8272	sulfate transport	0.00062305	0.0057841	3/243 1.2%	14/19559 0.0%	CLUSTER-49612.0_EVGIDBAIDBTK80LOC27608 CLUSTER-50805.0_EVGIDBAIDBTK80LOC25831 CLUSTER-23988.0_EVGIDBAD1480962IDBTK80LOC19209
16798	hydrolase activity, acting on glycosyl bonds	0.00066126	0.0060486	9/243 3.7%	191/19559 0.9%	CLUSTER-44548.0_EVGIDBAD592989IDBTK80LOC40195 CLUSTER-65813.0_EVGIDBAD577379IDBTK80LOC23766 CLUSTER-37406.0_EVGIDBAD580503IDBTK80LOC27029 CLUSTER-47226.0_EVGIDBAD572682IDBTK80LOC18247 CLUSTER-50446.0_EVGIDBAD1008716IDBTK80LOC34002 CLUSTER-57392.0_EVGIDBAD578652IDBTK80LOC25096 CLUSTER-25883.0_EVGIDBAD1482048IDBTK80LOC20321 CLUSTER-49106.0_EVGIDBAD1480763IDBTK80LOC19002 CLUSTER-62925.0_EVGIDBAD2467…
6664	glycolipid metabolic process	0.00075427	0.0067023	6/243 2.4%	87/19559 0.4%	CLUSTER-65813.0_EVGIDBAD577379IDBTK80LOC23766 CLUSTER-54673.0_EVGIDBAD1012353IDBTK80LOC37825 CLUSTER-21244.0_EVGIDBAD1032621IDBTK80LOC58840 CLUSTER-50446.0_EVGIDBAD1008716IDBTK80LOC34002 CLUSTER-57392.0_EVGIDBAD578652IDBTK80LOC25096 CLUSTER-62925.0_EVGIDBAD246776IDBTK80LOC59562
6687	glycosphingolipid metabolic process	0.00075427	0.0067023	6/243 2.4%	87/19559 0.4%	CLUSTER-65813.0_EVGIDBAD577379IDBTK80LOC23766 CLUSTER-54673.0_EVGIDBAD1012353IDBTK80LOC37825 CLUSTER-21244.0_EVGIDBAD1032621IDBTK80LOC58840 CLUSTER-50446.0_EVGIDBAD1008716IDBTK80LOC34002 CLUSTER-57392.0_EVGIDBAD578652IDBTK80LOC25096 CLUSTER-62925.0_EVGIDBAD246776IDBTK80LOC59562
6027	glycosaminoglycan catabolic process	0.00080423	0.0070455	4/243 1.6%	34/19559 0.1%	CLUSTER-65813.0_EVGIDBAD577379IDBTK80LOC23766 CLUSTER-50446.0_EVGIDBAD1008716IDBTK80LOC34002 CLUSTER-57392.0_EVGIDBAD578652IDBTK80LOC25096 CLUSTER-62925.0_EVGIDBAD246776IDBTK80LOC59562
46519	sphingoid metabolic process	0.00088933	0.0075583	5/243 2.0%	60/19559 0.3%	CLUSTER-65813.0_EVGIDBAD577379IDBTK80LOC23766 CLUSTER-21244.0_EVGIDBAD1032621IDBTK80LOC58840 CLUSTER-50446.0_EVGIDBAD1008716IDBTK80LOC34002 CLUSTER-57392.0_EVGIDBAD578652IDBTK80LOC25096 CLUSTER-62925.0_EVGIDBAD246776IDBTK80LOC59562
6672	ceramide metabolic process	0.00088933	0.0075583	5/243 2.0%	60/19559 0.3%	CLUSTER-65813.0_EVGIDBAD577379IDBTK80LOC23766 CLUSTER-21244.0_EVGIDBAD1032621IDBTK80LOC58840 CLUSTER-50446.0_EVGIDBAD1008716IDBTK80LOC34002 CLUSTER-57392.0_EVGIDBAD578652IDBTK80LOC25096 CLUSTER-62925.0_EVGIDBAD246776IDBTK80LOC59562
6026	aminoglycan catabolic process	0.00089922	0.0075583	4/243 1.6%	35/19559 0.1%	CLUSTER-65813.0_EVGIDBAD577379IDBTK80LOC23766 CLUSTER-50446.0_EVGIDBAD1008716IDBTK80LOC34002 CLUSTER-57392.0_EVGIDBAD578652IDBTK80LOC25096 CLUSTER-62925.0_EVGIDBAD246776IDBTK80LOC59562
8271	secondary active sulfate transmembrane transporter activity	0.00094109	0.0077021	3/243 1.2%	16/19559 0.0%	CLUSTER-49612.0_EVGIDBAIDBTK80LOC27608 CLUSTER-50805.0_EVGIDBAIDBTK80LOC25831 CLUSTER-23988.0_EVGIDBAD1480962IDBTK80LOC19209
15116	sulfate transmembrane transporter activity	0.00094109	0.0077021	3/243 1.2%	16/19559 0.0%	CLUSTER-49612.0_EVGIDBAIDBTK80LOC27608 CLUSTER-50805.0_EVGIDBAIDBTK80LOC25831 CLUSTER-23988.0_EVGIDBAD1480962IDBTK80LOC19209
30203	glycosaminoglycan metabolic process	0.0010328	0.0083425	5/243 2.0%	62/19559 0.3%	CLUSTER-65813.0_EVGIDBAD577379IDBTK80LOC23766 CLUSTER-47900.0_EVGIDBAD1599086IDBTK80LOC36010 CLUSTER-50446.0_EVGIDBAD1008716IDBTK80LOC34002 CLUSTER-57392.0_EVGIDBAD578652IDBTK80LOC25096 CLUSTER-62925.0_EVGIDBAD246776IDBTK80LOC59562
272	polysaccharide catabolic process	0.0012313	0.0098189	4/243 1.6%	38/19559 0.1%	CLUSTER-65813.0_EVGIDBAD577379IDBTK80LOC23766 CLUSTER-50446.0_EVGIDBAD1008716IDBTK80LOC34002 CLUSTER-57392.0_EVGIDBAD578652IDBTK80LOC25096 CLUSTER-62925.0_EVGIDBAD246776IDBTK80LOC59562
22836	gated channel activity	0.0014209	0.011187	8/243 3.2%	172/19559 0.8%	CLUSTER-32574.0_EVGIDBAD564911IDBTK80LOC6978 CLUSTER-53315.0_EVGIDBAD1522527IDBTK80LOC63226 CLUSTER-20095.0_EVGIDBAD1504346IDBTK80LOC43709 CLUSTER-20510.0_EVGIDBAD1011619IDBTK80LOC37045 CLUSTER-26199.0_EVGIDBAD1489203IDBTK80LOC27784 CLUSTER-21902.0_EVGIDBAD594543IDBTK80LOC41844 CLUSTER-42676.0_EVGIDBAD1005559IDBTK80LOC30676 CLUSTER-69414.0_EVGIDBAD1494937IDBTK80LOC33766
6643	membrane lipid metabolic process	0.0014797	0.011342	6/243 2.4%	99/19559 0.5%	CLUSTER-65813.0_EVGIDBAD577379IDBTK80LOC23766 CLUSTER-54673.0_EVGIDBAD1012353IDBTK80LOC37825 CLUSTER-21244.0_EVGIDBAD1032621IDBTK80LOC58840 CLUSTER-50446.0_EVGIDBAD1008716IDBTK80LOC34002 CLUSTER-57392.0_EVGIDBAD578652IDBTK80LOC25096 CLUSTER-62925.0_EVGIDBAD246776IDBTK80LOC59562
6665	sphingolipid metabolic process	0.0014797	0.011342	6/243 2.4%	99/19559 0.5%	CLUSTER-65813.0_EVGIDBAD577379IDBTK80LOC23766 CLUSTER-54673.0_EVGIDBAD1012353IDBTK80LOC37825 CLUSTER-21244.0_EVGIDBAD1032621IDBTK80LOC58840 CLUSTER-50446.0_EVGIDBAD1008716IDBTK80LOC34002 CLUSTER-57392.0_EVGIDBAD578652IDBTK80LOC25096 CLUSTER-62925.0_EVGIDBAD246776IDBTK80LOC59562
5578	proteinaceous extracellular matrix	0.0014952	0.011342	4/243 1.6%	40/19559 0.2%	CLUSTER-48970.0_EVGIDBAD1008441IDBTK80LOC33719 CLUSTER-51186.0_EVGIDBAD587670IDBTK80LOC34561 CLUSTER-28076.0_EVGIDBAD1530409IDBTK80LOC71868 CLUSTER-51194.0_EVGIDBAD1021771IDBTK80LOC47612
8150	biological_process	0.001615	0.012103	160/243 65.8%	11035/19559 56.4%	CLUSTER-65999.0_EVGIDBAD580360IDBTK80LOC26872 CLUSTER-20162.0_EVGIDBAD1496000IDBTK80LOC34880 CLUSTER-19808.0_EVGIDBAD1015614IDBTK80LOC41183 CLUSTER-50805.0_EVGIDBAIDBTK80LOC25831 CLUSTER-22085.0_EVGIDBAD1483647IDBTK80LOC22003 CLUSTER-62076.0_EVGIDBAD603821IDBTK80LOC51713 CLUSTER-37165.0_EVGIDBAD1007501IDBTK80LOC32735 CLUSTER-65877.0_EVGIDBAD617631IDBTK80LOC66521 CLUSTER-24442.0_EVGIDBAD591690IDBT…
51674	localization of cell	0.0022312	0.016327	2/243 0.8%	6/19559 0.0%	CLUSTER-32145.0_EVGIDBAD335484IDBTK80LOC148566 CLUSTER-28003.0_EVGIDBAD254570IDBTK80LOC67387
48870	cell motility	0.0022312	0.016327	2/243 0.8%	6/19559 0.0%	CLUSTER-32145.0_EVGIDBAD335484IDBTK80LOC148566 CLUSTER-28003.0_EVGIDBAD254570IDBTK80LOC67387
7165	signal transduction	0.002605	0.018841	23/243 9.4%	979/19559 5.0%	CLUSTER-22125.0_EVGIDBAD1006699IDBTK80LOC31892 CLUSTER-61545.0_EVGIDBAIDBTK80LOC100766 CLUSTER-27116.0_EVGIDBAD1245842IDBTK80LOC37040 CLUSTER-26416.0_EVGIDBAIDBTK80LOC52872 CLUSTER-25778.0_EVGIDBAD1484922IDBTK80LOC23320 CLUSTER-59393.1_EVGIDBAD1072588IDBTK80LOC100775 CLUSTER-35157.0_EVGIDBAIDBTK80LOC74386 CLUSTER-44439.0_EVGIDBAD258718IDBTK80LOC71560 CLUSTER-26199.0_EVGIDBAD1489203IDBTK80LOC27784…
5267	potassium channel activity	0.0027271	0.018942	4/243 1.6%	47/19559 0.2%	CLUSTER-53315.0_EVGIDBAD1522527IDBTK80LOC63226 CLUSTER-20510.0_EVGIDBAD1011619IDBTK80LOC37045 CLUSTER-21902.0_EVGIDBAD594543IDBTK80LOC41844 CLUSTER-69414.0_EVGIDBAD1494937IDBTK80LOC33766
8528	peptide receptor activity, G-protein coupled	0.0027271	0.018942	4/243 1.6%	47/19559 0.2%	CLUSTER-26416.0_EVGIDBAIDBTK80LOC52872 CLUSTER-25778.0_EVGIDBAD1484922IDBTK80LOC23320 CLUSTER-26447.0_EVGIDBAD584923IDBTK80LOC31682 CLUSTER-65412.0_EVGIDBAD1488780IDBTK80LOC27329
1653	peptide receptor activity	0.0027271	0.018942	4/243 1.6%	47/19559 0.2%	CLUSTER-26416.0_EVGIDBAIDBTK80LOC52872 CLUSTER-25778.0_EVGIDBAD1484922IDBTK80LOC23320 CLUSTER-26447.0_EVGIDBAD584923IDBTK80LOC31682 CLUSTER-65412.0_EVGIDBAD1488780IDBTK80LOC27329
40007	growth	0.0027914	0.018942	3/243 1.2%	23/19559 0.1%	CLUSTER-61545.0_EVGIDBAIDBTK80LOC100766 CLUSTER-32145.0_EVGIDBAD335484IDBTK80LOC148566 CLUSTER-26761.0_EVGIDBAD1177568IDBTK80LOC67868
5216	ion channel activity	0.0028017	0.018942	10/243 4.1%	281/19559 1.4%	CLUSTER-32574.0_EVGIDBAD564911IDBTK80LOC6978 CLUSTER-53315.0_EVGIDBAD1522527IDBTK80LOC63226 CLUSTER-20095.0_EVGIDBAD1504346IDBTK80LOC43709 CLUSTER-20510.0_EVGIDBAD1011619IDBTK80LOC37045 CLUSTER-26199.0_EVGIDBAD1489203IDBTK80LOC27784 CLUSTER-20260.0_EVGIDBAD585055IDBTK80LOC31816 CLUSTER-21902.0_EVGIDBAD594543IDBTK80LOC41844 CLUSTER-42676.0_EVGIDBAD1005559IDBTK80LOC30676 CLUSTER-22256.0_EVGIDBAD148…
22838	substrate-specific channel activity	0.0028017	0.018942	10/243 4.1%	281/19559 1.4%	CLUSTER-32574.0_EVGIDBAD564911IDBTK80LOC6978 CLUSTER-53315.0_EVGIDBAD1522527IDBTK80LOC63226 CLUSTER-20095.0_EVGIDBAD1504346IDBTK80LOC43709 CLUSTER-20510.0_EVGIDBAD1011619IDBTK80LOC37045 CLUSTER-26199.0_EVGIDBAD1489203IDBTK80LOC27784 CLUSTER-20260.0_EVGIDBAD585055IDBTK80LOC31816 CLUSTER-21902.0_EVGIDBAD594543IDBTK80LOC41844 CLUSTER-42676.0_EVGIDBAD1005559IDBTK80LOC30676 CLUSTER-22256.0_EVGIDBAD148…
22804	active transmembrane transporter activity	0.0030184	0.020188	9/243 3.7%	238/19559 1.2%	CLUSTER-24442.0_EVGIDBAD591690IDBTK80LOC38838 CLUSTER-53080.0_EVGIDBAD581718IDBTK80LOC28311 CLUSTER-26068.0_EVGIDBAD1515968IDBTK80LOC56169 CLUSTER-49612.0_EVGIDBAIDBTK80LOC27608 CLUSTER-50805.0_EVGIDBAIDBTK80LOC25831 CLUSTER-45202.0_EVGIDBAD584520IDBTK80LOC31241 CLUSTER-59449.0_EVGIDBAD1473896IDBTK80LOC9577 CLUSTER-23988.0_EVGIDBAD1480962IDBTK80LOC19209 CLUSTER-65877.0_EVGIDBAD617631IDBTK80LOC665…
4867	serine-type endopeptidase inhibitor activity	0.0034206	0.022208	4/243 1.6%	50/19559 0.2%	CLUSTER-26557.0_EVGIDBAD1312174IDBTK80LOC108147 CLUSTER-26228.0_EVGIDBAD634769IDBTK80LOC85292 CLUSTER-25935.0_EVGIDBAD1045299IDBTK80LOC72039 CLUSTER-28068.0_EVGIDBAD206916IDBTK80LOC17708
23046	signaling process	0.0034275	0.022208	23/243 9.4%	1001/19559 5.1%	CLUSTER-22125.0_EVGIDBAD1006699IDBTK80LOC31892 CLUSTER-61545.0_EVGIDBAIDBTK80LOC100766 CLUSTER-27116.0_EVGIDBAD1245842IDBTK80LOC37040 CLUSTER-26416.0_EVGIDBAIDBTK80LOC52872 CLUSTER-25778.0_EVGIDBAD1484922IDBTK80LOC23320 CLUSTER-59393.1_EVGIDBAD1072588IDBTK80LOC100775 CLUSTER-35157.0_EVGIDBAIDBTK80LOC74386 CLUSTER-44439.0_EVGIDBAD258718IDBTK80LOC71560 CLUSTER-26199.0_EVGIDBAD1489203IDBTK80LOC27784…
23060	signal transmission	0.0034275	0.022208	23/243 9.4%	1001/19559 5.1%	CLUSTER-22125.0_EVGIDBAD1006699IDBTK80LOC31892 CLUSTER-61545.0_EVGIDBAIDBTK80LOC100766 CLUSTER-27116.0_EVGIDBAD1245842IDBTK80LOC37040 CLUSTER-26416.0_EVGIDBAIDBTK80LOC52872 CLUSTER-25778.0_EVGIDBAD1484922IDBTK80LOC23320 CLUSTER-59393.1_EVGIDBAD1072588IDBTK80LOC100775 CLUSTER-35157.0_EVGIDBAIDBTK80LOC74386 CLUSTER-44439.0_EVGIDBAD258718IDBTK80LOC71560 CLUSTER-26199.0_EVGIDBAD1489203IDBTK80LOC27784…
15672	monovalent inorganic cation transport	0.0035324	0.022651	7/243 2.8%	157/19559 0.8%	CLUSTER-53315.0_EVGIDBAD1522527IDBTK80LOC63226 CLUSTER-20510.0_EVGIDBAD1011619IDBTK80LOC37045 CLUSTER-34545.0_EVGIDBAD1518300IDBTK80LOC58676 CLUSTER-20260.0_EVGIDBAD585055IDBTK80LOC31816 CLUSTER-21902.0_EVGIDBAD594543IDBTK80LOC41844 CLUSTER-28676.0_EVGIDBAD1600918IDBTK80LOC37945 CLUSTER-69414.0_EVGIDBAD1494937IDBTK80LOC33766
23033	signaling pathway	0.0039615	0.024741	20/243 8.2%	835/19559 4.2%	CLUSTER-27116.0_EVGIDBAD1245842IDBTK80LOC37040 CLUSTER-26416.0_EVGIDBAIDBTK80LOC52872 CLUSTER-25778.0_EVGIDBAD1484922IDBTK80LOC23320 CLUSTER-68826.0_EVGIDBAD1240277IDBTK80LOC31172 CLUSTER-20095.0_EVGIDBAD1504346IDBTK80LOC43709 CLUSTER-51624.0_EVGIDBAD1027080IDBTK80LOC53088 CLUSTER-56065.0_EVGIDBAD577850IDBTK80LOC24251 CLUSTER-25306.0_EVGIDBAD1054204IDBTK80LOC81369 CLUSTER-40431.0_EVGIDBAD1513474I…
6801	superoxide metabolic process	0.0039872	0.024741	3/243 1.2%	26/19559 0.1%	CLUSTER-20619.0_EVGIDBAD1054901IDBTK80LOC82109 CLUSTER-66056.0_EVGIDBAD1484198IDBTK80LOC22573 CLUSTER-21514.0_EVGIDBAD577935IDBTK80LOC24339
15103	inorganic anion transmembrane transporter activity	0.0039872	0.024741	3/243 1.2%	26/19559 0.1%	CLUSTER-49612.0_EVGIDBAIDBTK80LOC27608 CLUSTER-50805.0_EVGIDBAIDBTK80LOC25831 CLUSTER-23988.0_EVGIDBAD1480962IDBTK80LOC19209
42246	tissue regeneration	0.004097	0.024741	2/243 0.8%	8/19559 0.0%	CLUSTER-32145.0_EVGIDBAD335484IDBTK80LOC148566 CLUSTER-26761.0_EVGIDBAD1177568IDBTK80LOC67868
31099	regeneration	0.004097	0.024741	2/243 0.8%	8/19559 0.0%	CLUSTER-32145.0_EVGIDBAD335484IDBTK80LOC148566 CLUSTER-26761.0_EVGIDBAD1177568IDBTK80LOC67868
48589	developmental growth	0.004097	0.024741	2/243 0.8%	8/19559 0.0%	CLUSTER-32145.0_EVGIDBAD335484IDBTK80LOC148566 CLUSTER-26761.0_EVGIDBAD1177568IDBTK80LOC67868
22803	passive transmembrane transporter activity	0.0043441	0.025733	10/243 4.1%	299/19559 1.5%	CLUSTER-32574.0_EVGIDBAD564911IDBTK80LOC6978 CLUSTER-53315.0_EVGIDBAD1522527IDBTK80LOC63226 CLUSTER-20095.0_EVGIDBAD1504346IDBTK80LOC43709 CLUSTER-20510.0_EVGIDBAD1011619IDBTK80LOC37045 CLUSTER-26199.0_EVGIDBAD1489203IDBTK80LOC27784 CLUSTER-20260.0_EVGIDBAD585055IDBTK80LOC31816 CLUSTER-21902.0_EVGIDBAD594543IDBTK80LOC41844 CLUSTER-42676.0_EVGIDBAD1005559IDBTK80LOC30676 CLUSTER-22256.0_EVGIDBAD148…
15267	channel activity	0.0043441	0.025733	10/243 4.1%	299/19559 1.5%	CLUSTER-32574.0_EVGIDBAD564911IDBTK80LOC6978 CLUSTER-53315.0_EVGIDBAD1522527IDBTK80LOC63226 CLUSTER-20095.0_EVGIDBAD1504346IDBTK80LOC43709 CLUSTER-20510.0_EVGIDBAD1011619IDBTK80LOC37045 CLUSTER-26199.0_EVGIDBAD1489203IDBTK80LOC27784 CLUSTER-20260.0_EVGIDBAD585055IDBTK80LOC31816 CLUSTER-21902.0_EVGIDBAD594543IDBTK80LOC41844 CLUSTER-42676.0_EVGIDBAD1005559IDBTK80LOC30676 CLUSTER-22256.0_EVGIDBAD148…
42219	cellular amino acid derivative catabolic process	0.0049332	0.028947	3/243 1.2%	28/19559 0.1%	CLUSTER-22937.0_EVGIDBAD1494159IDBTK80LOC32961 CLUSTER-19747.0_EVGIDBAD1004082IDBTK80LOC29150 CLUSTER-30955.0_EVGIDBAD1506321IDBTK80LOC45799
42277	peptide binding	0.0051487	0.029276	4/243 1.6%	56/19559 0.2%	CLUSTER-26416.0_EVGIDBAIDBTK80LOC52872 CLUSTER-25778.0_EVGIDBAD1484922IDBTK80LOC23320 CLUSTER-26447.0_EVGIDBAD584923IDBTK80LOC31682 CLUSTER-65412.0_EVGIDBAD1488780IDBTK80LOC27329
40011	locomotion	0.0052246	0.029276	2/243 0.8%	9/19559 0.0%	CLUSTER-32145.0_EVGIDBAD335484IDBTK80LOC148566 CLUSTER-28003.0_EVGIDBAD254570IDBTK80LOC67387
42060	wound healing	0.0052246	0.029276	2/243 0.8%	9/19559 0.0%	CLUSTER-32145.0_EVGIDBAD335484IDBTK80LOC148566 CLUSTER-26761.0_EVGIDBAD1177568IDBTK80LOC67868
16721	oxidoreductase activity, acting on superoxide radicals as acceptor	0.0052246	0.029276	2/243 0.8%	9/19559 0.0%	CLUSTER-20619.0_EVGIDBAD1054901IDBTK80LOC82109 CLUSTER-21514.0_EVGIDBAD577935IDBTK80LOC24339
4784	superoxide dismutase activity	0.0052246	0.029276	2/243 0.8%	9/19559 0.0%	CLUSTER-20619.0_EVGIDBAD1054901IDBTK80LOC82109 CLUSTER-21514.0_EVGIDBAD577935IDBTK80LOC24339
51179	localization	0.005581	0.030995	32/243 13.1%	1611/19559 8.2%	CLUSTER-65091.0_EVGIDBAD254904IDBTK80LOC67722 CLUSTER-65999.0_EVGIDBAD580360IDBTK80LOC26872 CLUSTER-26199.0_EVGIDBAD1489203IDBTK80LOC27784 CLUSTER-42676.0_EVGIDBAD1005559IDBTK80LOC30676 CLUSTER-20162.0_EVGIDBAD1496000IDBTK80LOC34880 CLUSTER-50805.0_EVGIDBAIDBTK80LOC25831 CLUSTER-65877.0_EVGIDBAD617631IDBTK80LOC66521 CLUSTER-24442.0_EVGIDBAD591690IDBTK80LOC38838 CLUSTER-34545.0_EVGIDBAD1518300IDBT…
8509	anion transmembrane transporter activity	0.0058341	0.032113	4/243 1.6%	58/19559 0.2%	CLUSTER-53080.0_EVGIDBAD581718IDBTK80LOC28311 CLUSTER-49612.0_EVGIDBAIDBTK80LOC27608 CLUSTER-50805.0_EVGIDBAIDBTK80LOC25831 CLUSTER-23988.0_EVGIDBAD1480962IDBTK80LOC19209
6800	oxygen and reactive oxygen species metabolic process	0.0065864	0.035937	3/243 1.2%	31/19559 0.1%	CLUSTER-20619.0_EVGIDBAD1054901IDBTK80LOC82109 CLUSTER-66056.0_EVGIDBAD1484198IDBTK80LOC22573 CLUSTER-21514.0_EVGIDBAD577935IDBTK80LOC24339
16459	myosin complex	0.0078506	0.042461	3/243 1.2%	33/19559 0.1%	CLUSTER-53201.0_EVGIDBAD996619IDBTK80LOC19286 CLUSTER-66004.0_EVGIDBAD1023123IDBTK80LOC49009 CLUSTER-53201.1_EVGIDBAD1694053IDBTK80LOC19173
9611	response to wounding	0.0093461	0.049265	2/243 0.8%	12/19559 0.0%	CLUSTER-32145.0_EVGIDBAD335484IDBTK80LOC148566 CLUSTER-26761.0_EVGIDBAD1177568IDBTK80LOC67868
9888	tissue development	0.0093461	0.049265	2/243 0.8%	12/19559 0.0%	CLUSTER-32145.0_EVGIDBAD335484IDBTK80LOC148566 CLUSTER-26761.0_EVGIDBAD1177568IDBTK80LOC67868
4061	arylformamidase activity	0.0093461	0.049265	2/243 0.8%	12/19559 0.0%	CLUSTER-22937.0_EVGIDBAD1494159IDBTK80LOC32961 CLUSTER-30955.0_EVGIDBAD1506321IDBTK80LOC45799
Revigo output
BIOPROC
term_ID	description	frequency	plot_X	plot_Y	plot_size	log10 p-value	uniqueness	dispensability	representative	eliminated
GO:0006022	aminoglycan metabolic process	0.00883	-3.191	-5.124	5.054	-14.7305	0.737	0	6022	0
GO:0006813	potassium ion transport	0.00476	6.123	-1.194	4.786	-2.6925	0.749	0	6813	0
GO:0007186	G-protein coupled receptor signaling pathway	0.00882	-0.051	6.524	5.054	-3.9318	0.824	0	7186	0
GO:0008150	biological_process	1	4.653	5.571	7.108	-1.9172	1	0	8150	0
GO:0023052	signaling	0.06765	3.42	3.085	5.939	-1.6536	0.957	0	23052	0
GO:0040007	growth	0.00317	-2.188	0.201	4.609	-1.7235	0.954	0	40007	0
GO:0040011	locomotion	0.00997	-0.314	1.855	5.107	-1.5331	0.954	0	40011	0
GO:0051179	localization	0.18495	1.031	-2.268	6.375	-1.5086	0.962	0	51179	0
GO:0006801	superoxide metabolic process	0.00144	6.245	4.714	4.268	-1.6073	0.929	0.029	6801	0
GO:0005975	carbohydrate metabolic process	0.0526	4.116	-6.946	5.829	-9.7595	0.914	0.058	5975	0
GO:0048589	developmental growth	0.00177	-5.548	3.729	4.356	-1.6073	0.836	0.074	48589	0
GO:0005976	polysaccharide metabolic process	0.00906	-6.721	-0.313	5.065	-13.2197	0.883	0.119	5976	0
GO:0042219	cellular modified amino acid catabolic process	0.00112	-5.353	-3.107	4.157	-1.5391	0.789	0.245	42219	0
GO:0016477	cell migration	0.00293	5.261	-3.178	4.575	-2.3089	0.75	0.246	16477	0
GO:0048870	cell motility	0.00633	null	null	4.91	-1.7878	0.738	0.923	16477	1
GO:0051674	localization of cell	0.00633	6.424	-0.076	4.91	-1.7878	0.828	0.264	51674	0
GO:0009308	amine metabolic process	0.00521	-4.879	-4.382	4.825	-3.9706	0.832	0.283	9308	0
GO:0001575	globoside metabolic process	0	-1.189	-6.164	1.505	-2.8327	0.699	0.293	1575	0
GO:0042060	wound healing	0.00094	-1.091	6.271	4.079	-1.5331	0.853	0.315	42060	0
GO:0042246	tissue regeneration	0.00016	null	null	3.317	-1.6073	0.768	0.848	42060	1
GO:0006811	ion transport	0.05344	6.108	-2.203	5.836	-3.9318	0.795	0.346	6811	0
GO:0009611	response to wounding	0.00127	-0.706	5.998	4.212	-1.3072	0.872	0.431	9611	0
GO:0006030	chitin metabolic process	0.00077	-2.934	-5.552	3.994	-13.4237	0.731	0.435	6030	0
GO:0030203	glycosaminoglycan metabolic process	0.00805	null	null	5.014	-2.0788	0.696	0.782	6030	1
GO:0006026	aminoglycan catabolic process	0.00166	null	null	4.329	-2.1215	0.678	0.843	6030	1
GO:0006027	glycosaminoglycan catabolic process	0.00148	null	null	4.279	-2.1518	0.68	0.827	6030	1
GO:0006040	amino sugar metabolic process	0.00244	-2.054	-6.376	4.496	-3.1701	0.798	0.482	6040	0
GO:0031099	regeneration	0.00031	-5.376	3.368	3.6	-1.6073	0.857	0.488	31099	0
GO:0000272	polysaccharide catabolic process	0.00288	-6.506	-1.133	4.568	-2.0079	0.823	0.529	272	0
GO:0007166	cell surface receptor signaling pathway	0.0092	0.463	6.364	5.072	-2.9747	0.823	0.538	7166	0
GO:0015698	inorganic anion transport	0.00872	6.595	-1.445	5.049	-2.5654	0.74	0.55	15698	0
GO:0006664	glycolipid metabolic process	0.00305	-0.517	-6.314	4.593	-2.1739	0.619	0.592	6664	0
GO:0046519	sphingoid metabolic process	6e-05	null	null	2.868	-2.1215	0.698	0.713	6664	1
GO:0006665	sphingolipid metabolic process	0.00093	null	null	4.077	-1.9469	0.677	0.869	6664	1
GO:0006672	ceramide metabolic process	0.00041	null	null	3.717	-2.1215	0.671	0.85	6664	1
GO:0006687	glycosphingolipid metabolic process	0.00018	null	null	3.375	-2.1739	0.64	0.771	6664	1
GO:0009888	tissue development	0.00491	-5.738	3.304	4.799	-1.3072	0.881	0.596	9888	0
GO:0006643	membrane lipid metabolic process	0.00382	1.401	-6.753	4.69	-1.9469	0.764	0.618	6643	0
GO:0006812	cation transport	0.03242	6.296	-1.628	5.619	-2.27	0.722	0.679	6812	0
GO:0015672	monovalent inorganic cation transport	0.01824	null	null	5.369	-1.644	0.724	0.82	6812	1
GO:0006820	anion transport	0.01956	null	null	5.4	-2.2692	0.732	0.753	6812	1
GO:0030001	metal ion transport	0.01677	null	null	5.333	-2.2733	0.726	0.738	6812	1
GO:0007165	signal transduction	0.06621	0.089	6.303	5.929	-1.6073	0.805	0.679	7165	0
GO:0008272	sulfate transport	0.0015	6.702	-1.036	4.284	-2.2381	0.736	0.686	8272	0
MOLFUNC
term_ID	description	frequency	plot_X	plot_Y	plot_size	log10 p-value	uniqueness	dispensability	representative	eliminated
GO:0004563	beta-N-acetylhexosaminidase activity	0.00044	-5.076	-3.623	3.787	-3.0472	0.899	0	4563	0
GO:0004871	signal transducer activity	0.02778	2.746	3.904	5.592	-5.556	0.961	0	4871	0
GO:0004872	receptor activity	0.02694	-1.95	5.653	5.579	-6.5017	0.805	0	4872	0
GO:0004930	G-protein coupled receptor activity	0.00632	null	null	4.949	-3.9872	0.798	0.934	4872	1
GO:0004888	transmembrane signaling receptor activity	0.00962	null	null	5.132	-7.1002	0.794	0.85	4872	1
GO:0005215	transporter activity	0.08494	0.996	-6.778	6.078	-3.4737	0.964	0	5215	0
GO:0015075	ion transmembrane transporter activity	0.03726	6.489	-0.582	5.72	-3.2882	0.472	0	15075	0
GO:0022804	active transmembrane transporter activity	0.02834	null	null	5.601	-1.6946	0.508	0.779	15075	1
GO:0008509	anion transmembrane transporter activity	0.0116	null	null	5.213	-1.4935	0.507	0.762	15075	1
GO:0022857	transmembrane transporter activity	0.0587	null	null	5.917	-3.0487	0.533	0.737	15075	1
GO:0008324	cation transmembrane transporter activity	0.02433	null	null	5.535	-2.3161	0.477	0.843	15075	1
GO:0022891	substrate-specific transmembrane transporter activity	0.04536	null	null	5.805	-3.2097	0.472	0.889	15075	1
GO:0022892	substrate-specific transporter activity	0.05046	null	null	5.852	-2.9508	0.539	0.775	15075	1
GO:0030247	polysaccharide binding	0.00099	-0.138	-0.696	4.146	-14.7305	0.954	0	30247	0
GO:0030414	peptidase inhibitor activity	0.00143	5.145	-6.071	4.304	-9.0214	0.768	0	30414	0
GO:0030234	enzyme regulator activity	0.00856	null	null	5.081	-3.8477	0.785	0.835	30414	1
GO:0004866	endopeptidase inhibitor activity	0.00132	null	null	4.268	-4.0039	0.769	0.983	30414	1
GO:0004867	serine-type endopeptidase inhibitor activity	0.00068	null	null	3.982	-1.6536	0.776	0.936	30414	1
GO:0004857	enzyme inhibitor activity	0.00277	null	null	4.591	-8.585	0.789	0.763	30414	1
GO:0061134	peptidase regulator activity	0.00152	null	null	4.331	-8.9666	0.796	0.724	30414	1
GO:0061135	endopeptidase regulator activity	0.00135	null	null	4.28	-4.0039	0.769	0.985	30414	1
GO:0060089	molecular transducer activity	0.02707	3.067	6.599	5.581	-5.556	0.961	0	60089	0
GO:0004784	superoxide dismutase activity	0.0007	-6.825	1.03	3.991	-1.5331	0.947	0.019	4784	0
GO:0042277	peptide binding	0.00089	2.084	-4.038	4.098	-1.5331	0.954	0.037	42277	0
GO:0001871	pattern binding	0.00099	2.389	-7.901	4.146	-14.7305	0.954	0.038	1871	0
GO:0008061	chitin binding	0.00114	5.544	5.004	4.204	-13.8928	0.954	0.038	8061	0
GO:0030246	carbohydrate binding	0.00723	-2.996	1.107	5.007	-13.52	0.954	0.044	30246	0
GO:0004061	arylformamidase activity	0.00038	-2.667	-6.16	3.73	-1.3072	0.932	0.149	4061	0
GO:0016798	hydrolase activity, acting on glycosyl bonds	0.01822	-3.797	-5.33	5.409	-2.2182	0.925	0.199	16798	0
GO:0016721	oxidoreductase activity, acting on superoxide radicals as acceptor	0.00071	-6.584	1.988	3.997	-1.5331	0.947	0.247	16721	0
GO:0015929	hexosaminidase activity	0.00051	-5.009	-3.992	3.853	-2.9031	0.899	0.541	15929	0
GO:0022843	voltage-gated cation channel activity	0.00135	6.599	-0.036	4.279	-3.4737	0.467	0.597	22843	0
GO:0005216	ion channel activity	0.00624	null	null	4.944	-1.7235	0.431	0.935	22843	1
GO:0015267	channel activity	0.00699	null	null	4.993	-1.5901	0.445	0.983	22843	1
GO:0022832	voltage-gated channel activity	0.0022	null	null	4.491	-2.9914	0.478	0.855	22843	1
GO:0022836	gated channel activity	0.00424	null	null	4.775	-1.9508	0.464	0.874	22843	1
GO:0022838	substrate-specific channel activity	0.00634	null	null	4.951	-1.7235	0.439	0.972	22843	1
GO:0005261	cation channel activity	0.00299	null	null	4.625	-2.341	0.458	0.812	22843	1
GO:0005267	potassium channel activity	0.00158	null	null	4.347	-1.7235	0.471	0.887	22843	1
GO:0005244	voltage-gated ion channel activity	0.0022	null	null	4.491	-2.9914	0.454	0.959	22843	1
GO:0005242	inward rectifier potassium channel activity	0.00017	null	null	3.377	-3.4737	0.432	0.799	22843	1
GO:0005249	voltage-gated potassium channel activity	0.00109	null	null	4.186	-2.2692	0.472	0.909	22843	1
GO:0015116	sulfate transmembrane transporter activity	0.00136	6.075	-0.126	4.282	-2.1135	0.557	0.597	15116	0
GO:0008271	secondary active sulfate transmembrane transporter activity	0.00069	null	null	3.989	-2.1135	0.571	0.925	15116	1
GO:0015103	inorganic anion transmembrane transporter activity	0.00496	null	null	4.844	-1.6073	0.526	0.74	15116	1
GO:0005044	scavenger receptor activity	0.00041	-2.601	5.402	3.762	-5.1746	0.843	0.615	5044	0
GO:0022803	passive transmembrane transporter activity	0.00699	6.502	-1.133	4.993	-1.5901	0.56	0.647	22803	0
GO:0008528	G-protein coupled peptide receptor activity	0.00092	-1.596	5.742	4.11	-1.7235	0.817	0.662	8528	0
GO:0001653	peptide receptor activity	0.00093	-2.244	5.683	4.115	-1.7235	0.832	0.663	1653	0
GO:0004553	hydrolase activity, hydrolyzing O-glycosyl compounds	0.0149	-4.565	-4.283	5.322	-2.4672	0.89	0.667	4553	0
GO:0015291	secondary active transmembrane transporter activity	0.00949	6.138	-0.871	5.126	-3.1851	0.546	0.672	15291	0
CELCOMP
term_ID	description	frequency	plot_X	plot_Y	plot_size	log10 p-value	uniqueness	dispensability	representative	eliminated
GO:0005575	cellular_component	1	0.944	-0.618	6.993	-5.7167	1	0	5575	0
GO:0005576	extracellular region	0.02375	-1.22	-7.475	5.369	-23.7773	0.894	0	5576	0
GO:0016020	membrane	0.61592	0.024	6.837	6.783	-5.4962	0.958	0	16020	0
GO:0044421	extracellular region part	0.01309	4.427	2.895	5.11	-5.9508	0.681	0	44421	0
GO:0005615	extracellular space	0.00538	null	null	4.724	-3.7423	0.67	0.764	44421	1
GO:0031012	extracellular matrix	0.00275	null	null	4.433	-2.3325	0.678	0.77	44421	1
GO:0044459	plasma membrane part	0.02405	-5.761	3.831	5.374	-4.5272	0.65	0	44459	0
GO:0034703	cation channel complex	0.00153	3.162	-5.048	4.179	-2.7352	0.586	0.046	34703	0
GO:0034702	ion channel complex	0.002	null	null	4.293	-2.6038	0.62	0.742	34703	1
GO:0034705	potassium channel complex	0.00097	null	null	3.978	-2.2692	0.59	0.931	34703	1
GO:0008076	voltage-gated potassium channel complex	0.00096	null	null	3.973	-2.2692	0.431	0.924	34703	1
GO:0016021	integral component of membrane	0.55868	-6.92	-2.813	6.74	-4.0615	0.799	0.11	16021	0
GO:0016459	myosin complex	0.00128	4.272	-3.901	4.101	-1.3716	0.765	0.257	16459	0
GO:0044425	membrane part	0.57394	-5.921	-4.223	6.752	-3.7747	0.824	0.327	44425	0
GO:0031224	intrinsic component of membrane	0.55975	-6.051	-3.046	6.741	-4.0615	0.803	0.407	31224	0
GO:0005887	integral component of plasma membrane	0.01211	-5.241	4.497	5.076	-2.2716	0.596	0.495	5887	0
GO:0031226	intrinsic component of plasma membrane	0.01299	null	null	5.106	-2.2565	0.604	0.831	5887	1
GO:0005886	plasma membrane	0.1051	-5.88	2.723	6.015	-3.0472	0.632	0.637	5886	0
GO:0005578	proteinaceous extracellular matrix	0.00177	4.088	3.361	4.241	-1.9469	0.683	0.684	5578	0

## Sheet: Foot_GOterms
FULL
GO IDs	GO description	pvalue	corr pvalue	cluster frequency	total frequency	Genes
8146	sulfotransferase activity	1.1247e-18	8.0078e-16	28/291 9.6%	212/19559 1.0%	CLUSTER-18117.0_EVGIDBAD1148322IDBTK80LOC36276 CLUSTER-18453.0_EVGIDBAD1138439IDBTK80LOC25837 CLUSTER-18531.0_EVGIDBAD684589IDBTK80LOC30674 CLUSTER-43422.2_EVGIDBAD670301IDBTK80LOC15112 CLUSTER-22842.0_EVGIDBAD683014IDBTK80LOC29027 CLUSTER-36710.0_EVGIDBAD680668IDBTK80LOC26547 CLUSTER-41845.0_EVGIDBAD1136718IDBTK80LOC24041 CLUSTER-66863.0_EVGIDBAD1125449IDBTK80LOC10714 CLUSTER-17418.0_EVGIDBAD114…
16782	transferase activity, transferring sulfur-containing groups	8.0103e-18	2.8517e-15	28/291 9.6%	228/19559 1.1%	CLUSTER-18117.0_EVGIDBAD1148322IDBTK80LOC36276 CLUSTER-18453.0_EVGIDBAD1138439IDBTK80LOC25837 CLUSTER-18531.0_EVGIDBAD684589IDBTK80LOC30674 CLUSTER-43422.2_EVGIDBAD670301IDBTK80LOC15112 CLUSTER-22842.0_EVGIDBAD683014IDBTK80LOC29027 CLUSTER-36710.0_EVGIDBAD680668IDBTK80LOC26547 CLUSTER-41845.0_EVGIDBAD1136718IDBTK80LOC24041 CLUSTER-66863.0_EVGIDBAD1125449IDBTK80LOC10714 CLUSTER-17418.0_EVGIDBAD114…
5509	calcium ion binding	6.5962e-13	1.5655e-10	41/291 14.0%	754/19559 3.8%	CLUSTER-39998.0_EVGIDBAD325827IDBTK80LOC138877 CLUSTER-50131.0_EVGIDBAD329382IDBTK80LOC142446 CLUSTER-50219.0_EVGIDBAD1132827IDBTK80LOC19950 CLUSTER-51330.0_EVGIDBAD1701514IDBTK80LOC27574 CLUSTER-20174.0_EVGIDBAD672695IDBTK80LOC18252 CLUSTER-21052.0_EVGIDBAD1137429IDBTK80LOC24772 CLUSTER-18698.0_EVGIDBAD723348IDBTK80LOC72263 CLUSTER-27904.0_EVGIDBAIDBTK80LOC56499 CLUSTER-36038.0_EVGIDBAD482614IDB…
16020	membrane	8.3632e-12	1.4887e-09	106/291 36.4%	3811/19559 19.4%	CLUSTER-33365.0_EVGIDBAD334134IDBTK80LOC147209 CLUSTER-20174.0_EVGIDBAD672695IDBTK80LOC18252 CLUSTER-21052.0_EVGIDBAD1137429IDBTK80LOC24772 CLUSTER-62319.0_EVGIDBAD1169497IDBTK80LOC59003 CLUSTER-33223.0_EVGIDBAD690596IDBTK80LOC36998 CLUSTER-26556.0_EVGIDBAD677214IDBTK80LOC22922 CLUSTER-69222.0_EVGIDBAIDBTK80LOC46587 CLUSTER-23723.0_EVGIDBAD1588877IDBTK80LOC25386 CLUSTER-44357.0_EVGIDBAD279892IDBT…
4888	transmembrane receptor activity	8.5392e-09	1.216e-06	32/291 10.9%	677/19559 3.4%	CLUSTER-26008.0_EVGIDBAD1577011IDBTK80LOC11250 CLUSTER-49795.0_EVGIDBAD695940IDBTK80LOC42630 CLUSTER-62319.0_EVGIDBAD1169497IDBTK80LOC59003 CLUSTER-33223.0_EVGIDBAD690596IDBTK80LOC36998 CLUSTER-18909.0_EVGIDBAD700449IDBTK80LOC47444 CLUSTER-26556.0_EVGIDBAD677214IDBTK80LOC22922 CLUSTER-17940.0_EVGIDBAD1591074IDBTK80LOC27659 CLUSTER-22952.0_EVGIDBAD1135165IDBTK80LOC22386 CLUSTER-63482.0_EVGIDBAD686…
4872	receptor activity	3.7457e-08	4.4449e-06	32/291 10.9%	721/19559 3.6%	CLUSTER-26008.0_EVGIDBAD1577011IDBTK80LOC11250 CLUSTER-49795.0_EVGIDBAD695940IDBTK80LOC42630 CLUSTER-62319.0_EVGIDBAD1169497IDBTK80LOC59003 CLUSTER-33223.0_EVGIDBAD690596IDBTK80LOC36998 CLUSTER-18909.0_EVGIDBAD700449IDBTK80LOC47444 CLUSTER-26556.0_EVGIDBAD677214IDBTK80LOC22922 CLUSTER-17940.0_EVGIDBAD1591074IDBTK80LOC27659 CLUSTER-22952.0_EVGIDBAD1135165IDBTK80LOC22386 CLUSTER-63482.0_EVGIDBAD686…
16021	integral to membrane	6.1312e-08	5.0412e-06	68/291 23.3%	2375/19559 12.1%	CLUSTER-33365.0_EVGIDBAD334134IDBTK80LOC147209 CLUSTER-49795.0_EVGIDBAD695940IDBTK80LOC42630 CLUSTER-43529.0_EVGIDBAD1596675IDBTK80LOC33504 CLUSTER-62319.0_EVGIDBAD1169497IDBTK80LOC59003 CLUSTER-33223.0_EVGIDBAD690596IDBTK80LOC36998 CLUSTER-18909.0_EVGIDBAD700449IDBTK80LOC47444 CLUSTER-26556.0_EVGIDBAD677214IDBTK80LOC22922 CLUSTER-63482.0_EVGIDBAD686694IDBTK80LOC32916 CLUSTER-47574.0_EVGIDBAD6735…
31224	intrinsic to membrane	6.4391e-08	5.0412e-06	68/291 23.3%	2378/19559 12.1%	CLUSTER-33365.0_EVGIDBAD334134IDBTK80LOC147209 CLUSTER-49795.0_EVGIDBAD695940IDBTK80LOC42630 CLUSTER-43529.0_EVGIDBAD1596675IDBTK80LOC33504 CLUSTER-62319.0_EVGIDBAD1169497IDBTK80LOC59003 CLUSTER-33223.0_EVGIDBAD690596IDBTK80LOC36998 CLUSTER-18909.0_EVGIDBAD700449IDBTK80LOC47444 CLUSTER-26556.0_EVGIDBAD677214IDBTK80LOC22922 CLUSTER-63482.0_EVGIDBAD686694IDBTK80LOC32916 CLUSTER-47574.0_EVGIDBAD6735…
6486	protein amino acid glycosylation	7.7884e-08	5.0412e-06	14/291 4.8%	154/19559 0.7%	CLUSTER-53369.0_EVGIDBAD1604259IDBTK80LOC41463 CLUSTER-24809.0_EVGIDBAD1636658IDBTK80LOC76059 CLUSTER-29592.0_EVGIDBAD1141814IDBTK80LOC29413 CLUSTER-25477.0_EVGIDBAD1148780IDBTK80LOC36757 CLUSTER-24166.0_EVGIDBAD1590771IDBTK80LOC27348 CLUSTER-23082.0_EVGIDBAD681346IDBTK80LOC27281 CLUSTER-68726.14438_EVGIDBAD1518855IDBTK80LOC59266 CLUSTER-66411.0_EVGIDBAD1589700IDBTK80LOC26244 CLUSTER-17729.0_EVGI…
43413	macromolecule glycosylation	7.7884e-08	5.0412e-06	14/291 4.8%	154/19559 0.7%	CLUSTER-53369.0_EVGIDBAD1604259IDBTK80LOC41463 CLUSTER-24809.0_EVGIDBAD1636658IDBTK80LOC76059 CLUSTER-29592.0_EVGIDBAD1141814IDBTK80LOC29413 CLUSTER-25477.0_EVGIDBAD1148780IDBTK80LOC36757 CLUSTER-24166.0_EVGIDBAD1590771IDBTK80LOC27348 CLUSTER-23082.0_EVGIDBAD681346IDBTK80LOC27281 CLUSTER-68726.14438_EVGIDBAD1518855IDBTK80LOC59266 CLUSTER-66411.0_EVGIDBAD1589700IDBTK80LOC26244 CLUSTER-17729.0_EVGI…
70085	glycosylation	7.7884e-08	5.0412e-06	14/291 4.8%	154/19559 0.7%	CLUSTER-53369.0_EVGIDBAD1604259IDBTK80LOC41463 CLUSTER-24809.0_EVGIDBAD1636658IDBTK80LOC76059 CLUSTER-29592.0_EVGIDBAD1141814IDBTK80LOC29413 CLUSTER-25477.0_EVGIDBAD1148780IDBTK80LOC36757 CLUSTER-24166.0_EVGIDBAD1590771IDBTK80LOC27348 CLUSTER-23082.0_EVGIDBAD681346IDBTK80LOC27281 CLUSTER-68726.14438_EVGIDBAD1518855IDBTK80LOC59266 CLUSTER-66411.0_EVGIDBAD1589700IDBTK80LOC26244 CLUSTER-17729.0_EVGI…
16051	carbohydrate biosynthetic process	1.3589e-07	7.182e-06	14/291 4.8%	161/19559 0.8%	CLUSTER-17383.0_EVGIDBAD1585313IDBTK80LOC21662 CLUSTER-18584.0_EVGIDBAD1139840IDBTK80LOC27309 CLUSTER-18453.0_EVGIDBAD1138439IDBTK80LOC25837 CLUSTER-18531.0_EVGIDBAD684589IDBTK80LOC30674 CLUSTER-19170.0_EVGIDBAD702185IDBTK80LOC49307 CLUSTER-43422.2_EVGIDBAD670301IDBTK80LOC15112 CLUSTER-22646.0_EVGIDBAD707128IDBTK80LOC54617 CLUSTER-19456.0_EVGIDBAD1603549IDBTK80LOC40716 CLUSTER-47540.0_EVGIDBAD159…
60089	molecular transducer activity	1.4122e-07	7.182e-06	33/291 11.3%	804/19559 4.1%	CLUSTER-26008.0_EVGIDBAD1577011IDBTK80LOC11250 CLUSTER-49795.0_EVGIDBAD695940IDBTK80LOC42630 CLUSTER-62319.0_EVGIDBAD1169497IDBTK80LOC59003 CLUSTER-33223.0_EVGIDBAD690596IDBTK80LOC36998 CLUSTER-18909.0_EVGIDBAD700449IDBTK80LOC47444 CLUSTER-26556.0_EVGIDBAD677214IDBTK80LOC22922 CLUSTER-17940.0_EVGIDBAD1591074IDBTK80LOC27659 CLUSTER-22952.0_EVGIDBAD1135165IDBTK80LOC22386 CLUSTER-63482.0_EVGIDBAD686…
4871	signal transducer activity	1.4122e-07	7.182e-06	33/291 11.3%	804/19559 4.1%	CLUSTER-26008.0_EVGIDBAD1577011IDBTK80LOC11250 CLUSTER-49795.0_EVGIDBAD695940IDBTK80LOC42630 CLUSTER-62319.0_EVGIDBAD1169497IDBTK80LOC59003 CLUSTER-33223.0_EVGIDBAD690596IDBTK80LOC36998 CLUSTER-18909.0_EVGIDBAD700449IDBTK80LOC47444 CLUSTER-26556.0_EVGIDBAD677214IDBTK80LOC22922 CLUSTER-17940.0_EVGIDBAD1591074IDBTK80LOC27659 CLUSTER-22952.0_EVGIDBAD1135165IDBTK80LOC22386 CLUSTER-63482.0_EVGIDBAD686…
9101	glycoprotein biosynthetic process	1.5846e-07	7.5216e-06	14/291 4.8%	163/19559 0.8%	CLUSTER-53369.0_EVGIDBAD1604259IDBTK80LOC41463 CLUSTER-24809.0_EVGIDBAD1636658IDBTK80LOC76059 CLUSTER-29592.0_EVGIDBAD1141814IDBTK80LOC29413 CLUSTER-25477.0_EVGIDBAD1148780IDBTK80LOC36757 CLUSTER-24166.0_EVGIDBAD1590771IDBTK80LOC27348 CLUSTER-23082.0_EVGIDBAD681346IDBTK80LOC27281 CLUSTER-68726.14438_EVGIDBAD1518855IDBTK80LOC59266 CLUSTER-66411.0_EVGIDBAD1589700IDBTK80LOC26244 CLUSTER-17729.0_EVGI…
9100	glycoprotein metabolic process	1.7096e-07	7.6079e-06	14/291 4.8%	164/19559 0.8%	CLUSTER-53369.0_EVGIDBAD1604259IDBTK80LOC41463 CLUSTER-24809.0_EVGIDBAD1636658IDBTK80LOC76059 CLUSTER-29592.0_EVGIDBAD1141814IDBTK80LOC29413 CLUSTER-25477.0_EVGIDBAD1148780IDBTK80LOC36757 CLUSTER-24166.0_EVGIDBAD1590771IDBTK80LOC27348 CLUSTER-23082.0_EVGIDBAD681346IDBTK80LOC27281 CLUSTER-68726.14438_EVGIDBAD1518855IDBTK80LOC59266 CLUSTER-66411.0_EVGIDBAD1589700IDBTK80LOC26244 CLUSTER-17729.0_EVGI…
5975	carbohydrate metabolic process	2.4351e-07	1.0199e-05	31/291 10.6%	743/19559 3.7%	CLUSTER-53369.0_EVGIDBAD1604259IDBTK80LOC41463 CLUSTER-30987.0_EVGIDBAD668258IDBTK80LOC12199 CLUSTER-24809.0_EVGIDBAD1636658IDBTK80LOC76059 CLUSTER-29592.0_EVGIDBAD1141814IDBTK80LOC29413 CLUSTER-25477.0_EVGIDBAD1148780IDBTK80LOC36757 CLUSTER-18453.0_EVGIDBAD1138439IDBTK80LOC25837 CLUSTER-18531.0_EVGIDBAD684589IDBTK80LOC30674 CLUSTER-24166.0_EVGIDBAD1590771IDBTK80LOC27348 CLUSTER-43422.2_EVGIDBAD6…
8417	fucosyltransferase activity	9.2766e-07	3.6694e-05	9/291 3.0%	70/19559 0.3%	CLUSTER-53369.0_EVGIDBAD1604259IDBTK80LOC41463 CLUSTER-17327.0_EVGIDBAD1594647IDBTK80LOC31369 CLUSTER-44357.0_EVGIDBAD279892IDBTK80LOC92801 CLUSTER-23082.0_EVGIDBAD681346IDBTK80LOC27281 CLUSTER-68726.14438_EVGIDBAD1518855IDBTK80LOC59266 CLUSTER-17729.1_EVGIDBAD1588028IDBTK80LOC24503 CLUSTER-66411.0_EVGIDBAD1589700IDBTK80LOC26244 CLUSTER-17181.0_EVGIDBAD1138739IDBTK80LOC26159 CLUSTER-17729.0_EVGID…
30414	peptidase inhibitor activity	9.9747e-07	3.7379e-05	12/291 4.1%	137/19559 0.7%	CLUSTER-54580.0_EVGIDBAD587498IDBTK80LOC34382 CLUSTER-27272.0_EVGIDBAD1362994IDBTK80LOC17574 CLUSTER-18752.0_EVGIDBAD684767IDBTK80LOC30861 CLUSTER-21504.0_EVGIDBAD721568IDBTK80LOC70304 CLUSTER-26325.0_EVGIDBAD1620273IDBTK80LOC58388 CLUSTER-19522.0_EVGIDBAD708333IDBTK80LOC55914 CLUSTER-32041.0_EVGIDBAD664865IDBTK80LOC7248 CLUSTER-18677.1_EVGIDBAD670201IDBTK80LOC14968 CLUSTER-37885.9_EVGIDBAD593782…
61134	peptidase regulator activity	1.1646e-06	4.1458e-05	12/291 4.1%	139/19559 0.7%	CLUSTER-54580.0_EVGIDBAD587498IDBTK80LOC34382 CLUSTER-27272.0_EVGIDBAD1362994IDBTK80LOC17574 CLUSTER-18752.0_EVGIDBAD684767IDBTK80LOC30861 CLUSTER-21504.0_EVGIDBAD721568IDBTK80LOC70304 CLUSTER-26325.0_EVGIDBAD1620273IDBTK80LOC58388 CLUSTER-19522.0_EVGIDBAD708333IDBTK80LOC55914 CLUSTER-32041.0_EVGIDBAD664865IDBTK80LOC7248 CLUSTER-18677.1_EVGIDBAD670201IDBTK80LOC14968 CLUSTER-37885.9_EVGIDBAD593782…
44425	membrane part	1.37e-06	4.6449e-05	68/291 23.3%	2581/19559 13.1%	CLUSTER-33365.0_EVGIDBAD334134IDBTK80LOC147209 CLUSTER-49795.0_EVGIDBAD695940IDBTK80LOC42630 CLUSTER-43529.0_EVGIDBAD1596675IDBTK80LOC33504 CLUSTER-62319.0_EVGIDBAD1169497IDBTK80LOC59003 CLUSTER-33223.0_EVGIDBAD690596IDBTK80LOC36998 CLUSTER-18909.0_EVGIDBAD700449IDBTK80LOC47444 CLUSTER-26556.0_EVGIDBAD677214IDBTK80LOC22922 CLUSTER-63482.0_EVGIDBAD686694IDBTK80LOC32916 CLUSTER-47574.0_EVGIDBAD6735…
4857	enzyme inhibitor activity	2.2638e-06	7.3263e-05	12/291 4.1%	148/19559 0.7%	CLUSTER-54580.0_EVGIDBAD587498IDBTK80LOC34382 CLUSTER-27272.0_EVGIDBAD1362994IDBTK80LOC17574 CLUSTER-18752.0_EVGIDBAD684767IDBTK80LOC30861 CLUSTER-21504.0_EVGIDBAD721568IDBTK80LOC70304 CLUSTER-26325.0_EVGIDBAD1620273IDBTK80LOC58388 CLUSTER-19522.0_EVGIDBAD708333IDBTK80LOC55914 CLUSTER-32041.0_EVGIDBAD664865IDBTK80LOC7248 CLUSTER-18677.1_EVGIDBAD670201IDBTK80LOC14968 CLUSTER-37885.9_EVGIDBAD593782…
7268	synaptic transmission	2.5933e-06	7.6934e-05	7/291 2.4%	42/19559 0.2%	CLUSTER-20603.0_EVGIDBAD1589464IDBTK80LOC25998 CLUSTER-47507.0_EVGIDBAD672852IDBTK80LOC18416 CLUSTER-22839.0_EVGIDBAD708600IDBTK80LOC56204 CLUSTER-63482.0_EVGIDBAD686694IDBTK80LOC32916 CLUSTER-19817.0_EVGIDBAD687688IDBTK80LOC33963 CLUSTER-21807.0_EVGIDBAD673069IDBTK80LOC18641 CLUSTER-58368.0_EVGIDBAD686384IDBTK80LOC32593
19226	transmission of nerve impulse	2.5933e-06	7.6934e-05	7/291 2.4%	42/19559 0.2%	CLUSTER-20603.0_EVGIDBAD1589464IDBTK80LOC25998 CLUSTER-47507.0_EVGIDBAD672852IDBTK80LOC18416 CLUSTER-22839.0_EVGIDBAD708600IDBTK80LOC56204 CLUSTER-63482.0_EVGIDBAD686694IDBTK80LOC32916 CLUSTER-19817.0_EVGIDBAD687688IDBTK80LOC33963 CLUSTER-21807.0_EVGIDBAD673069IDBTK80LOC18641 CLUSTER-58368.0_EVGIDBAD686384IDBTK80LOC32593
16758	transferase activity, transferring hexosyl groups	3.884e-06	0.00011062	15/291 5.1%	243/19559 1.2%	CLUSTER-53369.0_EVGIDBAD1604259IDBTK80LOC41463 CLUSTER-24809.0_EVGIDBAD1636658IDBTK80LOC76059 CLUSTER-29592.0_EVGIDBAD1141814IDBTK80LOC29413 CLUSTER-25477.0_EVGIDBAD1148780IDBTK80LOC36757 CLUSTER-24166.0_EVGIDBAD1590771IDBTK80LOC27348 CLUSTER-23082.0_EVGIDBAD681346IDBTK80LOC27281 CLUSTER-68726.14438_EVGIDBAD1518855IDBTK80LOC59266 CLUSTER-66411.0_EVGIDBAD1589700IDBTK80LOC26244 CLUSTER-17729.0_EVGI…
7267	cell-cell signaling	4.1988e-06	0.00011498	7/291 2.4%	45/19559 0.2%	CLUSTER-20603.0_EVGIDBAD1589464IDBTK80LOC25998 CLUSTER-47507.0_EVGIDBAD672852IDBTK80LOC18416 CLUSTER-22839.0_EVGIDBAD708600IDBTK80LOC56204 CLUSTER-63482.0_EVGIDBAD686694IDBTK80LOC32916 CLUSTER-19817.0_EVGIDBAD687688IDBTK80LOC33963 CLUSTER-21807.0_EVGIDBAD673069IDBTK80LOC18641 CLUSTER-58368.0_EVGIDBAD686384IDBTK80LOC32593
7154	cell communication	7.437e-06	0.00019612	8/291 2.7%	68/19559 0.3%	CLUSTER-20603.0_EVGIDBAD1589464IDBTK80LOC25998 CLUSTER-47507.0_EVGIDBAD672852IDBTK80LOC18416 CLUSTER-22839.0_EVGIDBAD708600IDBTK80LOC56204 CLUSTER-63482.0_EVGIDBAD686694IDBTK80LOC32916 CLUSTER-19817.0_EVGIDBAD687688IDBTK80LOC33963 CLUSTER-55417.0_EVGIDBAD25885IDBTK80LOC28426 CLUSTER-21807.0_EVGIDBAD673069IDBTK80LOC18641 CLUSTER-58368.0_EVGIDBAD686384IDBTK80LOC32593
22803	passive transmembrane transporter activity	1.1391e-05	0.00027966	16/291 5.4%	299/19559 1.5%	CLUSTER-58572.0_EVGIDBAD300685IDBTK80LOC113661 CLUSTER-20603.0_EVGIDBAD1589464IDBTK80LOC25998 CLUSTER-30528.0_EVGIDBAD1146992IDBTK80LOC34874 CLUSTER-49795.0_EVGIDBAD695940IDBTK80LOC42630 CLUSTER-43529.0_EVGIDBAD1596675IDBTK80LOC33504 CLUSTER-21838.0_EVGIDBAD683066IDBTK80LOC29082 CLUSTER-24815.0_EVGIDBAD1127042IDBTK80LOC13046 CLUSTER-18909.0_EVGIDBAD700449IDBTK80LOC47444 CLUSTER-37004.0_EVGIDBAD11…
15267	channel activity	1.1391e-05	0.00027966	16/291 5.4%	299/19559 1.5%	CLUSTER-58572.0_EVGIDBAD300685IDBTK80LOC113661 CLUSTER-20603.0_EVGIDBAD1589464IDBTK80LOC25998 CLUSTER-30528.0_EVGIDBAD1146992IDBTK80LOC34874 CLUSTER-49795.0_EVGIDBAD695940IDBTK80LOC42630 CLUSTER-43529.0_EVGIDBAD1596675IDBTK80LOC33504 CLUSTER-21838.0_EVGIDBAD683066IDBTK80LOC29082 CLUSTER-24815.0_EVGIDBAD1127042IDBTK80LOC13046 CLUSTER-18909.0_EVGIDBAD700449IDBTK80LOC47444 CLUSTER-37004.0_EVGIDBAD11…
5575	cellular_component	1.6586e-05	0.00035003	139/291 47.7%	7005/19559 35.8%	CLUSTER-33365.0_EVGIDBAD334134IDBTK80LOC147209 CLUSTER-20174.0_EVGIDBAD672695IDBTK80LOC18252 CLUSTER-21052.0_EVGIDBAD1137429IDBTK80LOC24772 CLUSTER-62319.0_EVGIDBAD1169497IDBTK80LOC59003 CLUSTER-33223.0_EVGIDBAD690596IDBTK80LOC36998 CLUSTER-22714.0_EVGIDBAD1132870IDBTK80LOC19994 CLUSTER-26556.0_EVGIDBAD677214IDBTK80LOC22922 CLUSTER-69222.0_EVGIDBAIDBTK80LOC46587 CLUSTER-23723.0_EVGIDBAD1588877IDB…
61135	endopeptidase regulator activity	1.6951e-05	0.00035003	9/291 3.0%	99/19559 0.5%	CLUSTER-27272.0_EVGIDBAD1362994IDBTK80LOC17574 CLUSTER-21504.0_EVGIDBAD721568IDBTK80LOC70304 CLUSTER-26325.0_EVGIDBAD1620273IDBTK80LOC58388 CLUSTER-32041.0_EVGIDBAD664865IDBTK80LOC7248 CLUSTER-18677.1_EVGIDBAD670201IDBTK80LOC14968 CLUSTER-37885.9_EVGIDBAD593782IDBTK80LOC41032 CLUSTER-32041.1_EVGIDBAD672079IDBTK80LOC17561 CLUSTER-18083.0_EVGIDBAD1150852IDBTK80LOC38975 CLUSTER-32041.3_EVGIDBAD68978…
4866	endopeptidase inhibitor activity	1.6951e-05	0.00035003	9/291 3.0%	99/19559 0.5%	CLUSTER-27272.0_EVGIDBAD1362994IDBTK80LOC17574 CLUSTER-21504.0_EVGIDBAD721568IDBTK80LOC70304 CLUSTER-26325.0_EVGIDBAD1620273IDBTK80LOC58388 CLUSTER-32041.0_EVGIDBAD664865IDBTK80LOC7248 CLUSTER-18677.1_EVGIDBAD670201IDBTK80LOC14968 CLUSTER-37885.9_EVGIDBAD593782IDBTK80LOC41032 CLUSTER-32041.1_EVGIDBAD672079IDBTK80LOC17561 CLUSTER-18083.0_EVGIDBAD1150852IDBTK80LOC38975 CLUSTER-32041.3_EVGIDBAD68978…
16757	transferase activity, transferring glycosyl groups	1.7066e-05	0.00035003	18/291 6.1%	380/19559 1.9%	CLUSTER-53369.0_EVGIDBAD1604259IDBTK80LOC41463 CLUSTER-30987.0_EVGIDBAD668258IDBTK80LOC12199 CLUSTER-24809.0_EVGIDBAD1636658IDBTK80LOC76059 CLUSTER-29592.0_EVGIDBAD1141814IDBTK80LOC29413 CLUSTER-25477.0_EVGIDBAD1148780IDBTK80LOC36757 CLUSTER-24166.0_EVGIDBAD1590771IDBTK80LOC27348 CLUSTER-23082.0_EVGIDBAD681346IDBTK80LOC27281 CLUSTER-68726.14438_EVGIDBAD1518855IDBTK80LOC59266 CLUSTER-66411.0_EVGID…
23052	signaling	1.7177e-05	0.00035003	44/291 15.1%	1526/19559 7.8%	CLUSTER-26008.0_EVGIDBAD1577011IDBTK80LOC11250 CLUSTER-49795.0_EVGIDBAD695940IDBTK80LOC42630 CLUSTER-62319.0_EVGIDBAD1169497IDBTK80LOC59003 CLUSTER-27170.0_EVGIDBAD1132329IDBTK80LOC19433 CLUSTER-33223.0_EVGIDBAD690596IDBTK80LOC36998 CLUSTER-18909.0_EVGIDBAD700449IDBTK80LOC47444 CLUSTER-58554.0_EVGIDBAD28335IDBTK80LOC30999 CLUSTER-26556.0_EVGIDBAD677214IDBTK80LOC22922 CLUSTER-47507.0_EVGIDBAD67285…
16740	transferase activity	1.7207e-05	0.00035003	60/291 20.6%	2347/19559 11.9%	CLUSTER-63240.0_EVGIDBAD759906IDBTK80LOC7720 CLUSTER-29592.0_EVGIDBAD1141814IDBTK80LOC29413 CLUSTER-25477.0_EVGIDBAD1148780IDBTK80LOC36757 CLUSTER-68726.14438_EVGIDBAD1518855IDBTK80LOC59266 CLUSTER-50367.0_EVGIDBAD81046IDBTK80LOC84798 CLUSTER-61961.0_EVGIDBAD672882IDBTK80LOC18447 CLUSTER-5440.1_EVGIDBAD1135021IDBTK80LOC22235 CLUSTER-44357.0_EVGIDBAD279892IDBTK80LOC92801 CLUSTER-41845.0_EVGIDBAD11…
7186	G-protein coupled receptor protein signaling pathway	1.8286e-05	0.00036165	19/291 6.5%	419/19559 2.1%	CLUSTER-26008.0_EVGIDBAD1577011IDBTK80LOC11250 CLUSTER-30788.0_EVGIDBAD668908IDBTK80LOC13111 CLUSTER-17830.0_EVGIDBAD1604424IDBTK80LOC41632 CLUSTER-62319.0_EVGIDBAD1169497IDBTK80LOC59003 CLUSTER-18233.0_EVGIDBAD689588IDBTK80LOC35953 CLUSTER-33223.0_EVGIDBAD690596IDBTK80LOC36998 CLUSTER-24055.0_EVGIDBAD663993IDBTK80LOC5964 CLUSTER-26556.0_EVGIDBAD677214IDBTK80LOC22922 CLUSTER-26525.0_EVGIDBAD15879…
5216	ion channel activity	2.2035e-05	0.00041286	15/291 5.1%	281/19559 1.4%	CLUSTER-58572.0_EVGIDBAD300685IDBTK80LOC113661 CLUSTER-20603.0_EVGIDBAD1589464IDBTK80LOC25998 CLUSTER-30528.0_EVGIDBAD1146992IDBTK80LOC34874 CLUSTER-49795.0_EVGIDBAD695940IDBTK80LOC42630 CLUSTER-43529.0_EVGIDBAD1596675IDBTK80LOC33504 CLUSTER-21838.0_EVGIDBAD683066IDBTK80LOC29082 CLUSTER-24815.0_EVGIDBAD1127042IDBTK80LOC13046 CLUSTER-18909.0_EVGIDBAD700449IDBTK80LOC47444 CLUSTER-55450.0_EVGIDBAD14…
22838	substrate-specific channel activity	2.2035e-05	0.00041286	15/291 5.1%	281/19559 1.4%	CLUSTER-58572.0_EVGIDBAD300685IDBTK80LOC113661 CLUSTER-20603.0_EVGIDBAD1589464IDBTK80LOC25998 CLUSTER-30528.0_EVGIDBAD1146992IDBTK80LOC34874 CLUSTER-49795.0_EVGIDBAD695940IDBTK80LOC42630 CLUSTER-43529.0_EVGIDBAD1596675IDBTK80LOC33504 CLUSTER-21838.0_EVGIDBAD683066IDBTK80LOC29082 CLUSTER-24815.0_EVGIDBAD1127042IDBTK80LOC13046 CLUSTER-18909.0_EVGIDBAD700449IDBTK80LOC47444 CLUSTER-55450.0_EVGIDBAD14…
50877	neurological system process	3.6674e-05	0.00066954	7/291 2.4%	62/19559 0.3%	CLUSTER-20603.0_EVGIDBAD1589464IDBTK80LOC25998 CLUSTER-47507.0_EVGIDBAD672852IDBTK80LOC18416 CLUSTER-22839.0_EVGIDBAD708600IDBTK80LOC56204 CLUSTER-63482.0_EVGIDBAD686694IDBTK80LOC32916 CLUSTER-19817.0_EVGIDBAD687688IDBTK80LOC33963 CLUSTER-21807.0_EVGIDBAD673069IDBTK80LOC18641 CLUSTER-58368.0_EVGIDBAD686384IDBTK80LOC32593
4930	G-protein coupled receptor activity	4.4377e-05	0.00078991	17/291 5.8%	371/19559 1.8%	CLUSTER-26008.0_EVGIDBAD1577011IDBTK80LOC11250 CLUSTER-30788.0_EVGIDBAD668908IDBTK80LOC13111 CLUSTER-17830.0_EVGIDBAD1604424IDBTK80LOC41632 CLUSTER-62319.0_EVGIDBAD1169497IDBTK80LOC59003 CLUSTER-18233.0_EVGIDBAD689588IDBTK80LOC35953 CLUSTER-33223.0_EVGIDBAD690596IDBTK80LOC36998 CLUSTER-24055.0_EVGIDBAD663993IDBTK80LOC5964 CLUSTER-26556.0_EVGIDBAD677214IDBTK80LOC22922 CLUSTER-17940.0_EVGIDBAD15910…
22836	gated channel activity	5.547e-05	0.00092703	11/291 3.7%	172/19559 0.8%	CLUSTER-20603.0_EVGIDBAD1589464IDBTK80LOC25998 CLUSTER-55450.0_EVGIDBAD1492565IDBTK80LOC31296 CLUSTER-30528.0_EVGIDBAD1146992IDBTK80LOC34874 CLUSTER-49795.0_EVGIDBAD695940IDBTK80LOC42630 CLUSTER-43529.0_EVGIDBAD1596675IDBTK80LOC33504 CLUSTER-21838.0_EVGIDBAD683066IDBTK80LOC29082 CLUSTER-24815.0_EVGIDBAD1127042IDBTK80LOC13046 CLUSTER-18909.0_EVGIDBAD700449IDBTK80LOC47444 CLUSTER-23049.0_EVGIDBAD68…
22834	ligand-gated channel activity	5.5987e-05	0.00092703	9/291 3.0%	115/19559 0.5%	CLUSTER-20603.0_EVGIDBAD1589464IDBTK80LOC25998 CLUSTER-55450.0_EVGIDBAD1492565IDBTK80LOC31296 CLUSTER-49795.0_EVGIDBAD695940IDBTK80LOC42630 CLUSTER-21838.0_EVGIDBAD683066IDBTK80LOC29082 CLUSTER-24815.0_EVGIDBAD1127042IDBTK80LOC13046 CLUSTER-18909.0_EVGIDBAD700449IDBTK80LOC47444 CLUSTER-23049.0_EVGIDBAD681426IDBTK80LOC27365 CLUSTER-17574.0_EVGIDBAD686433IDBTK80LOC32648 CLUSTER-65652.0_EVGIDBAD1014…
15276	ligand-gated ion channel activity	5.5987e-05	0.00092703	9/291 3.0%	115/19559 0.5%	CLUSTER-20603.0_EVGIDBAD1589464IDBTK80LOC25998 CLUSTER-55450.0_EVGIDBAD1492565IDBTK80LOC31296 CLUSTER-49795.0_EVGIDBAD695940IDBTK80LOC42630 CLUSTER-21838.0_EVGIDBAD683066IDBTK80LOC29082 CLUSTER-24815.0_EVGIDBAD1127042IDBTK80LOC13046 CLUSTER-18909.0_EVGIDBAD700449IDBTK80LOC47444 CLUSTER-23049.0_EVGIDBAD681426IDBTK80LOC27365 CLUSTER-17574.0_EVGIDBAD686433IDBTK80LOC32648 CLUSTER-65652.0_EVGIDBAD1014…
44464	cell part	6.7391e-05	0.0010905	131/291 45.0%	6673/19559 34.1%	CLUSTER-33365.0_EVGIDBAD334134IDBTK80LOC147209 CLUSTER-20174.0_EVGIDBAD672695IDBTK80LOC18252 CLUSTER-21052.0_EVGIDBAD1137429IDBTK80LOC24772 CLUSTER-62319.0_EVGIDBAD1169497IDBTK80LOC59003 CLUSTER-33223.0_EVGIDBAD690596IDBTK80LOC36998 CLUSTER-26556.0_EVGIDBAD677214IDBTK80LOC22922 CLUSTER-69222.0_EVGIDBAIDBTK80LOC46587 CLUSTER-23723.0_EVGIDBAD1588877IDBTK80LOC25386 CLUSTER-44357.0_EVGIDBAD279892IDBT…
5623	cell	6.896e-05	0.0010911	131/291 45.0%	6676/19559 34.1%	CLUSTER-33365.0_EVGIDBAD334134IDBTK80LOC147209 CLUSTER-20174.0_EVGIDBAD672695IDBTK80LOC18252 CLUSTER-21052.0_EVGIDBAD1137429IDBTK80LOC24772 CLUSTER-62319.0_EVGIDBAD1169497IDBTK80LOC59003 CLUSTER-33223.0_EVGIDBAD690596IDBTK80LOC36998 CLUSTER-26556.0_EVGIDBAD677214IDBTK80LOC22922 CLUSTER-69222.0_EVGIDBAIDBTK80LOC46587 CLUSTER-23723.0_EVGIDBAD1588877IDBTK80LOC25386 CLUSTER-44357.0_EVGIDBAD279892IDBT…
3008	system process	8.0785e-05	0.0012504	7/291 2.4%	70/19559 0.3%	CLUSTER-20603.0_EVGIDBAD1589464IDBTK80LOC25998 CLUSTER-47507.0_EVGIDBAD672852IDBTK80LOC18416 CLUSTER-22839.0_EVGIDBAD708600IDBTK80LOC56204 CLUSTER-63482.0_EVGIDBAD686694IDBTK80LOC32916 CLUSTER-19817.0_EVGIDBAD687688IDBTK80LOC33963 CLUSTER-21807.0_EVGIDBAD673069IDBTK80LOC18641 CLUSTER-58368.0_EVGIDBAD686384IDBTK80LOC32593
46872	metal ion binding	0.00015692	0.0023772	59/291 20.2%	2479/19559 12.6%	CLUSTER-50219.0_EVGIDBAD1132827IDBTK80LOC19950 CLUSTER-51330.0_EVGIDBAD1701514IDBTK80LOC27574 CLUSTER-20174.0_EVGIDBAD672695IDBTK80LOC18252 CLUSTER-21052.0_EVGIDBAD1137429IDBTK80LOC24772 CLUSTER-23122.0_EVGIDBAD699165IDBTK80LOC46050 CLUSTER-22569.0_EVGIDBAD1118557IDBTK80LOC1020 CLUSTER-33464.0_EVGIDBAD1120636IDBTK80LOC3892 CLUSTER-57193.0_EVGIDBAIDBTK80LOC42667 CLUSTER-47100.1_EVGIDBAD1136414IDBT…
10576	metalloenzyme regulator activity	0.00017271	0.0024594	3/291 1.0%	8/19559 0.0%	CLUSTER-27272.0_EVGIDBAD1362994IDBTK80LOC17574 CLUSTER-21504.0_EVGIDBAD721568IDBTK80LOC70304 CLUSTER-26325.0_EVGIDBAD1620273IDBTK80LOC58388
48551	metalloenzyme inhibitor activity	0.00017271	0.0024594	3/291 1.0%	8/19559 0.0%	CLUSTER-27272.0_EVGIDBAD1362994IDBTK80LOC17574 CLUSTER-21504.0_EVGIDBAD721568IDBTK80LOC70304 CLUSTER-26325.0_EVGIDBAD1620273IDBTK80LOC58388
8191	metalloendopeptidase inhibitor activity	0.00017271	0.0024594	3/291 1.0%	8/19559 0.0%	CLUSTER-27272.0_EVGIDBAD1362994IDBTK80LOC17574 CLUSTER-21504.0_EVGIDBAD721568IDBTK80LOC70304 CLUSTER-26325.0_EVGIDBAD1620273IDBTK80LOC58388
43169	cation binding	0.00019491	0.0026976	59/291 20.2%	2499/19559 12.7%	CLUSTER-50219.0_EVGIDBAD1132827IDBTK80LOC19950 CLUSTER-51330.0_EVGIDBAD1701514IDBTK80LOC27574 CLUSTER-20174.0_EVGIDBAD672695IDBTK80LOC18252 CLUSTER-21052.0_EVGIDBAD1137429IDBTK80LOC24772 CLUSTER-23122.0_EVGIDBAD699165IDBTK80LOC46050 CLUSTER-22569.0_EVGIDBAD1118557IDBTK80LOC1020 CLUSTER-33464.0_EVGIDBAD1120636IDBTK80LOC3892 CLUSTER-57193.0_EVGIDBAIDBTK80LOC42667 CLUSTER-47100.1_EVGIDBAD1136414IDBT…
43167	ion binding	0.00019701	0.0026976	59/291 20.2%	2500/19559 12.7%	CLUSTER-50219.0_EVGIDBAD1132827IDBTK80LOC19950 CLUSTER-51330.0_EVGIDBAD1701514IDBTK80LOC27574 CLUSTER-20174.0_EVGIDBAD672695IDBTK80LOC18252 CLUSTER-21052.0_EVGIDBAD1137429IDBTK80LOC24772 CLUSTER-23122.0_EVGIDBAD699165IDBTK80LOC46050 CLUSTER-22569.0_EVGIDBAD1118557IDBTK80LOC1020 CLUSTER-33464.0_EVGIDBAD1120636IDBTK80LOC3892 CLUSTER-57193.0_EVGIDBAIDBTK80LOC42667 CLUSTER-47100.1_EVGIDBAD1136414IDBT…
23046	signaling process	0.00021878	0.0028847	30/291 10.3%	1001/19559 5.1%	CLUSTER-26008.0_EVGIDBAD1577011IDBTK80LOC11250 CLUSTER-49795.0_EVGIDBAD695940IDBTK80LOC42630 CLUSTER-27170.0_EVGIDBAD1132329IDBTK80LOC19433 CLUSTER-18909.0_EVGIDBAD700449IDBTK80LOC47444 CLUSTER-58554.0_EVGIDBAD28335IDBTK80LOC30999 CLUSTER-47507.0_EVGIDBAD672852IDBTK80LOC18416 CLUSTER-25914.0_EVGIDBAD699160IDBTK80LOC46044 CLUSTER-63482.0_EVGIDBAD686694IDBTK80LOC32916 CLUSTER-19817.0_EVGIDBAD687688…
23060	signal transmission	0.00021878	0.0028847	30/291 10.3%	1001/19559 5.1%	CLUSTER-26008.0_EVGIDBAD1577011IDBTK80LOC11250 CLUSTER-49795.0_EVGIDBAD695940IDBTK80LOC42630 CLUSTER-27170.0_EVGIDBAD1132329IDBTK80LOC19433 CLUSTER-18909.0_EVGIDBAD700449IDBTK80LOC47444 CLUSTER-58554.0_EVGIDBAD28335IDBTK80LOC30999 CLUSTER-47507.0_EVGIDBAD672852IDBTK80LOC18416 CLUSTER-25914.0_EVGIDBAD699160IDBTK80LOC46044 CLUSTER-63482.0_EVGIDBAD686694IDBTK80LOC32916 CLUSTER-19817.0_EVGIDBAD687688…
44262	cellular carbohydrate metabolic process	0.00024153	0.0031268	15/291 5.1%	348/19559 1.7%	CLUSTER-53369.0_EVGIDBAD1604259IDBTK80LOC41463 CLUSTER-24809.0_EVGIDBAD1636658IDBTK80LOC76059 CLUSTER-29592.0_EVGIDBAD1141814IDBTK80LOC29413 CLUSTER-25477.0_EVGIDBAD1148780IDBTK80LOC36757 CLUSTER-24166.0_EVGIDBAD1590771IDBTK80LOC27348 CLUSTER-23082.0_EVGIDBAD681346IDBTK80LOC27281 CLUSTER-68726.14438_EVGIDBAD1518855IDBTK80LOC59266 CLUSTER-48645.0_EVGIDBAD705097IDBTK80LOC52443 CLUSTER-66411.0_EVGID…
44423	virion part	0.00028417	0.0035496	4/291 1.3%	22/19559 0.1%	CLUSTER-24809.0_EVGIDBAD1636658IDBTK80LOC76059 CLUSTER-24166.0_EVGIDBAD1590771IDBTK80LOC27348 CLUSTER-11846.0_EVGIDBAD1132681IDBTK80LOC19800UTRORF CLUSTER-53463.0_EVGIDBAD1173012IDBTK80LOC62842
19012	virion	0.00028417	0.0035496	4/291 1.3%	22/19559 0.1%	CLUSTER-24809.0_EVGIDBAD1636658IDBTK80LOC76059 CLUSTER-24166.0_EVGIDBAD1590771IDBTK80LOC27348 CLUSTER-11846.0_EVGIDBAD1132681IDBTK80LOC19800UTRORF CLUSTER-53463.0_EVGIDBAD1173012IDBTK80LOC62842
7166	cell surface receptor linked signaling pathway	0.00029312	0.0035983	20/291 6.8%	560/19559 2.8%	CLUSTER-26008.0_EVGIDBAD1577011IDBTK80LOC11250 CLUSTER-30788.0_EVGIDBAD668908IDBTK80LOC13111 CLUSTER-17830.0_EVGIDBAD1604424IDBTK80LOC41632 CLUSTER-62319.0_EVGIDBAD1169497IDBTK80LOC59003 CLUSTER-30247.0_EVGIDBAIDBTK80LOC62147 CLUSTER-18233.0_EVGIDBAD689588IDBTK80LOC35953 CLUSTER-33223.0_EVGIDBAD690596IDBTK80LOC36998 CLUSTER-24055.0_EVGIDBAD663993IDBTK80LOC5964 CLUSTER-26556.0_EVGIDBAD677214IDBTK8…
7165	signal transduction	0.00033851	0.0040851	29/291 9.9%	979/19559 5.0%	CLUSTER-26008.0_EVGIDBAD1577011IDBTK80LOC11250 CLUSTER-49795.0_EVGIDBAD695940IDBTK80LOC42630 CLUSTER-27170.0_EVGIDBAD1132329IDBTK80LOC19433 CLUSTER-18909.0_EVGIDBAD700449IDBTK80LOC47444 CLUSTER-58554.0_EVGIDBAD28335IDBTK80LOC30999 CLUSTER-25914.0_EVGIDBAD699160IDBTK80LOC46044 CLUSTER-63482.0_EVGIDBAD686694IDBTK80LOC32916 CLUSTER-19817.0_EVGIDBAD687688IDBTK80LOC33963 CLUSTER-21807.0_EVGIDBAD673069…
5230	extracellular ligand-gated ion channel activity	0.00041843	0.0049654	7/291 2.4%	91/19559 0.4%	CLUSTER-20603.0_EVGIDBAD1589464IDBTK80LOC25998 CLUSTER-55450.0_EVGIDBAD1492565IDBTK80LOC31296 CLUSTER-21838.0_EVGIDBAD683066IDBTK80LOC29082 CLUSTER-24815.0_EVGIDBAD1127042IDBTK80LOC13046 CLUSTER-18909.0_EVGIDBAD700449IDBTK80LOC47444 CLUSTER-23049.0_EVGIDBAD681426IDBTK80LOC27365 CLUSTER-17574.0_EVGIDBAD686433IDBTK80LOC32648
8528	peptide receptor activity, G-protein coupled	0.00064797	0.0074412	5/291 1.7%	47/19559 0.2%	CLUSTER-22839.0_EVGIDBAD708600IDBTK80LOC56204 CLUSTER-63482.0_EVGIDBAD686694IDBTK80LOC32916 CLUSTER-26008.0_EVGIDBAD1577011IDBTK80LOC11250 CLUSTER-19817.0_EVGIDBAD687688IDBTK80LOC33963 CLUSTER-47574.0_EVGIDBAD673504IDBTK80LOC19085
1653	peptide receptor activity	0.00064797	0.0074412	5/291 1.7%	47/19559 0.2%	CLUSTER-22839.0_EVGIDBAD708600IDBTK80LOC56204 CLUSTER-63482.0_EVGIDBAD686694IDBTK80LOC32916 CLUSTER-26008.0_EVGIDBAD1577011IDBTK80LOC11250 CLUSTER-19817.0_EVGIDBAD687688IDBTK80LOC33963 CLUSTER-47574.0_EVGIDBAD673504IDBTK80LOC19085
7187	G-protein signaling, coupled to cyclic nucleotide second messenger	0.00076057	0.0084614	6/291 2.0%	73/19559 0.3%	CLUSTER-22839.0_EVGIDBAD708600IDBTK80LOC56204 CLUSTER-63482.0_EVGIDBAD686694IDBTK80LOC32916 CLUSTER-26008.0_EVGIDBAD1577011IDBTK80LOC11250 CLUSTER-19817.0_EVGIDBAD687688IDBTK80LOC33963 CLUSTER-33978.0_EVGIDBAD277778IDBTK80LOC90682 CLUSTER-47574.0_EVGIDBAD673504IDBTK80LOC19085
19935	cyclic-nucleotide-mediated signaling	0.00076057	0.0084614	6/291 2.0%	73/19559 0.3%	CLUSTER-22839.0_EVGIDBAD708600IDBTK80LOC56204 CLUSTER-63482.0_EVGIDBAD686694IDBTK80LOC32916 CLUSTER-26008.0_EVGIDBAD1577011IDBTK80LOC11250 CLUSTER-19817.0_EVGIDBAD687688IDBTK80LOC33963 CLUSTER-33978.0_EVGIDBAD277778IDBTK80LOC90682 CLUSTER-47574.0_EVGIDBAD673504IDBTK80LOC19085
15075	ion transmembrane transporter activity	0.00087623	0.0095981	18/291 6.1%	522/19559 2.6%	CLUSTER-58572.0_EVGIDBAD300685IDBTK80LOC113661 CLUSTER-33365.0_EVGIDBAD334134IDBTK80LOC147209 CLUSTER-20603.0_EVGIDBAD1589464IDBTK80LOC25998 CLUSTER-30528.0_EVGIDBAD1146992IDBTK80LOC34874 CLUSTER-55417.0_EVGIDBAD25885IDBTK80LOC28426 CLUSTER-49795.0_EVGIDBAD695940IDBTK80LOC42630 CLUSTER-43529.0_EVGIDBAD1596675IDBTK80LOC33504 CLUSTER-21838.0_EVGIDBAD683066IDBTK80LOC29082 CLUSTER-24815.0_EVGIDBAD112…
42923	neuropeptide binding	0.0010506	0.011165	3/291 1.0%	14/19559 0.0%	CLUSTER-22839.0_EVGIDBAD708600IDBTK80LOC56204 CLUSTER-63482.0_EVGIDBAD686694IDBTK80LOC32916 CLUSTER-19817.0_EVGIDBAD687688IDBTK80LOC33963
8188	neuropeptide receptor activity	0.0010506	0.011165	3/291 1.0%	14/19559 0.0%	CLUSTER-22839.0_EVGIDBAD708600IDBTK80LOC56204 CLUSTER-63482.0_EVGIDBAD686694IDBTK80LOC32916 CLUSTER-19817.0_EVGIDBAD687688IDBTK80LOC33963
22891	substrate-specific transmembrane transporter activity	0.0010928	0.011442	19/291 6.5%	577/19559 2.9%	CLUSTER-58572.0_EVGIDBAD300685IDBTK80LOC113661 CLUSTER-33365.0_EVGIDBAD334134IDBTK80LOC147209 CLUSTER-20603.0_EVGIDBAD1589464IDBTK80LOC25998 CLUSTER-30528.0_EVGIDBAD1146992IDBTK80LOC34874 CLUSTER-55417.0_EVGIDBAD25885IDBTK80LOC28426 CLUSTER-49795.0_EVGIDBAD695940IDBTK80LOC42630 CLUSTER-43529.0_EVGIDBAD1596675IDBTK80LOC33504 CLUSTER-21838.0_EVGIDBAD683066IDBTK80LOC29082 CLUSTER-24815.0_EVGIDBAD112…
7156	homophilic cell adhesion	0.0012955	0.013025	7/291 2.4%	110/19559 0.5%	CLUSTER-50219.0_EVGIDBAD1132827IDBTK80LOC19950 CLUSTER-20174.0_EVGIDBAD672695IDBTK80LOC18252 CLUSTER-17471.0_EVGIDBAD1132223IDBTK80LOC19311 CLUSTER-21052.0_EVGIDBAD1137429IDBTK80LOC24772 CLUSTER-24915.0_EVGIDBAD1578742IDBTK80LOC13690 CLUSTER-23207.0_EVGIDBAD1608097IDBTK80LOC45488 CLUSTER-33185.0_EVGIDBAD664267IDBTK80LOC6358
42165	neurotransmitter binding	0.0012989	0.013025	3/291 1.0%	15/19559 0.0%	CLUSTER-22839.0_EVGIDBAD708600IDBTK80LOC56204 CLUSTER-63482.0_EVGIDBAD686694IDBTK80LOC32916 CLUSTER-19817.0_EVGIDBAD687688IDBTK80LOC33963
30594	neurotransmitter receptor activity	0.0012989	0.013025	3/291 1.0%	15/19559 0.0%	CLUSTER-22839.0_EVGIDBAD708600IDBTK80LOC56204 CLUSTER-63482.0_EVGIDBAD686694IDBTK80LOC32916 CLUSTER-19817.0_EVGIDBAD687688IDBTK80LOC33963
16337	cell-cell adhesion	0.0014384	0.014117	7/291 2.4%	112/19559 0.5%	CLUSTER-50219.0_EVGIDBAD1132827IDBTK80LOC19950 CLUSTER-20174.0_EVGIDBAD672695IDBTK80LOC18252 CLUSTER-17471.0_EVGIDBAD1132223IDBTK80LOC19311 CLUSTER-21052.0_EVGIDBAD1137429IDBTK80LOC24772 CLUSTER-24915.0_EVGIDBAD1578742IDBTK80LOC13690 CLUSTER-23207.0_EVGIDBAD1608097IDBTK80LOC45488 CLUSTER-33185.0_EVGIDBAD664267IDBTK80LOC6358
42277	peptide binding	0.0014474	0.014117	5/291 1.7%	56/19559 0.2%	CLUSTER-22839.0_EVGIDBAD708600IDBTK80LOC56204 CLUSTER-63482.0_EVGIDBAD686694IDBTK80LOC32916 CLUSTER-26008.0_EVGIDBAD1577011IDBTK80LOC11250 CLUSTER-19817.0_EVGIDBAD687688IDBTK80LOC33963 CLUSTER-47574.0_EVGIDBAD673504IDBTK80LOC19085
34220	ion transmembrane transport	0.0014806	0.014246	9/291 3.0%	179/19559 0.9%	CLUSTER-55450.0_EVGIDBAD1492565IDBTK80LOC31296 CLUSTER-49795.0_EVGIDBAD695940IDBTK80LOC42630 CLUSTER-21838.0_EVGIDBAD683066IDBTK80LOC29082 CLUSTER-24815.0_EVGIDBAD1127042IDBTK80LOC13046 CLUSTER-18909.0_EVGIDBAD700449IDBTK80LOC47444 CLUSTER-23049.0_EVGIDBAD681426IDBTK80LOC27365 CLUSTER-17574.0_EVGIDBAD686433IDBTK80LOC32648 CLUSTER-59401.0_EVGIDBAD729410IDBTK80LOC79045 CLUSTER-65652.0_EVGIDBAD10142…
48531	beta-1,3-galactosyltransferase activity	0.0015811	0.01462	3/291 1.0%	16/19559 0.0%	CLUSTER-24809.0_EVGIDBAD1636658IDBTK80LOC76059 CLUSTER-24166.0_EVGIDBAD1590771IDBTK80LOC27348 CLUSTER-53463.0_EVGIDBAD1173012IDBTK80LOC62842
19013	viral nucleocapsid	0.0015811	0.01462	3/291 1.0%	16/19559 0.0%	CLUSTER-24809.0_EVGIDBAD1636658IDBTK80LOC76059 CLUSTER-24166.0_EVGIDBAD1590771IDBTK80LOC27348 CLUSTER-53463.0_EVGIDBAD1173012IDBTK80LOC62842
16263	glycoprotein-N-acetylgalactosamine 3-beta-galactosyltransferase activity	0.0015811	0.01462	3/291 1.0%	16/19559 0.0%	CLUSTER-24809.0_EVGIDBAD1636658IDBTK80LOC76059 CLUSTER-24166.0_EVGIDBAD1590771IDBTK80LOC27348 CLUSTER-53463.0_EVGIDBAD1173012IDBTK80LOC62842
44456	synapse part	0.0018989	0.017114	3/291 1.0%	17/19559 0.0%	CLUSTER-47507.0_EVGIDBAD672852IDBTK80LOC18416 CLUSTER-49795.0_EVGIDBAD695940IDBTK80LOC42630 CLUSTER-65652.0_EVGIDBAD1014297IDBTK80LOC39821
16266	O-glycan processing	0.0018989	0.017114	3/291 1.0%	17/19559 0.0%	CLUSTER-24809.0_EVGIDBAD1636658IDBTK80LOC76059 CLUSTER-24166.0_EVGIDBAD1590771IDBTK80LOC27348 CLUSTER-53463.0_EVGIDBAD1173012IDBTK80LOC62842
19932	second-messenger-mediated signaling	0.0021311	0.018796	6/291 2.0%	89/19559 0.4%	CLUSTER-22839.0_EVGIDBAD708600IDBTK80LOC56204 CLUSTER-63482.0_EVGIDBAD686694IDBTK80LOC32916 CLUSTER-26008.0_EVGIDBAD1577011IDBTK80LOC11250 CLUSTER-19817.0_EVGIDBAD687688IDBTK80LOC33963 CLUSTER-33978.0_EVGIDBAD277778IDBTK80LOC90682 CLUSTER-47574.0_EVGIDBAD673504IDBTK80LOC19085
22892	substrate-specific transporter activity	0.0021383	0.018796	19/291 6.5%	612/19559 3.1%	CLUSTER-58572.0_EVGIDBAD300685IDBTK80LOC113661 CLUSTER-33365.0_EVGIDBAD334134IDBTK80LOC147209 CLUSTER-20603.0_EVGIDBAD1589464IDBTK80LOC25998 CLUSTER-30528.0_EVGIDBAD1146992IDBTK80LOC34874 CLUSTER-55417.0_EVGIDBAD25885IDBTK80LOC28426 CLUSTER-49795.0_EVGIDBAD695940IDBTK80LOC42630 CLUSTER-43529.0_EVGIDBAD1596675IDBTK80LOC33504 CLUSTER-21838.0_EVGIDBAD683066IDBTK80LOC29082 CLUSTER-24815.0_EVGIDBAD112…
4198	calcium-dependent cysteine-type endopeptidase activity	0.0022538	0.019334	3/291 1.0%	18/19559 0.0%	CLUSTER-43462.0_EVGIDBAIDBTK80LOC102987 CLUSTER-48560.0_EVGIDBAD1581966IDBTK80LOC18098 CLUSTER-61799.0_EVGIDBAD1133577IDBTK80LOC20724
4970	ionotropic glutamate receptor activity	0.0022538	0.019334	3/291 1.0%	18/19559 0.0%	CLUSTER-20603.0_EVGIDBAD1589464IDBTK80LOC25998 CLUSTER-21807.0_EVGIDBAD673069IDBTK80LOC18641 CLUSTER-58368.0_EVGIDBAD686384IDBTK80LOC32593
8378	galactosyltransferase activity	0.0022811	0.019335	5/291 1.7%	62/19559 0.3%	CLUSTER-24809.0_EVGIDBAD1636658IDBTK80LOC76059 CLUSTER-29592.0_EVGIDBAD1141814IDBTK80LOC29413 CLUSTER-25477.0_EVGIDBAD1148780IDBTK80LOC36757 CLUSTER-24166.0_EVGIDBAD1590771IDBTK80LOC27348 CLUSTER-53463.0_EVGIDBAD1173012IDBTK80LOC62842
45202	synapse	0.0026471	0.022174	3/291 1.0%	19/19559 0.0%	CLUSTER-47507.0_EVGIDBAD672852IDBTK80LOC18416 CLUSTER-49795.0_EVGIDBAD695940IDBTK80LOC42630 CLUSTER-65652.0_EVGIDBAD1014297IDBTK80LOC39821
19028	viral capsid	0.0030803	0.025502	3/291 1.0%	20/19559 0.1%	CLUSTER-24809.0_EVGIDBAD1636658IDBTK80LOC76059 CLUSTER-24166.0_EVGIDBAD1590771IDBTK80LOC27348 CLUSTER-53463.0_EVGIDBAD1173012IDBTK80LOC62842
45111	intermediate filament cytoskeleton	0.0031809	0.025736	2/291 0.6%	6/19559 0.0%	CLUSTER-51389.0_EVGIDBAD34164IDBTK80LOC37263 CLUSTER-41635.0_EVGIDBAD276185IDBTK80LOC89086
5882	intermediate filament	0.0031809	0.025736	2/291 0.6%	6/19559 0.0%	CLUSTER-51389.0_EVGIDBAD34164IDBTK80LOC37263 CLUSTER-41635.0_EVGIDBAD276185IDBTK80LOC89086
32501	multicellular organismal process	0.0032274	0.025819	8/291 2.7%	164/19559 0.8%	CLUSTER-20603.0_EVGIDBAD1589464IDBTK80LOC25998 CLUSTER-47507.0_EVGIDBAD672852IDBTK80LOC18416 CLUSTER-48213.0_EVGIDBAD1584273IDBTK80LOC20589 CLUSTER-22839.0_EVGIDBAD708600IDBTK80LOC56204 CLUSTER-63482.0_EVGIDBAD686694IDBTK80LOC32916 CLUSTER-19817.0_EVGIDBAD687688IDBTK80LOC33963 CLUSTER-21807.0_EVGIDBAD673069IDBTK80LOC18641 CLUSTER-58368.0_EVGIDBAD686384IDBTK80LOC32593
6493	protein amino acid O-linked glycosylation	0.0035545	0.028008	3/291 1.0%	21/19559 0.1%	CLUSTER-24809.0_EVGIDBAD1636658IDBTK80LOC76059 CLUSTER-24166.0_EVGIDBAD1590771IDBTK80LOC27348 CLUSTER-53463.0_EVGIDBAD1173012IDBTK80LOC62842
6811	ion transport	0.0035797	0.028008	18/291 6.1%	594/19559 3.0%	CLUSTER-33365.0_EVGIDBAD334134IDBTK80LOC147209 CLUSTER-20603.0_EVGIDBAD1589464IDBTK80LOC25998 CLUSTER-30528.0_EVGIDBAD1146992IDBTK80LOC34874 CLUSTER-55417.0_EVGIDBAD25885IDBTK80LOC28426 CLUSTER-49795.0_EVGIDBAD695940IDBTK80LOC42630 CLUSTER-21838.0_EVGIDBAD683066IDBTK80LOC29082 CLUSTER-24815.0_EVGIDBAD1127042IDBTK80LOC13046 CLUSTER-18909.0_EVGIDBAD700449IDBTK80LOC47444 CLUSTER-55450.0_EVGIDBAD1492…
5544	calcium-dependent phospholipid binding	0.0040708	0.031505	3/291 1.0%	22/19559 0.1%	CLUSTER-47507.0_EVGIDBAD672852IDBTK80LOC18416 CLUSTER-50088.0_EVGIDBAD1161311IDBTK80LOC50212 CLUSTER-27904.0_EVGIDBAIDBTK80LOC56499
22857	transmembrane transporter activity	0.0042063	0.032203	23/291 7.9%	848/19559 4.3%	CLUSTER-58572.0_EVGIDBAD300685IDBTK80LOC113661 CLUSTER-33365.0_EVGIDBAD334134IDBTK80LOC147209 CLUSTER-20603.0_EVGIDBAD1589464IDBTK80LOC25998 CLUSTER-30528.0_EVGIDBAD1146992IDBTK80LOC34874 CLUSTER-55417.0_EVGIDBAD25885IDBTK80LOC28426 CLUSTER-49795.0_EVGIDBAD695940IDBTK80LOC42630 CLUSTER-43529.0_EVGIDBAD1596675IDBTK80LOC33504 CLUSTER-21838.0_EVGIDBAD683066IDBTK80LOC29082 CLUSTER-24815.0_EVGIDBAD112…
5267	potassium channel activity	0.0051793	0.039231	4/291 1.3%	47/19559 0.2%	CLUSTER-58572.0_EVGIDBAD300685IDBTK80LOC113661 CLUSTER-30528.0_EVGIDBAD1146992IDBTK80LOC34874 CLUSTER-22101.0_EVGIDBAD692315IDBTK80LOC38806 CLUSTER-43529.0_EVGIDBAD1596675IDBTK80LOC33504
30234	enzyme regulator activity	0.005629	0.042188	12/291 4.1%	344/19559 1.7%	CLUSTER-54580.0_EVGIDBAD587498IDBTK80LOC34382 CLUSTER-27272.0_EVGIDBAD1362994IDBTK80LOC17574 CLUSTER-18752.0_EVGIDBAD684767IDBTK80LOC30861 CLUSTER-21504.0_EVGIDBAD721568IDBTK80LOC70304 CLUSTER-26325.0_EVGIDBAD1620273IDBTK80LOC58388 CLUSTER-19522.0_EVGIDBAD708333IDBTK80LOC55914 CLUSTER-32041.0_EVGIDBAD664865IDBTK80LOC7248 CLUSTER-18677.1_EVGIDBAD670201IDBTK80LOC14968 CLUSTER-37885.9_EVGIDBAD593782…
Revigo output
BIOPROC
term_ID	description	frequency	plot_X	plot_Y	plot_size	log10 p-value	uniqueness	dispensability	representative	eliminated
GO:0006486	protein glycosylation	0.00317	-1.601	-7.057	4.61	-5.2976	0.587	0	6486	0
GO:0043413	macromolecule glycosylation	0.00317	null	null	4.61	-5.2976	0.679	0.949	6486	1
GO:0016266	O-glycan processing	6e-05	null	null	2.89	-1.767	0.654	0.741	6486	1
GO:0009101	glycoprotein biosynthetic process	0.00343	null	null	4.643	-5.1238	0.683	0.983	6486	1
GO:0006493	protein O-linked glycosylation	0.00045	null	null	3.761	-1.5528	0.623	0.852	6486	1
GO:0007156	homophilic cell adhesion via plasma membrane adhesion molecules	0.00095	-4.656	6.678	4.087	-1.8861	0.865	0	7156	0
GO:0016337	single organismal cell-cell adhesion	0.00148	null	null	4.28	-1.8508	0.8	0.887	7156	1
GO:0023052	signaling	0.06765	5.175	-1.145	5.939	-2.5406	0.932	0	23052	0
GO:0032501	multicellular organismal process	0.02373	4.957	1.875	5.483	-1.5884	0.929	0	32501	0
GO:0034220	ion transmembrane transport	0.03528	-0.82	6.267	5.656	-1.8477	0.898	0	34220	0
GO:0007154	cell communication	0.07219	2.967	4.659	5.967	-3.7077	0.892	0.039	7154	0
GO:0019226	transmission of nerve impulse	0.00013	-5.222	-0.325	3.23	-4.1141	0.638	0.056	19226	0
GO:0003008	system process	0.0066	null	null	4.928	-2.9031	0.842	0.708	19226	1
GO:0050877	neurological system process	0.00502	null	null	4.809	-3.1739	0.83	0.701	19226	1
GO:0005975	carbohydrate metabolic process	0.0526	2.274	1.463	5.829	-4.9914	0.896	0.066	5975	0
GO:0070085	glycosylation	0.00415	1.559	-6.825	4.726	-5.2976	0.829	0.14	70085	0
GO:0016051	carbohydrate biosynthetic process	0.01079	2.699	-4.759	5.141	-5.1439	0.764	0.161	16051	0
GO:0019935	cyclic-nucleotide-mediated signaling	0.00013	-7.042	0.319	3.23	-2.0726	0.707	0.281	19935	0
GO:0007267	cell-cell signaling	0.00407	-5.608	-2.018	4.718	-3.9393	0.643	0.348	7267	0
GO:0007187	G-protein coupled receptor signaling pathway, coupled to cyclic nucleotide second messenger	0.00046	-6.167	0.082	3.771	-2.0726	0.694	0.381	7187	0
GO:0019932	second-messenger-mediated signaling	0.00079	-7.278	-0.762	4.005	-1.7258	0.681	0.397	19932	0
GO:0007268	chemical synaptic transmission	0.00187	-6.136	-2.465	4.381	-4.1141	0.658	0.426	7268	0
GO:0009100	glycoprotein metabolic process	0.00356	-2.314	-8.176	4.659	-5.1186	0.778	0.454	9100	0
GO:0006811	ion transport	0.05344	-0.308	6.075	5.836	-1.5528	0.899	0.456	6811	0
GO:0007186	G-protein coupled receptor signaling pathway	0.00882	-6.565	-1.096	5.054	-3.4413	0.641	0.491	7186	0
GO:0007166	cell surface receptor signaling pathway	0.0092	-6.81	-1.602	5.072	-2.4437	0.64	0.538	7166	0
GO:0044262	cellular carbohydrate metabolic process	0.01257	3.681	-4.072	5.208	-2.5045	0.833	0.627	44262	0
GO:0007165	signal transduction	0.06621	-6.081	-1.176	5.929	-2.3883	0.597	0.679	7165	0
MOLFUNC
term_ID	description	frequency	plot_X	plot_Y	plot_size	log10 p-value	uniqueness	dispensability	representative	eliminated
GO:0004871	signal transducer activity	0.02778	-3.679	0.454	5.592	-5.1439	0.959	0	4871	0
GO:0004872	receptor activity	0.02694	-2.301	-5.938	5.579	-5.3526	0.688	0	4872	0
GO:0004888	transmembrane signaling receptor activity	0.00962	null	null	5.132	-5.9136	0.66	0.85	4872	1
GO:0004930	G-protein coupled receptor activity	0.00632	null	null	4.949	-3.1024	0.668	0.934	4872	1
GO:0005216	ion channel activity	0.00624	-6.283	-1.628	4.944	-3.384	0.578	0	5216	0
GO:0022857	transmembrane transporter activity	0.0587	null	null	5.917	-1.4921	0.672	0.775	5216	1
GO:0005230	extracellular ligand-gated ion channel activity	0.00158	null	null	4.348	-2.3036	0.456	0.983	5216	1
GO:0015276	ligand-gated ion channel activity	0.00192	null	null	4.431	-3.0329	0.45	0.887	5216	1
GO:0022838	substrate-specific channel activity	0.00634	null	null	4.951	-3.384	0.58	0.972	5216	1
GO:0004970	ionotropic glutamate receptor activity	0.00075	null	null	4.026	-1.7144	0.477	0.929	5216	1
GO:0015267	channel activity	0.00699	null	null	4.993	-3.5528	0.58	0.983	5216	1
GO:0022891	substrate-specific transmembrane transporter activity	0.04536	null	null	5.805	-1.9431	0.633	0.889	5216	1
GO:0022892	substrate-specific transporter activity	0.05046	null	null	5.852	-1.7258	0.676	0.719	5216	1
GO:0015075	ion transmembrane transporter activity	0.03726	null	null	5.72	-2.0177	0.634	0.706	5216	1
GO:0005267	potassium channel activity	0.00158	null	null	4.347	-1.4067	0.615	0.873	5216	1
GO:0022836	gated channel activity	0.00424	null	null	4.775	-3.0329	0.595	0.935	5216	1
GO:0022834	ligand-gated channel activity	0.00192	null	null	4.431	-3.0329	0.461	0.87	5216	1
GO:0005509	calcium ion binding	0.00967	-2.278	5.918	5.134	-9.8041	0.916	0	5509	0
GO:0016782	transferase activity, transferring sulfur-containing groups	0.00427	5.745	1.254	4.779	-14.5452	0.899	0	16782	0
GO:0030414	peptidase inhibitor activity	0.00143	4.107	-7.156	4.304	-4.4271	0.76	0	30414	0
GO:0008191	metalloendopeptidase inhibitor activity	6e-05	null	null	2.906	-2.6091	0.792	0.794	30414	1
GO:0004866	endopeptidase inhibitor activity	0.00132	null	null	4.268	-3.4559	0.76	0.983	30414	1
GO:0004857	enzyme inhibitor activity	0.00277	null	null	4.591	-2.6091	0.781	0.763	30414	1
GO:0061134	peptidase regulator activity	0.00152	null	null	4.331	-4.382	0.787	0.724	30414	1
GO:0061135	endopeptidase regulator activity	0.00135	null	null	4.28	-3.4559	0.761	0.985	30414	1
GO:0030234	enzyme regulator activity	0.00856	null	null	5.081	-1.3747	0.777	0.835	30414	1
GO:0060089	molecular transducer activity	0.02707	-0.47	-1.768	5.581	-5.1439	0.959	0	60089	0
GO:0004198	calcium-dependent cysteine-type endopeptidase activity	0.00033	2.491	-6.375	3.668	-1.7144	0.95	0.021	4198	0
GO:0042165	neurotransmitter binding	3e-05	0.02	1.617	2.616	-1.8861	0.948	0.034	42165	0
GO:0016740	transferase activity	0.21036	5.572	5.712	6.472	-3.4559	0.954	0.041	16740	0
GO:0042277	peptide binding	0.00089	-5.689	3.152	4.098	-1.8508	0.92	0.045	42277	0
GO:0043167	ion binding	0.33492	2.303	7.061	6.673	-2.5686	0.945	0.091	43167	0
GO:0005544	calcium-dependent phospholipid binding	0.00038	1.346	5.154	3.724	-1.5017	0.935	0.116	5544	0
GO:0008417	fucosyltransferase activity	0.00031	6.447	-1.166	3.646	-4.4353	0.844	0.182	8417	0
GO:0008146	sulfotransferase activity	0.00093	5.354	-2.813	4.118	-15.0964	0.904	0.198	8146	0
GO:0043169	cation binding	0.15599	-0.408	6.477	6.342	-2.5686	0.92	0.224	43169	0
GO:0016757	transferase activity, transferring glycosyl groups	0.01986	6.708	0.972	5.447	-3.4559	0.892	0.263	16757	0
GO:0046872	metal ion binding	0.15425	-1.138	6.187	6.337	-2.6234	0.909	0.482	46872	0
GO:0048531	beta-1,3-galactosyltransferase activity	5e-05	6.963	-1.487	2.876	-1.8356	0.842	0.522	48531	0
GO:0016263	glycoprotein-N-acetylgalactosamine 3-beta-galactosyltransferase activity	4e-05	null	null	2.748	-1.8356	0.843	0.768	48531	1
GO:0022803	passive transmembrane transporter activity	0.00699	-6.165	-2.052	4.993	-3.5528	0.692	0.532	22803	0
GO:0016758	transferase activity, transferring hexosyl groups	0.00898	6.346	-0.609	5.102	-3.9547	0.835	0.601	16758	0
GO:0008378	galactosyltransferase activity	0.00047	6.863	-0.826	3.818	-1.7144	0.841	0.62	8378	0
GO:0042923	neuropeptide binding	4e-05	-5.812	2.824	2.699	-1.9508	0.923	0.633	42923	0
GO:0008528	G-protein coupled peptide receptor activity	0.00092	-2.548	-5.699	4.11	-2.1284	0.692	0.662	8528	0
GO:0008188	neuropeptide receptor activity	0.00031	null	null	3.639	-1.9508	0.709	0.926	8528	1
GO:0001653	peptide receptor activity	0.00093	-2.07	-6.151	4.115	-2.1284	0.738	0.663	1653	0
GO:0030594	neurotransmitter receptor activity	0.00114	-1.717	-6.097	4.207	-1.8861	0.735	0.676	30594	0
CELCOMP
term_ID	description	frequency	plot_X	plot_Y	plot_size	log10 p-value	uniqueness	dispensability	representative	eliminated
GO:0005575	cellular_component	1	2.216	5.198	6.993	-3.4559	1	0	5575	0
GO:0005623	cell	0.53553	5.089	2.545	6.722	-2.9626	0.935	0	5623	0
GO:0005882	intermediate filament	0.0009	3.184	-5.694	3.949	-1.5901	0.776	0	5882	0
GO:0016020	membrane	0.61592	-1.497	5.709	6.783	-8.8268	0.946	0	16020	0
GO:0016021	integral component of membrane	0.55868	-6.811	-1.834	6.74	-5.2976	0.839	0	16021	0
GO:0019012	virion	0.00226	-5.114	4.661	4.347	-2.4498	0.863	0	19012	0
GO:0044423	virion part	0.00215	-4.498	-7.004	4.325	-2.4498	0.627	0	44423	0
GO:0019013	viral nucleocapsid	0.00115	null	null	4.052	-1.8356	0.631	0.941	44423	1
GO:0019028	viral capsid	0.00188	null	null	4.266	-1.5935	0.627	0.979	44423	1
GO:0044456	synapse part	0.0023	0.475	0.074	4.355	-1.767	0.863	0	44456	0
GO:0045202	synapse	0.00299	6.18	-1.222	4.468	-1.6536	0.863	0	45202	0
GO:0044464	cell part	0.52385	-0.911	-7.835	6.712	-2.9626	0.912	0.076	44464	0
GO:0044425	membrane part	0.57394	-6.615	-0.48	6.752	-4.3335	0.852	0.327	44425	0
GO:0031224	intrinsic component of membrane	0.55975	-5.927	-1.624	6.741	-5.2976	0.839	0.407	31224	0
GO:0045111	intermediate filament cytoskeleton	0.00101	3.643	-5.382	3.995	-1.5901	0.776	0.591	45111	0

## Sheet: PFAM_enrichments
PFAM Domain	Domain ID	Enrichment	Adjusted P	No. in Set	No. in Ref
Gill
Neur_chan_memb	PF02932	3.2	0.1	16	72	Cluster-68140.0_evgidbaidbtk80Loc98503, Cluster-64943.0_evgidbad303764idbtk80Loc116745, Cluster-28743.0_evgidbad325510idbtk80Loc138560, Cluster-61338.0_evgidbad282740idbtk80Loc95659, Cluster-34746.0_evgidbad306677idbtk80Loc119667, Cluster-59938.0_evgidbad293981idbtk80Loc106928, Cluster-60333.0_evgidbad53619idbtk80Loc57117, Cluster-44631.0_evgidbad1353213idbtk80Loc5038, Cluster-68726.1199_evgidbad…
Neur_chan_LBD	PF02931	3	0.1	17	81	Cluster-68140.0_evgidbaidbtk80Loc98503, Cluster-61618.0_evgidbad460733idbtk80Loc30057, Cluster-54829.0_evgidbad39359idbtk80Loc42726, Cluster-28743.0_evgidbad325510idbtk80Loc138560, Cluster-64943.0_evgidbad303764idbtk80Loc116745, Cluster-44631.0_evgidbad1353213idbtk80Loc5038, Cluster-60333.0_evgidbad53619idbtk80Loc57117, Cluster-34746.0_evgidbad306677idbtk80Loc119667, Cluster-59938.0_evgidbad29398…
Vmass
Fe-ADH	PF00465	19.4	0.09	3	3	Cluster-62998.0_evgidbad1232065idbtk80Loc22466, Cluster-38057.0_evgidbaidbtk80Loc70053, Cluster-51214.0_evgidbad1708770idbtk80Loc35048
Glyco_hydro_9	PF00759	19.4	0.09	3	3	Cluster-49776.0_evgidbad1236880idbtk80Loc27584, Cluster-46363.0_evgidbad807004idbtk80Loc61390, Cluster-58194.0_evgidbad830812idbtk80Loc86639
Fe-ADH_2	PF13685	19.4	0.09	3	3	Cluster-62998.0_evgidbad1232065idbtk80Loc22466, Cluster-38057.0_evgidbaidbtk80Loc70053, Cluster-51214.0_evgidbad1708770idbtk80Loc35048
ShK	PF01549	9.7	0.09	5	10	Cluster-33360.0_evgidbad1292287idbtk80Loc86404, Cluster-63125.0_evgidbad1704534idbtk80Loc30668, Cluster-18705.0_evgidbad816420idbtk80Loc71356, Cluster-31343.0_evgidbad1254482idbtk80Loc46143, Cluster-41488.0_evgidbad779521idbtk80Loc32660
Fasciclin	PF02469	6.8	0.09	6	17	Cluster-56628.0_evgidbad1724023idbtk80Loc50956, Cluster-29391.0_evgidbad1680367idbtk80Loc770, Cluster-59673.0_evgidbad1725000idbtk80Loc51984, Cluster-52653.0_evgidbad843383idbtk80Loc100275, Cluster-62545.0_evgidbad1754136idbtk80Loc82839, Cluster-29391.1_evgidbad1680572idbtk80Loc1039
Ependymin	PF00811	5.5	0.09	9	32	Cluster-51322.0_evgidbad102843idbtk80Loc106838, Cluster-49641.0_evgidbad930880idbtk80Loc62869, Cluster-51377.0_evgidbad522697idbtk80Loc95142, Cluster-31573.0_evgidbad1290392idbtk80Loc84357, Cluster-42845.0_evgidbad842086idbtk80Loc98864, Cluster-57321.0_evgidbad1739631idbtk80Loc67344, Cluster-27919.0_evgidbad1736604idbtk80Loc64144, Cluster-44036.0_evgidbad1736871idbtk80Loc64437, Cluster-34008.0_ev…
GST_C_3	PF14497	5.1	0.09	9	34	Cluster-27614.0_evgidbad807144idbtk80Loc61536, Cluster-15273.0_evgidbad826356idbtk80Loc81925, Cluster-29916.0_evgidbad799087idbtk80Loc53050, Cluster-67256.0_evgidbaidbtk80Loc130783, Cluster-44086.0_evgidbad1425197idbtk80Loc83901, Cluster-55557.0_evgidbad1685594idbtk80Loc7786, Cluster-56393.0_evgidbad608786idbtk80Loc57039, Cluster-66635.0_evgidbad846852idbtk80Loc104067, Cluster-65482.0_evgidbad126…
Lectin_C	PF00059	2.4	0.09	25	206	Cluster-59742.0_evgidbad1266202idbtk80Loc58564, Cluster-62953.0_evgidbad793525idbtk80Loc47242, Cluster-34814.0_evgidbad1253671idbtk80Loc45274, Cluster-29116.0_evgidbad1310914idbtk80Loc106778, Cluster-68766.0_evgidbad1719970idbtk80Loc46713, Cluster-47925.0_evgidbad1705583idbtk80Loc31750, Cluster-22158.0_evgidbad1234735idbtk80Loc25326utrorf, Cluster-53235.0_evgidbad865244idbtk80Loc124665, Cluster-5…
Mantle
Tyrosinase	PF00264	23.3	0.001	5	7	Cluster-63564.0_evgidbad1495044idbtk80Loc33883, Cluster-53078.0_evgidbad1005894idbtk80Loc31015, Cluster-31716.0_evgidbad1483967idbtk80Loc22338, Cluster-22879.0_evgidbad1003242idbtk80Loc28301, Cluster-24349.0_evgidbad605997idbtk80Loc54052
CBM_14	PF01607	11.9	4e-06	11	30	Cluster-46854.0_evgidbad1471697idbtk80Loc6553, Cluster-37406.0_evgidbad580503idbtk80Loc27029, Cluster-26121.0_evgidbad580340idbtk80Loc26851, Cluster-66654.0_evgidbad1467230idbtk80Loc393, Cluster-38832.0_evgidbad560170idbtk80Loc213, Cluster-24138.0_evgidbad1475146idbtk80Loc11320, Cluster-25016.0_evgidbad561993idbtk80Loc2798, Cluster-24810.0_evgidbad574581idbtk80Loc20848, Cluster-31599.0_evgidbad56…
Foot
Glyco_tran_10_N	PF17039	6.6	0.009	9	31	Cluster-68726.14438_evgidbad1518855idbtk80Loc59266, Cluster-44357.0_evgidbad279892idbtk80Loc92801, Cluster-17181.0_evgidbad1138739idbtk80Loc26159, Cluster-17729.1_evgidbad1588028idbtk80Loc24503, Cluster-17729.0_evgidbad1133555idbtk80Loc20702, Cluster-66411.0_evgidbad1589700idbtk80Loc26244, Cluster-17327.0_evgidbad1594647idbtk80Loc31369, Cluster-23082.0_evgidbad681346idbtk80Loc27281, Cluster-53369…
Sulfotransfer_2	PF03567	6.5	4e-05	14	49	Cluster-22646.0_evgidbad707128idbtk80Loc54617, Cluster-19170.0_evgidbad702185idbtk80Loc49307, Cluster-66863.0_evgidbad1125449idbtk80Loc10714, Cluster-18584.0_evgidbad1139840idbtk80Loc27309, Cluster-47540.0_evgidbad1598523idbtk80Loc35418, Cluster-19456.0_evgidbad1603549idbtk80Loc40716, Cluster-18453.0_evgidbad1138439idbtk80Loc25837, Cluster-37714.0_evgidbad1587453idbtk80Loc23910, Cluster-17383.0_e…
VWA	PF00092	6	3e-13	33	126	Cluster-22322.0_evgidbad666974idbtk80Loc10325, Cluster-18546.1_evgidbad1274318idbtk80Loc67141, Cluster-18546.0_evgidbad834697idbtk80Loc90818, Cluster-5543.0_evgidbad1133067idbtk80Loc20196, Cluster-5071.0_evgidbad1147298idbtk80Loc35194, Cluster-16870.0_evgidbad682141idbtk80Loc28112, Cluster-18547.0_evgidbad678681idbtk80Loc24472, Cluster-18361.0_evgidbad1123278idbtk80Loc7598, Cluster-5532.0_evgidba…
Glyco_transf_10	PF00852	4.9	0.09	9	42	Cluster-53369.0_evgidbad1604259idbtk80Loc41463, Cluster-17327.0_evgidbad1594647idbtk80Loc31369, Cluster-66411.0_evgidbad1589700idbtk80Loc26244, Cluster-17729.0_evgidbad1133555idbtk80Loc20702, Cluster-17729.1_evgidbad1588028idbtk80Loc24503, Cluster-68726.14438_evgidbad1518855idbtk80Loc59266, Cluster-44357.0_evgidbad279892idbtk80Loc92801, Cluster-17181.0_evgidbad1138739idbtk80Loc26159, Cluster-2308…
